# Supplementary material for: De novo design of antibody complementarity determining regions binding a FLAG tetra-peptide
Source: Sci Rep. 2017 Aug 31;7:10295. doi: 10.1038/s41598-017-10737-9 (PMC5579192; doi:10.1038/s41598-017-10737-9)
Supplement: Supplementary file 2 — Supplementary Datasets 1, 2 & 3 [file 41598_2017_10737_MOESM2_ESM.zip]

Archive with 7 entries (6 files):
- EEf15.4.pdb
- __MACOSX/
- __MACOSX/._EEf15.4.pdb
- EEh13.6.pdb
- __MACOSX/._EEh13.6.pdb
- EEh14.3.pdb
- __MACOSX/._EEh14.3.pdb
