# Supplementary material for: De novo design of antibody complementarity determining regions binding a FLAG tetra-peptide
Source: Sci Rep. 2017 Aug 31;7:10295. doi: 10.1038/s41598-017-10737-9 (PMC5579192; doi:10.1038/s41598-017-10737-9)
Supplement: Supplementary file 2 — Supplementary Datasets 1, 2 & 3 [file 41598_2017_10737_MOESM2_ESM.zip › EEf15.4.pdb]

REMARK      Computationally Designed Antibody EEf15.4
ATOM      1  N   GLN H   1       3.420 -19.599   3.022  1.00  1.85              
ATOM      2  HT1 GLN H   1       4.302 -20.154   3.017  1.00  0.22              
ATOM      3  HT2 GLN H   1       2.644 -20.286   2.976  1.00  0.22              
ATOM      4  HT3 GLN H   1       3.383 -19.099   3.935  1.00  0.22              
ATOM      5  CA  GLN H   1       3.364 -18.688   1.852  1.00  2.27              
ATOM      6  HA  GLN H   1       4.189 -17.993   1.921  1.00  1.32              
ATOM      7  CB  GLN H   1       3.458 -19.515   0.534  1.00  2.17              
ATOM      8  HB1 GLN H   1       2.610 -20.234   0.476  1.00  1.32              
ATOM      9  HB2 GLN H   1       3.325 -18.805  -0.317  1.00  1.32              
ATOM     10  CG  GLN H   1       4.796 -20.262   0.263  1.00  2.17              
ATOM     11  HG1 GLN H   1       4.906 -20.351  -0.841  1.00  1.32              
ATOM     12  HG2 GLN H   1       5.655 -19.676   0.646  1.00  1.32              
ATOM     13  CD  GLN H   1       4.856 -21.676   0.852  1.00  2.00              
ATOM     14  OE1 GLN H   1       4.327 -21.957   1.929  1.00  1.70              
ATOM     15  NE2 GLN H   1       5.532 -22.606   0.148  1.00  1.85              
ATOM     16 HE21 GLN H   1       5.541 -23.543   0.503  1.00  0.22              
ATOM     17 HE22 GLN H   1       5.959 -22.370  -0.725  1.00  0.22              
ATOM     18  C   GLN H   1       2.076 -17.890   1.820  1.00  2.00              
ATOM     19  O   GLN H   1       0.998 -18.456   1.718  1.00  1.70              
ATOM     20  N   VAL H   2       2.128 -16.548   1.908  1.00  1.85              
ATOM     21  HN  VAL H   2       2.995 -16.048   2.020  1.00  0.22              
ATOM     22  CA  VAL H   2       0.941 -15.707   1.781  1.00  2.27              
ATOM     23  HA  VAL H   2       0.090 -16.205   2.227  1.00  1.32              
ATOM     24  CB  VAL H   2       1.140 -14.366   2.489  1.00  2.27              
ATOM     25  HB  VAL H   2       2.040 -13.857   2.070  1.00  1.32              
ATOM     26  CG1 VAL H   2      -0.072 -13.433   2.307  1.00  2.06              
ATOM     27 HG11 VAL H   2       0.065 -12.500   2.899  1.00  1.32              
ATOM     28 HG12 VAL H   2      -0.211 -13.138   1.247  1.00  1.32              
ATOM     29 HG13 VAL H   2      -0.998 -13.927   2.668  1.00  1.32              
ATOM     30  CG2 VAL H   2       1.369 -14.622   3.991  1.00  2.06              
ATOM     31 HG21 VAL H   2       1.450 -13.655   4.531  1.00  1.32              
ATOM     32 HG22 VAL H   2       0.513 -15.185   4.421  1.00  1.32              
ATOM     33 HG23 VAL H   2       2.301 -15.196   4.170  1.00  1.32              
ATOM     34  C   VAL H   2       0.631 -15.485   0.305  1.00  2.00              
ATOM     35  O   VAL H   2       1.498 -15.066  -0.462  1.00  1.70              
ATOM     36  N   GLN H   3      -0.604 -15.789  -0.141  1.00  1.85              
ATOM     37  HN  GLN H   3      -1.294 -16.165   0.484  1.00  0.22              
ATOM     38  CA  GLN H   3      -1.006 -15.594  -1.522  1.00  2.27              
ATOM     39  HA  GLN H   3      -0.380 -14.832  -1.970  1.00  1.32              
ATOM     40  CB  GLN H   3      -0.865 -16.898  -2.347  1.00  2.17              
ATOM     41  HB1 GLN H   3       0.184 -17.252  -2.230  1.00  1.32              
ATOM     42  HB2 GLN H   3      -1.528 -17.674  -1.910  1.00  1.32              
ATOM     43  CG  GLN H   3      -1.163 -16.736  -3.857  1.00  2.17              
ATOM     44  HG1 GLN H   3      -2.220 -16.432  -4.014  1.00  1.32              
ATOM     45  HG2 GLN H   3      -0.502 -15.956  -4.290  1.00  1.32              
ATOM     46  CD  GLN H   3      -0.945 -18.035  -4.624  1.00  2.00              
ATOM     47  OE1 GLN H   3      -0.669 -19.104  -4.079  1.00  1.70              
ATOM     48  NE2 GLN H   3      -1.070 -17.937  -5.964  1.00  1.85              
ATOM     49 HE21 GLN H   3      -0.936 -18.769  -6.503  1.00  0.22              
ATOM     50 HE22 GLN H   3      -1.295 -17.059  -6.387  1.00  0.22              
ATOM     51  C   GLN H   3      -2.431 -15.074  -1.619  1.00  2.00              
ATOM     52  O   GLN H   3      -3.315 -15.451  -0.851  1.00  1.70              
ATOM     53  N   LEU H   4      -2.652 -14.152  -2.574  1.00  1.85              
ATOM     54  HN  LEU H   4      -1.906 -13.844  -3.162  1.00  0.22              
ATOM     55  CA  LEU H   4      -3.928 -13.530  -2.837  1.00  2.27              
ATOM     56  HA  LEU H   4      -4.691 -13.902  -2.169  1.00  1.32              
ATOM     57  CB  LEU H   4      -3.839 -11.983  -2.738  1.00  2.17              
ATOM     58  HB1 LEU H   4      -3.029 -11.626  -3.410  1.00  1.32              
ATOM     59  HB2 LEU H   4      -4.793 -11.556  -3.120  1.00  1.32              
ATOM     60  CG  LEU H   4      -3.601 -11.368  -1.337  1.00  2.27              
ATOM     61  HG  LEU H   4      -4.414 -11.709  -0.654  1.00  1.32              
ATOM     62  CD1 LEU H   4      -3.664  -9.842  -1.446  1.00  2.06              
ATOM     63 HD11 LEU H   4      -3.519  -9.392  -0.442  1.00  1.32              
ATOM     64 HD12 LEU H   4      -2.854  -9.478  -2.115  1.00  1.32              
ATOM     65 HD13 LEU H   4      -4.634  -9.502  -1.854  1.00  1.32              
ATOM     66  CD2 LEU H   4      -2.250 -11.722  -0.700  1.00  2.06              
ATOM     67 HD21 LEU H   4      -2.040 -11.063   0.168  1.00  1.32              
ATOM     68 HD22 LEU H   4      -2.236 -12.767  -0.334  1.00  1.32              
ATOM     69 HD23 LEU H   4      -1.435 -11.587  -1.441  1.00  1.32              
ATOM     70  C   LEU H   4      -4.298 -13.899  -4.267  1.00  2.00              
ATOM     71  O   LEU H   4      -3.639 -13.466  -5.211  1.00  1.70              
ATOM     72  N   GLN H   5      -5.322 -14.743  -4.475  1.00  1.85              
ATOM     73  HN  GLN H   5      -5.832 -15.095  -3.682  1.00  0.22              
ATOM     74  CA  GLN H   5      -5.762 -15.140  -5.804  1.00  2.27              
ATOM     75  HA  GLN H   5      -4.976 -14.977  -6.532  1.00  1.32              
ATOM     76  CB  GLN H   5      -6.210 -16.623  -5.862  1.00  2.17              
ATOM     77  HB1 GLN H   5      -6.952 -16.788  -5.051  1.00  1.32              
ATOM     78  HB2 GLN H   5      -6.728 -16.834  -6.826  1.00  1.32              
ATOM     79  CG  GLN H   5      -5.065 -17.646  -5.682  1.00  2.17              
ATOM     80  HG1 GLN H   5      -4.348 -17.295  -4.913  1.00  1.32              
ATOM     81  HG2 GLN H   5      -5.513 -18.603  -5.338  1.00  1.32              
ATOM     82  CD  GLN H   5      -4.298 -17.917  -6.975  1.00  2.00              
ATOM     83  OE1 GLN H   5      -4.017 -17.041  -7.792  1.00  1.70              
ATOM     84  NE2 GLN H   5      -3.936 -19.202  -7.184  1.00  1.85              
ATOM     85 HE21 GLN H   5      -3.432 -19.422  -8.019  1.00  0.22              
ATOM     86 HE22 GLN H   5      -4.129 -19.894  -6.493  1.00  0.22              
ATOM     87  C   GLN H   5      -6.951 -14.304  -6.211  1.00  2.00              
ATOM     88  O   GLN H   5      -8.013 -14.364  -5.596  1.00  1.70              
ATOM     89  N   GLN H   6      -6.823 -13.492  -7.267  1.00  1.85              
ATOM     90  HN  GLN H   6      -5.939 -13.385  -7.718  1.00  0.22              
ATOM     91  CA  GLN H   6      -7.955 -12.731  -7.756  1.00  2.27              
ATOM     92  HA  GLN H   6      -8.575 -12.457  -6.915  1.00  1.32              
ATOM     93  CB  GLN H   6      -7.502 -11.418  -8.424  1.00  2.17              
ATOM     94  HB1 GLN H   6      -6.809 -11.631  -9.269  1.00  1.32              
ATOM     95  HB2 GLN H   6      -8.380 -10.870  -8.836  1.00  1.32              
ATOM     96  CG  GLN H   6      -6.826 -10.522  -7.378  1.00  2.17              
ATOM     97  HG1 GLN H   6      -7.525 -10.368  -6.527  1.00  1.32              
ATOM     98  HG2 GLN H   6      -5.905 -11.002  -6.987  1.00  1.32              
ATOM     99  CD  GLN H   6      -6.437  -9.175  -7.956  1.00  2.00              
ATOM    100  OE1 GLN H   6      -5.370  -9.005  -8.539  1.00  1.70              
ATOM    101  NE2 GLN H   6      -7.316  -8.168  -7.787  1.00  1.85              
ATOM    102 HE21 GLN H   6      -7.141  -7.347  -8.335  1.00  0.22              
ATOM    103 HE22 GLN H   6      -8.151  -8.326  -7.269  1.00  0.22              
ATOM    104  C   GLN H   6      -8.854 -13.517  -8.683  1.00  2.00              
ATOM    105  O   GLN H   6      -8.569 -14.654  -9.061  1.00  1.70              
ATOM    106  N   SER H   7      -9.987 -12.902  -9.062  1.00  1.85              
ATOM    107  HN  SER H   7     -10.246 -12.021  -8.677  1.00  0.22              
ATOM    108  CA  SER H   7     -10.901 -13.443 -10.047  1.00  2.27              
ATOM    109  HA  SER H   7     -11.098 -14.472  -9.788  1.00  1.32              
ATOM    110  CB  SER H   7     -12.263 -12.697 -10.081  1.00  2.17              
ATOM    111  HB1 SER H   7     -12.920 -13.139 -10.859  1.00  1.32              
ATOM    112  HB2 SER H   7     -12.786 -12.860  -9.116  1.00  1.32              
ATOM    113  OG  SER H   7     -12.149 -11.287 -10.298  1.00  1.77              
ATOM    114  HG1 SER H   7     -12.934 -11.049 -10.816  1.00  0.22              
ATOM    115  C   SER H   7     -10.317 -13.452 -11.443  1.00  2.00              
ATOM    116  O   SER H   7      -9.252 -12.896 -11.712  1.00  1.70              
ATOM    117  N   GLY H   8     -11.011 -14.099 -12.394  1.00  1.85              
ATOM    118  HN  GLY H   8     -11.862 -14.574 -12.167  1.00  0.22              
ATOM    119  CA  GLY H   8     -10.661 -13.989 -13.801  1.00  2.17              
ATOM    120  HA1 GLY H   8     -11.166 -14.784 -14.327  1.00  1.32              
ATOM    121  HA2 GLY H   8      -9.585 -14.013 -13.901  1.00  1.32              
ATOM    122  C   GLY H   8     -11.175 -12.681 -14.349  1.00  2.00              
ATOM    123  O   GLY H   8     -11.995 -12.029 -13.703  1.00  1.70              
ATOM    124  N   PRO H   9     -10.721 -12.239 -15.500  1.00  1.85              
ATOM    125  CD  PRO H   9      -9.866 -13.005 -16.409  1.00  2.17              
ATOM    126  HD1 PRO H   9      -8.835 -13.044 -15.992  1.00  1.32              
ATOM    127  HD2 PRO H   9     -10.260 -14.032 -16.571  1.00  1.32              
ATOM    128  CA  PRO H   9     -11.029 -10.904 -15.991  1.00  2.27              
ATOM    129  HA  PRO H   9     -10.853 -10.178 -15.208  1.00  1.32              
ATOM    130  CB  PRO H   9     -10.050 -10.773 -17.169  1.00  2.17              
ATOM    131  HB1 PRO H   9      -9.068 -10.424 -16.778  1.00  1.32              
ATOM    132  HB2 PRO H   9     -10.399 -10.069 -17.944  1.00  1.32              
ATOM    133  CG  PRO H   9      -9.893 -12.196 -17.700  1.00  2.17              
ATOM    134  HG1 PRO H   9      -8.984 -12.332 -18.319  1.00  1.32              
ATOM    135  HG2 PRO H   9     -10.795 -12.466 -18.296  1.00  1.32              
ATOM    136  C   PRO H   9     -12.487 -10.741 -16.419  1.00  2.00              
ATOM    137  O   PRO H   9     -13.144 -11.712 -16.803  1.00  1.70              
ATOM    138  N   GLU H  11     -13.001  -9.502 -16.356  1.00  1.85              
ATOM    139  HN  GLU H  11     -12.407  -8.745 -16.073  1.00  0.22              
ATOM    140  CA  GLU H  11     -14.383  -9.173 -16.645  1.00  2.27              
ATOM    141  HA  GLU H  11     -14.930 -10.067 -16.913  1.00  1.32              
ATOM    142  CB  GLU H  11     -15.081  -8.535 -15.409  1.00  2.17              
ATOM    143  HB1 GLU H  11     -14.476  -7.658 -15.086  1.00  1.32              
ATOM    144  HB2 GLU H  11     -16.086  -8.161 -15.699  1.00  1.32              
ATOM    145  CG  GLU H  11     -15.268  -9.476 -14.189  1.00  2.17              
ATOM    146  HG1 GLU H  11     -14.305  -9.968 -13.936  1.00  1.32              
ATOM    147  HG2 GLU H  11     -15.599  -8.874 -13.319  1.00  1.32              
ATOM    148  CD  GLU H  11     -16.308 -10.562 -14.396  1.00  2.00              
ATOM    149  OE1 GLU H  11     -17.375 -10.301 -15.017  1.00  1.70              
ATOM    150  OE2 GLU H  11     -16.078 -11.698 -13.913  1.00  1.70              
ATOM    151  C   GLU H  11     -14.489  -8.210 -17.830  1.00  2.00              
ATOM    152  O   GLU H  11     -14.153  -7.026 -17.733  1.00  1.70              
ATOM    153  N   ASP H  12     -15.000  -8.701 -18.984  1.00  1.85              
ATOM    154  HN  ASP H  12     -15.196  -9.677 -19.064  1.00  0.22              
ATOM    155  CA  ASP H  12     -15.400  -7.861 -20.108  1.00  2.27              
ATOM    156  HA  ASP H  12     -14.759  -6.992 -20.149  1.00  1.32              
ATOM    157  CB  ASP H  12     -15.340  -8.618 -21.463  1.00  2.17              
ATOM    158  HB1 ASP H  12     -15.914  -9.565 -21.385  1.00  1.32              
ATOM    159  HB2 ASP H  12     -15.793  -7.999 -22.266  1.00  1.32              
ATOM    160  CG  ASP H  12     -13.942  -8.957 -21.933  1.00  2.00              
ATOM    161  OD1 ASP H  12     -12.951  -8.286 -21.558  1.00  1.70              
ATOM    162  OD2 ASP H  12     -13.841  -9.873 -22.792  1.00  1.70              
ATOM    163  C   ASP H  12     -16.840  -7.360 -19.907  1.00  2.00              
ATOM    164  O   ASP H  12     -17.804  -8.127 -19.966  1.00  1.70              
ATOM    165  N   VAL H  13     -17.034  -6.053 -19.649  1.00  1.85              
ATOM    166  HN  VAL H  13     -16.261  -5.411 -19.711  1.00  0.22              
ATOM    167  CA  VAL H  13     -18.285  -5.505 -19.132  1.00  2.27              
ATOM    168  HA  VAL H  13     -19.039  -6.278 -19.095  1.00  1.32              
ATOM    169  CB  VAL H  13     -18.071  -4.975 -17.718  1.00  2.27              
ATOM    170  HB  VAL H  13     -17.304  -4.164 -17.731  1.00  1.32              
ATOM    171  CG1 VAL H  13     -19.354  -4.449 -17.048  1.00  2.06              
ATOM    172 HG11 VAL H  13     -19.162  -4.217 -15.978  1.00  1.32              
ATOM    173 HG12 VAL H  13     -19.700  -3.514 -17.529  1.00  1.32              
ATOM    174 HG13 VAL H  13     -20.165  -5.207 -17.094  1.00  1.32              
ATOM    175  CG2 VAL H  13     -17.540  -6.139 -16.879  1.00  2.06              
ATOM    176 HG21 VAL H  13     -17.510  -5.827 -15.828  1.00  1.32              
ATOM    177 HG22 VAL H  13     -18.206  -7.026 -16.960  1.00  1.32              
ATOM    178 HG23 VAL H  13     -16.512  -6.424 -17.177  1.00  1.32              
ATOM    179  C   VAL H  13     -18.821  -4.412 -20.034  1.00  2.00              
ATOM    180  O   VAL H  13     -18.068  -3.680 -20.666  1.00  1.70              
ATOM    181  N   LYS H  14     -20.157  -4.266 -20.137  1.00  1.85              
ATOM    182  HN  LYS H  14     -20.772  -4.884 -19.647  1.00  0.22              
ATOM    183  CA  LYS H  14     -20.765  -3.153 -20.843  1.00  2.27              
ATOM    184  HA  LYS H  14     -20.145  -2.906 -21.692  1.00  1.32              
ATOM    185  CB  LYS H  14     -22.185  -3.515 -21.347  1.00  2.17              
ATOM    186  HB1 LYS H  14     -22.798  -3.857 -20.484  1.00  1.32              
ATOM    187  HB2 LYS H  14     -22.670  -2.602 -21.762  1.00  1.32              
ATOM    188  CG  LYS H  14     -22.197  -4.593 -22.442  1.00  2.17              
ATOM    189  HG1 LYS H  14     -21.580  -4.234 -23.298  1.00  1.32              
ATOM    190  HG2 LYS H  14     -21.725  -5.523 -22.053  1.00  1.32              
ATOM    191  CD  LYS H  14     -23.622  -4.901 -22.931  1.00  2.17              
ATOM    192  HD1 LYS H  14     -24.228  -5.232 -22.057  1.00  1.32              
ATOM    193  HD2 LYS H  14     -24.069  -3.954 -23.312  1.00  1.32              
ATOM    194  CE  LYS H  14     -23.686  -5.969 -24.029  1.00  2.17              
ATOM    195  HE1 LYS H  14     -23.108  -5.649 -24.923  1.00  1.32              
ATOM    196  HE2 LYS H  14     -23.275  -6.933 -23.657  1.00  1.32              
ATOM    197  NZ  LYS H  14     -25.084  -6.182 -24.432  1.00  1.85              
ATOM    198  HZ1 LYS H  14     -25.180  -6.990 -25.092  1.00  0.22              
ATOM    199  HZ2 LYS H  14     -25.674  -6.392 -23.606  1.00  0.22              
ATOM    200  HZ3 LYS H  14     -25.488  -5.331 -24.884  1.00  0.22              
ATOM    201  C   LYS H  14     -20.880  -1.935 -19.926  1.00  2.00              
ATOM    202  O   LYS H  14     -21.156  -2.112 -18.736  1.00  1.70              
ATOM    203  N   PRO H  15     -20.707  -0.693 -20.369  1.00  1.85              
ATOM    204  CD  PRO H  15     -20.279  -0.333 -21.722  1.00  2.17              
ATOM    205  HD1 PRO H  15     -19.185  -0.522 -21.826  1.00  1.32              
ATOM    206  HD2 PRO H  15     -20.833  -0.898 -22.504  1.00  1.32              
ATOM    207  CA  PRO H  15     -20.760   0.464 -19.479  1.00  2.27              
ATOM    208  HA  PRO H  15     -20.084   0.302 -18.652  1.00  1.32              
ATOM    209  CB  PRO H  15     -20.324   1.643 -20.371  1.00  2.17              
ATOM    210  HB1 PRO H  15     -19.233   1.813 -20.239  1.00  1.32              
ATOM    211  HB2 PRO H  15     -20.860   2.587 -20.146  1.00  1.32              
ATOM    212  CG  PRO H  15     -20.571   1.161 -21.805  1.00  2.17              
ATOM    213  HG1 PRO H  15     -19.923   1.665 -22.553  1.00  1.32              
ATOM    214  HG2 PRO H  15     -21.639   1.312 -22.074  1.00  1.32              
ATOM    215  C   PRO H  15     -22.142   0.671 -18.883  1.00  2.00              
ATOM    216  O   PRO H  15     -23.152   0.376 -19.521  1.00  1.70              
ATOM    217  N   GLY H  16     -22.207   1.144 -17.627  1.00  1.85              
ATOM    218  HN  GLY H  16     -21.355   1.443 -17.183  1.00  0.22              
ATOM    219  CA  GLY H  16     -23.449   1.237 -16.864  1.00  2.17              
ATOM    220  HA1 GLY H  16     -24.291   1.311 -17.539  1.00  1.32              
ATOM    221  HA2 GLY H  16     -23.365   2.100 -16.221  1.00  1.32              
ATOM    222  C   GLY H  16     -23.702   0.056 -15.962  1.00  2.00              
ATOM    223  O   GLY H  16     -24.436   0.169 -14.985  1.00  1.70              
ATOM    224  N   ALA H  17     -23.109  -1.112 -16.264  1.00  1.85              
ATOM    225  HN  ALA H  17     -22.519  -1.192 -17.065  1.00  0.22              
ATOM    226  CA  ALA H  17     -23.230  -2.303 -15.450  1.00  2.27              
ATOM    227  HA  ALA H  17     -24.208  -2.323 -14.989  1.00  1.32              
ATOM    228  CB  ALA H  17     -23.070  -3.549 -16.342  1.00  2.06              
ATOM    229  HB1 ALA H  17     -23.851  -3.550 -17.131  1.00  1.32              
ATOM    230  HB2 ALA H  17     -22.078  -3.533 -16.840  1.00  1.32              
ATOM    231  HB3 ALA H  17     -23.157  -4.491 -15.762  1.00  1.32              
ATOM    232  C   ALA H  17     -22.214  -2.340 -14.316  1.00  2.00              
ATOM    233  O   ALA H  17     -21.357  -1.465 -14.209  1.00  1.70              
ATOM    234  N   SER H  18     -22.314  -3.373 -13.453  1.00  1.85              
ATOM    235  HN  SER H  18     -23.054  -4.030 -13.566  1.00  0.22              
ATOM    236  CA  SER H  18     -21.466  -3.590 -12.286  1.00  2.27              
ATOM    237  HA  SER H  18     -21.012  -2.650 -12.011  1.00  1.32              
ATOM    238  CB  SER H  18     -22.245  -4.148 -11.053  1.00  2.17              
ATOM    239  HB1 SER H  18     -22.599  -5.182 -11.265  1.00  1.32              
ATOM    240  HB2 SER H  18     -21.576  -4.183 -10.162  1.00  1.32              
ATOM    241  OG  SER H  18     -23.379  -3.341 -10.738  1.00  1.77              
ATOM    242  HG1 SER H  18     -23.730  -3.664  -9.890  1.00  0.22              
ATOM    243  C   SER H  18     -20.363  -4.605 -12.550  1.00  2.00              
ATOM    244  O   SER H  18     -20.435  -5.411 -13.477  1.00  1.70              
ATOM    245  N   VAL H  19     -19.320  -4.631 -11.698  1.00  1.85              
ATOM    246  HN  VAL H  19     -19.269  -3.933 -10.976  1.00  0.22              
ATOM    247  CA  VAL H  19     -18.409  -5.768 -11.566  1.00  2.27              
ATOM    248  HA  VAL H  19     -18.787  -6.603 -12.134  1.00  1.32              
ATOM    249  CB  VAL H  19     -16.948  -5.528 -11.957  1.00  2.27              
ATOM    250  HB  VAL H  19     -16.352  -6.453 -11.759  1.00  1.32              
ATOM    251  CG1 VAL H  19     -16.902  -5.268 -13.456  1.00  2.06              
ATOM    252 HG11 VAL H  19     -15.866  -5.055 -13.790  1.00  1.32              
ATOM    253 HG12 VAL H  19     -17.268  -6.181 -13.969  1.00  1.32              
ATOM    254 HG13 VAL H  19     -17.548  -4.406 -13.734  1.00  1.32              
ATOM    255  CG2 VAL H  19     -16.299  -4.358 -11.206  1.00  2.06              
ATOM    256 HG21 VAL H  19     -15.254  -4.211 -11.550  1.00  1.32              
ATOM    257 HG22 VAL H  19     -16.867  -3.437 -11.428  1.00  1.32              
ATOM    258 HG23 VAL H  19     -16.285  -4.520 -10.108  1.00  1.32              
ATOM    259  C   VAL H  19     -18.399  -6.205 -10.130  1.00  2.00              
ATOM    260  O   VAL H  19     -18.590  -5.379  -9.248  1.00  1.70              
ATOM    261  N   LYS H  20     -18.146  -7.497  -9.849  1.00  1.85              
ATOM    262  HN  LYS H  20     -18.103  -8.189 -10.577  1.00  0.22              
ATOM    263  CA  LYS H  20     -17.864  -7.951  -8.501  1.00  2.27              
ATOM    264  HA  LYS H  20     -17.625  -7.111  -7.865  1.00  1.32              
ATOM    265  CB  LYS H  20     -19.066  -8.693  -7.886  1.00  2.17              
ATOM    266  HB1 LYS H  20     -19.951  -8.019  -7.960  1.00  1.32              
ATOM    267  HB2 LYS H  20     -19.287  -9.603  -8.486  1.00  1.32              
ATOM    268  CG  LYS H  20     -18.866  -9.067  -6.408  1.00  2.17              
ATOM    269  HG1 LYS H  20     -18.001  -9.761  -6.312  1.00  1.32              
ATOM    270  HG2 LYS H  20     -18.629  -8.145  -5.830  1.00  1.32              
ATOM    271  CD  LYS H  20     -20.120  -9.733  -5.832  1.00  2.17              
ATOM    272  HD1 LYS H  20     -20.955  -8.998  -5.888  1.00  1.32              
ATOM    273  HD2 LYS H  20     -20.385 -10.593  -6.487  1.00  1.32              
ATOM    274  CE  LYS H  20     -19.966 -10.224  -4.392  1.00  2.17              
ATOM    275  HE1 LYS H  20     -19.119 -10.943  -4.329  1.00  1.32              
ATOM    276  HE2 LYS H  20     -19.780  -9.379  -3.697  1.00  1.32              
ATOM    277  NZ  LYS H  20     -21.187 -10.919  -3.974  1.00  1.85              
ATOM    278  HZ1 LYS H  20     -21.123 -11.315  -3.001  1.00  0.22              
ATOM    279  HZ2 LYS H  20     -22.037 -10.300  -3.988  1.00  0.22              
ATOM    280  HZ3 LYS H  20     -21.385 -11.718  -4.602  1.00  0.22              
ATOM    281  C   LYS H  20     -16.631  -8.828  -8.521  1.00  2.00              
ATOM    282  O   LYS H  20     -16.697 -10.049  -8.666  1.00  1.70              
ATOM    283  N   ILE H  21     -15.448  -8.210  -8.396  1.00  1.85              
ATOM    284  HN  ILE H  21     -15.413  -7.240  -8.146  1.00  0.22              
ATOM    285  CA  ILE H  21     -14.174  -8.890  -8.519  1.00  2.27              
ATOM    286  HA  ILE H  21     -14.302  -9.769  -9.133  1.00  1.32              
ATOM    287  CB  ILE H  21     -13.117  -8.024  -9.187  1.00  2.27              
ATOM    288  HB  ILE H  21     -12.159  -8.590  -9.210  1.00  1.32              
ATOM    289  CG2 ILE H  21     -13.534  -7.762 -10.653  1.00  2.06              
ATOM    290 HG21 ILE H  21     -12.707  -7.277 -11.215  1.00  1.32              
ATOM    291 HG22 ILE H  21     -13.772  -8.711 -11.176  1.00  1.32              
ATOM    292 HG23 ILE H  21     -14.420  -7.096 -10.692  1.00  1.32              
ATOM    293  CG1 ILE H  21     -12.894  -6.711  -8.411  1.00  2.17              
ATOM    294 HG11 ILE H  21     -13.827  -6.103  -8.429  1.00  1.32              
ATOM    295 HG12 ILE H  21     -12.668  -6.936  -7.347  1.00  1.32              
ATOM    296  CD  ILE H  21     -11.763  -5.876  -8.993  1.00  2.06              
ATOM    297  HD1 ILE H  21     -11.616  -4.940  -8.411  1.00  1.32              
ATOM    298  HD2 ILE H  21     -10.811  -6.443  -9.011  1.00  1.32              
ATOM    299  HD3 ILE H  21     -12.018  -5.620 -10.037  1.00  1.32              
ATOM    300  C   ILE H  21     -13.683  -9.373  -7.166  1.00  2.00              
ATOM    301  O   ILE H  21     -14.067  -8.856  -6.117  1.00  1.70              
ATOM    302  N   SER H  22     -12.829 -10.413  -7.141  1.00  1.85              
ATOM    303  HN  SER H  22     -12.492 -10.829  -7.985  1.00  0.22              
ATOM    304  CA  SER H  22     -12.441 -11.067  -5.895  1.00  2.27              
ATOM    305  HA  SER H  22     -12.923 -10.571  -5.067  1.00  1.32              
ATOM    306  CB  SER H  22     -12.903 -12.546  -5.829  1.00  2.17              
ATOM    307  HB1 SER H  22     -12.707 -12.971  -4.823  1.00  1.32              
ATOM    308  HB2 SER H  22     -14.000 -12.576  -6.005  1.00  1.32              
ATOM    309  OG  SER H  22     -12.261 -13.359  -6.806  1.00  1.77              
ATOM    310  HG1 SER H  22     -12.603 -14.274  -6.711  1.00  0.22              
ATOM    311  C   SER H  22     -10.962 -11.010  -5.575  1.00  2.00              
ATOM    312  O   SER H  22     -10.114 -10.711  -6.415  1.00  1.70              
ATOM    313  N   CYS H  23     -10.650 -11.273  -4.296  1.00  1.85              
ATOM    314  HN  CYS H  23     -11.398 -11.287  -3.625  1.00  0.22              
ATOM    315  CA  CYS H  23      -9.335 -11.498  -3.744  1.00  2.27              
ATOM    316  HA  CYS H  23      -8.640 -11.786  -4.521  1.00  1.32              
ATOM    317  CB  CYS H  23      -8.864 -10.238  -2.966  1.00  2.17              
ATOM    318  HB1 CYS H  23      -8.733  -9.415  -3.702  1.00  1.32              
ATOM    319  HB2 CYS H  23      -9.712  -9.928  -2.322  1.00  1.32              
ATOM    320  SG  CYS H  23      -7.358 -10.453  -1.928  1.00  2.00              
ATOM    321  HG1 CYS H  23      -7.130  -9.162  -1.727  1.00  0.45              
ATOM    322  C   CYS H  23      -9.446 -12.630  -2.745  1.00  2.00              
ATOM    323  O   CYS H  23      -9.862 -12.423  -1.609  1.00  1.70              
ATOM    324  N   LYS H  24      -9.059 -13.857  -3.112  1.00  1.85              
ATOM    325  HN  LYS H  24      -8.721 -14.038  -4.043  1.00  0.22              
ATOM    326  CA  LYS H  24      -9.006 -14.964  -2.181  1.00  2.27              
ATOM    327  HA  LYS H  24      -9.761 -14.849  -1.416  1.00  1.32              
ATOM    328  CB  LYS H  24      -9.273 -16.300  -2.911  1.00  2.17              
ATOM    329  HB1 LYS H  24     -10.289 -16.241  -3.364  1.00  1.32              
ATOM    330  HB2 LYS H  24      -8.545 -16.421  -3.740  1.00  1.32              
ATOM    331  CG  LYS H  24      -9.222 -17.529  -1.989  1.00  2.17              
ATOM    332  HG1 LYS H  24      -8.195 -17.639  -1.573  1.00  1.32              
ATOM    333  HG2 LYS H  24      -9.921 -17.350  -1.139  1.00  1.32              
ATOM    334  CD  LYS H  24      -9.602 -18.818  -2.730  1.00  2.17              
ATOM    335  HD1 LYS H  24     -10.647 -18.731  -3.105  1.00  1.32              
ATOM    336  HD2 LYS H  24      -8.944 -18.927  -3.624  1.00  1.32              
ATOM    337  CE  LYS H  24      -9.458 -20.085  -1.886  1.00  2.17              
ATOM    338  HE1 LYS H  24      -9.740 -20.979  -2.486  1.00  1.32              
ATOM    339  HE2 LYS H  24      -8.411 -20.203  -1.532  1.00  1.32              
ATOM    340  NZ  LYS H  24     -10.350 -20.024  -0.722  1.00  1.85              
ATOM    341  HZ1 LYS H  24     -10.299 -20.907  -0.165  1.00  0.22              
ATOM    342  HZ2 LYS H  24     -10.153 -19.225  -0.086  1.00  0.22              
ATOM    343  HZ3 LYS H  24     -11.342 -19.946  -1.049  1.00  0.22              
ATOM    344  C   LYS H  24      -7.656 -15.005  -1.491  1.00  2.00              
ATOM    345  O   LYS H  24      -6.643 -15.347  -2.095  1.00  1.70              
ATOM    346  N   ALA H  25      -7.606 -14.661  -0.198  1.00  1.85              
ATOM    347  HN  ALA H  25      -8.444 -14.461   0.310  1.00  0.22              
ATOM    348  CA  ALA H  25      -6.400 -14.715   0.586  1.00  2.27              
ATOM    349  HA  ALA H  25      -5.550 -14.474  -0.040  1.00  1.32              
ATOM    350  CB  ALA H  25      -6.476 -13.701   1.743  1.00  2.06              
ATOM    351  HB1 ALA H  25      -6.599 -12.674   1.337  1.00  1.32              
ATOM    352  HB2 ALA H  25      -7.341 -13.936   2.399  1.00  1.32              
ATOM    353  HB3 ALA H  25      -5.545 -13.734   2.356  1.00  1.32              
ATOM    354  C   ALA H  25      -6.192 -16.115   1.139  1.00  2.00              
ATOM    355  O   ALA H  25      -7.127 -16.816   1.527  1.00  1.70              
ATOM    356  N   SER H  26      -4.939 -16.580   1.156  1.00  1.85              
ATOM    357  HN  SER H  26      -4.197 -16.039   0.752  1.00  0.22              
ATOM    358  CA  SER H  26      -4.605 -17.897   1.653  1.00  2.27              
ATOM    359  HA  SER H  26      -5.245 -18.124   2.495  1.00  1.32              
ATOM    360  CB  SER H  26      -4.796 -18.980   0.553  1.00  2.17              
ATOM    361  HB1 SER H  26      -5.855 -18.918   0.213  1.00  1.32              
ATOM    362  HB2 SER H  26      -4.146 -18.735  -0.317  1.00  1.32              
ATOM    363  OG  SER H  26      -4.549 -20.316   1.012  1.00  1.77              
ATOM    364  HG1 SER H  26      -4.759 -20.934   0.281  1.00  0.22              
ATOM    365  C   SER H  26      -3.190 -17.898   2.189  1.00  2.00              
ATOM    366  O   SER H  26      -2.380 -17.010   1.911  1.00  1.70              
ATOM    367  N   GLY H  27      -2.881 -18.898   3.040  1.00  1.85              
ATOM    368  HN  GLY H  27      -3.570 -19.612   3.179  1.00  0.22              
ATOM    369  CA  GLY H  27      -1.600 -19.064   3.719  1.00  2.17              
ATOM    370  HA1 GLY H  27      -0.821 -18.660   3.101  1.00  1.32              
ATOM    371  HA2 GLY H  27      -1.478 -20.118   3.920  1.00  1.32              
ATOM    372  C   GLY H  27      -1.527 -18.353   5.037  1.00  2.00              
ATOM    373  O   GLY H  27      -0.661 -18.624   5.867  1.00  1.70              
ATOM    374  N   PHE H  28      -2.459 -17.420   5.247  1.00  1.85              
ATOM    375  HN  PHE H  28      -3.134 -17.251   4.532  1.00  0.22              
ATOM    376  CA  PHE H  28      -2.715 -16.722   6.479  1.00  2.27              
ATOM    377  HA  PHE H  28      -2.482 -17.377   7.308  1.00  1.32              
ATOM    378  CB  PHE H  28      -1.886 -15.402   6.554  1.00  2.17              
ATOM    379  HB1 PHE H  28      -0.824 -15.635   6.329  1.00  1.32              
ATOM    380  HB2 PHE H  28      -2.252 -14.677   5.796  1.00  1.32              
ATOM    381  CG  PHE H  28      -1.925 -14.755   7.916  1.00  1.99              
ATOM    382  CD1 PHE H  28      -1.233 -15.314   9.000  1.00  1.99              
ATOM    383  HD1 PHE H  28      -0.626 -16.194   8.844  1.00  1.36              
ATOM    384  CE1 PHE H  28      -1.336 -14.746  10.279  1.00  1.99              
ATOM    385  HE1 PHE H  28      -0.795 -15.179  11.109  1.00  1.36              
ATOM    386  CZ  PHE H  28      -2.160 -13.632  10.487  1.00  1.99              
ATOM    387  HZ  PHE H  28      -2.257 -13.207  11.476  1.00  1.36              
ATOM    388  CD2 PHE H  28      -2.707 -13.610   8.130  1.00  1.99              
ATOM    389  HD2 PHE H  28      -3.240 -13.177   7.297  1.00  1.36              
ATOM    390  CE2 PHE H  28      -2.859 -13.069   9.412  1.00  1.99              
ATOM    391  HE2 PHE H  28      -3.523 -12.228   9.566  1.00  1.36              
ATOM    392  C   PHE H  28      -4.222 -16.479   6.485  1.00  2.00              
ATOM    393  O   PHE H  28      -4.924 -16.803   5.526  1.00  1.70              
ATOM    394  N   SER H  29      -4.749 -15.913   7.578  1.00  1.85              
ATOM    395  HN  SER H  29      -4.133 -15.643   8.312  1.00  0.22              
ATOM    396  CA  SER H  29      -6.152 -15.582   7.770  1.00  2.27              
ATOM    397  HA  SER H  29      -6.767 -16.306   7.254  1.00  1.32              
ATOM    398  CB  SER H  29      -6.506 -15.557   9.281  1.00  2.17              
ATOM    399  HB1 SER H  29      -5.835 -14.829   9.797  1.00  1.32              
ATOM    400  HB2 SER H  29      -7.561 -15.245   9.443  1.00  1.32              
ATOM    401  OG  SER H  29      -6.333 -16.849   9.862  1.00  1.77              
ATOM    402  HG1 SER H  29      -6.477 -16.765  10.819  1.00  0.22              
ATOM    403  C   SER H  29      -6.507 -14.206   7.237  1.00  2.00              
ATOM    404  O   SER H  29      -5.649 -13.368   6.981  1.00  1.70              
ATOM    405  N   ILE H  30      -7.815 -13.901   7.102  1.00  1.85              
ATOM    406  HN  ILE H  30      -8.521 -14.601   7.203  1.00  0.22              
ATOM    407  CA  ILE H  30      -8.251 -12.542   6.777  1.00  2.27              
ATOM    408  HA  ILE H  30      -7.576 -12.136   6.037  1.00  1.32              
ATOM    409  CB  ILE H  30      -9.646 -12.485   6.151  1.00  2.27              
ATOM    410  HB  ILE H  30      -9.826 -11.445   5.778  1.00  1.32              
ATOM    411  CG2 ILE H  30      -9.693 -13.404   4.915  1.00  2.06              
ATOM    412 HG21 ILE H  30     -10.668 -13.270   4.399  1.00  1.32              
ATOM    413 HG22 ILE H  30      -8.879 -13.155   4.204  1.00  1.32              
ATOM    414 HG23 ILE H  30      -9.602 -14.470   5.201  1.00  1.32              
ATOM    415  CG1 ILE H  30     -10.786 -12.836   7.131  1.00  2.17              
ATOM    416 HG11 ILE H  30     -11.555 -13.427   6.585  1.00  1.32              
ATOM    417 HG12 ILE H  30     -10.402 -13.488   7.942  1.00  1.32              
ATOM    418  CD  ILE H  30     -11.443 -11.584   7.716  1.00  2.06              
ATOM    419  HD1 ILE H  30     -12.212 -11.838   8.473  1.00  1.32              
ATOM    420  HD2 ILE H  30     -10.698 -10.931   8.211  1.00  1.32              
ATOM    421  HD3 ILE H  30     -11.911 -10.992   6.904  1.00  1.32              
ATOM    422  C   ILE H  30      -8.183 -11.615   7.994  1.00  2.00              
ATOM    423  O   ILE H  30      -8.057 -10.399   7.868  1.00  1.70              
ATOM    424  N   LYS H  35      -8.294 -12.191   9.220  1.00  1.85              
ATOM    425  HN  LYS H  35      -8.378 -13.179   9.268  1.00  0.22              
ATOM    426  CA  LYS H  35      -8.383 -11.491  10.492  1.00  2.27              
ATOM    427  HA  LYS H  35      -9.233 -10.827  10.432  1.00  1.32              
ATOM    428  CB  LYS H  35      -8.573 -12.503  11.660  1.00  2.17              
ATOM    429  HB1 LYS H  35      -9.512 -13.079  11.499  1.00  1.32              
ATOM    430  HB2 LYS H  35      -7.731 -13.230  11.614  1.00  1.32              
ATOM    431  CG  LYS H  35      -8.595 -11.916  13.089  1.00  2.17              
ATOM    432  HG1 LYS H  35      -8.495 -12.762  13.810  1.00  1.32              
ATOM    433  HG2 LYS H  35      -7.714 -11.263  13.278  1.00  1.32              
ATOM    434  CD  LYS H  35      -9.885 -11.143  13.396  1.00  2.17              
ATOM    435  HD1 LYS H  35     -10.033 -10.328  12.653  1.00  1.32              
ATOM    436  HD2 LYS H  35     -10.737 -11.854  13.297  1.00  1.32              
ATOM    437  CE  LYS H  35      -9.890 -10.543  14.804  1.00  2.17              
ATOM    438  HE1 LYS H  35      -9.781 -11.353  15.559  1.00  1.32              
ATOM    439  HE2 LYS H  35      -9.042  -9.833  14.919  1.00  1.32              
ATOM    440  NZ  LYS H  35     -11.138  -9.808  15.063  1.00  1.85              
ATOM    441  HZ1 LYS H  35     -11.124  -9.411  16.027  1.00  0.22              
ATOM    442  HZ2 LYS H  35     -11.222  -8.952  14.450  1.00  0.22              
ATOM    443  HZ3 LYS H  35     -12.003 -10.388  14.985  1.00  0.22              
ATOM    444  C   LYS H  35      -7.161 -10.655  10.831  1.00  2.00              
ATOM    445  O   LYS H  35      -6.020 -11.097  10.718  1.00  1.70              
ATOM    446  N   GLY H  36      -7.377  -9.402  11.288  1.00  1.85              
ATOM    447  HN  GLY H  36      -8.307  -9.046  11.316  1.00  0.22              
ATOM    448  CA  GLY H  36      -6.313  -8.542  11.805  1.00  2.17              
ATOM    449  HA1 GLY H  36      -5.552  -9.144  12.281  1.00  1.32              
ATOM    450  HA2 GLY H  36      -6.764  -7.832  12.483  1.00  1.32              
ATOM    451  C   GLY H  36      -5.632  -7.753  10.730  1.00  2.00              
ATOM    452  O   GLY H  36      -5.068  -6.686  10.965  1.00  1.70              
ATOM    453  N   ALA H  37      -5.667  -8.284   9.503  1.00  1.85              
ATOM    454  HN  ALA H  37      -6.083  -9.178   9.346  1.00  0.22              
ATOM    455  CA  ALA H  37      -5.228  -7.592   8.337  1.00  2.27              
ATOM    456  HA  ALA H  37      -4.344  -7.020   8.579  1.00  1.32              
ATOM    457  CB  ALA H  37      -4.864  -8.613   7.247  1.00  2.06              
ATOM    458  HB1 ALA H  37      -4.059  -9.290   7.601  1.00  1.32              
ATOM    459  HB2 ALA H  37      -5.752  -9.225   6.976  1.00  1.32              
ATOM    460  HB3 ALA H  37      -4.481  -8.107   6.333  1.00  1.32              
ATOM    461  C   ALA H  37      -6.274  -6.623   7.803  1.00  2.00              
ATOM    462  O   ALA H  37      -7.452  -6.607   8.167  1.00  1.70              
ATOM    463  N   ASN H  38      -5.795  -5.780   6.888  1.00  1.85              
ATOM    464  HN  ASN H  38      -4.812  -5.804   6.703  1.00  0.22              
ATOM    465  CA  ASN H  38      -6.512  -4.874   6.040  1.00  2.27              
ATOM    466  HA  ASN H  38      -7.575  -4.884   6.264  1.00  1.32              
ATOM    467  CB  ASN H  38      -5.776  -3.499   6.188  1.00  2.17              
ATOM    468  HB1 ASN H  38      -4.753  -3.682   6.576  1.00  1.32              
ATOM    469  HB2 ASN H  38      -5.692  -2.936   5.243  1.00  1.32              
ATOM    470  CG  ASN H  38      -6.405  -2.644   7.252  1.00  2.00              
ATOM    471  OD1 ASN H  38      -6.639  -3.127   8.352  1.00  1.70              
ATOM    472  ND2 ASN H  38      -6.646  -1.348   7.024  1.00  1.85              
ATOM    473 HD21 ASN H  38      -7.126  -0.884   7.763  1.00  0.22              
ATOM    474 HD22 ASN H  38      -6.562  -0.955   6.113  1.00  0.22              
ATOM    475  C   ASN H  38      -6.342  -5.421   4.623  1.00  2.00              
ATOM    476  O   ASN H  38      -5.241  -5.823   4.256  1.00  1.70              
ATOM    477  N   VAL H  39      -7.386  -5.446   3.768  1.00  1.85              
ATOM    478  HN  VAL H  39      -8.289  -5.113   4.066  1.00  0.22              
ATOM    479  CA  VAL H  39      -7.259  -5.825   2.356  1.00  2.27              
ATOM    480  HA  VAL H  39      -6.280  -6.241   2.163  1.00  1.32              
ATOM    481  CB  VAL H  39      -8.246  -6.908   1.947  1.00  2.27              
ATOM    482  HB  VAL H  39      -9.279  -6.515   2.091  1.00  1.32              
ATOM    483  CG1 VAL H  39      -8.053  -7.298   0.457  1.00  2.06              
ATOM    484 HG11 VAL H  39      -8.731  -8.129   0.178  1.00  1.32              
ATOM    485 HG12 VAL H  39      -8.295  -6.442  -0.213  1.00  1.32              
ATOM    486 HG13 VAL H  39      -7.013  -7.630   0.263  1.00  1.32              
ATOM    487  CG2 VAL H  39      -8.018  -8.106   2.904  1.00  2.06              
ATOM    488 HG21 VAL H  39      -8.642  -8.987   2.665  1.00  1.32              
ATOM    489 HG22 VAL H  39      -6.961  -8.431   2.835  1.00  1.32              
ATOM    490 HG23 VAL H  39      -8.233  -7.830   3.961  1.00  1.32              
ATOM    491  C   VAL H  39      -7.429  -4.593   1.465  1.00  2.00              
ATOM    492  O   VAL H  39      -8.509  -4.013   1.356  1.00  1.70              
ATOM    493  N   ASN H  40      -6.338  -4.131   0.820  1.00  1.85              
ATOM    494  HN  ASN H  40      -5.480  -4.649   0.905  1.00  0.22              
ATOM    495  CA  ASN H  40      -6.330  -2.987  -0.083  1.00  2.27              
ATOM    496  HA  ASN H  40      -6.981  -2.215   0.311  1.00  1.32              
ATOM    497  CB  ASN H  40      -4.885  -2.462  -0.319  1.00  2.17              
ATOM    498  HB1 ASN H  40      -4.257  -3.292  -0.706  1.00  1.32              
ATOM    499  HB2 ASN H  40      -4.864  -1.635  -1.061  1.00  1.32              
ATOM    500  CG  ASN H  40      -4.284  -1.890   0.950  1.00  2.00              
ATOM    501  OD1 ASN H  40      -4.808  -0.949   1.546  1.00  1.70              
ATOM    502  ND2 ASN H  40      -3.118  -2.431   1.360  1.00  1.85              
ATOM    503 HD21 ASN H  40      -2.694  -2.043   2.170  1.00  0.22              
ATOM    504 HD22 ASN H  40      -2.779  -3.256   0.912  1.00  0.22              
ATOM    505  C   ASN H  40      -6.825  -3.351  -1.475  1.00  2.00              
ATOM    506  O   ASN H  40      -6.684  -4.491  -1.911  1.00  1.70              
ATOM    507  N   TRP H  41      -7.341  -2.354  -2.221  1.00  1.85              
ATOM    508  HN  TRP H  41      -7.590  -1.486  -1.786  1.00  0.22              
ATOM    509  CA  TRP H  41      -7.572  -2.435  -3.656  1.00  2.27              
ATOM    510  HA  TRP H  41      -7.113  -3.331  -4.049  1.00  1.32              
ATOM    511  CB  TRP H  41      -9.079  -2.486  -3.980  1.00  2.17              
ATOM    512  HB1 TRP H  41      -9.578  -1.624  -3.484  1.00  1.32              
ATOM    513  HB2 TRP H  41      -9.238  -2.397  -5.075  1.00  1.32              
ATOM    514  CG  TRP H  41      -9.715  -3.787  -3.525  1.00  1.99              
ATOM    515  CD1 TRP H  41     -10.235  -4.079  -2.302  1.00  1.99              
ATOM    516  HD1 TRP H  41     -10.331  -3.351  -1.505  1.00  1.36              
ATOM    517  NE1 TRP H  41     -10.774  -5.349  -2.301  1.00  1.85              
ATOM    518  HE1 TRP H  41     -11.502  -5.628  -1.715  1.00  0.22              
ATOM    519  CE2 TRP H  41     -10.595  -5.905  -3.537  1.00  1.80              
ATOM    520  CD2 TRP H  41      -9.911  -4.961  -4.334  1.00  1.80              
ATOM    521  CE3 TRP H  41      -9.592  -5.239  -5.656  1.00  1.99              
ATOM    522  HE3 TRP H  41      -9.064  -4.530  -6.270  1.00  1.36              
ATOM    523  CZ3 TRP H  41     -10.007  -6.469  -6.181  1.00  1.99              
ATOM    524  HZ3 TRP H  41      -9.771  -6.707  -7.204  1.00  1.36              
ATOM    525  CZ2 TRP H  41     -11.067  -7.095  -4.077  1.00  1.99              
ATOM    526  HZ2 TRP H  41     -11.750  -7.732  -3.533  1.00  1.36              
ATOM    527  CH2 TRP H  41     -10.775  -7.362  -5.421  1.00  1.99              
ATOM    528  HH2 TRP H  41     -11.202  -8.232  -5.897  1.00  1.36              
ATOM    529  C   TRP H  41      -6.926  -1.245  -4.369  1.00  2.00              
ATOM    530  O   TRP H  41      -7.104  -0.091  -3.979  1.00  1.70              
ATOM    531  N   VAL H  42      -6.130  -1.505  -5.423  1.00  1.85              
ATOM    532  HN  VAL H  42      -6.021  -2.456  -5.737  1.00  0.22              
ATOM    533  CA  VAL H  42      -5.363  -0.521  -6.178  1.00  2.27              
ATOM    534  HA  VAL H  42      -5.722   0.475  -5.972  1.00  1.32              
ATOM    535  CB  VAL H  42      -3.887  -0.583  -5.804  1.00  2.27              
ATOM    536  HB  VAL H  42      -3.507  -1.595  -6.067  1.00  1.32              
ATOM    537  CG1 VAL H  42      -3.050   0.444  -6.576  1.00  2.06              
ATOM    538 HG11 VAL H  42      -1.989   0.374  -6.256  1.00  1.32              
ATOM    539 HG12 VAL H  42      -3.096   0.244  -7.665  1.00  1.32              
ATOM    540 HG13 VAL H  42      -3.398   1.481  -6.391  1.00  1.32              
ATOM    541  CG2 VAL H  42      -3.728  -0.324  -4.291  1.00  2.06              
ATOM    542 HG21 VAL H  42      -2.661  -0.235  -4.007  1.00  1.32              
ATOM    543 HG22 VAL H  42      -4.210   0.636  -4.011  1.00  1.32              
ATOM    544 HG23 VAL H  42      -4.175  -1.149  -3.697  1.00  1.32              
ATOM    545  C   VAL H  42      -5.554  -0.793  -7.675  1.00  2.00              
ATOM    546  O   VAL H  42      -5.582  -1.944  -8.110  1.00  1.70              
ATOM    547  N   LYS H  43      -5.716   0.250  -8.516  1.00  1.85              
ATOM    548  HN  LYS H  43      -5.664   1.188  -8.154  1.00  0.22              
ATOM    549  CA  LYS H  43      -5.925   0.122  -9.949  1.00  2.27              
ATOM    550  HA  LYS H  43      -6.101  -0.918 -10.185  1.00  1.32              
ATOM    551  CB  LYS H  43      -7.124   0.949 -10.519  1.00  2.17              
ATOM    552  HB1 LYS H  43      -7.236   0.700 -11.598  1.00  1.32              
ATOM    553  HB2 LYS H  43      -8.045   0.591 -10.019  1.00  1.32              
ATOM    554  CG  LYS H  43      -7.075   2.482 -10.380  1.00  2.17              
ATOM    555  HG1 LYS H  43      -6.806   2.723  -9.327  1.00  1.32              
ATOM    556  HG2 LYS H  43      -6.262   2.884 -11.026  1.00  1.32              
ATOM    557  CD  LYS H  43      -8.385   3.249 -10.697  1.00  2.17              
ATOM    558  HD1 LYS H  43      -9.166   2.962  -9.960  1.00  1.32              
ATOM    559  HD2 LYS H  43      -8.157   4.328 -10.522  1.00  1.32              
ATOM    560  CE  LYS H  43      -8.952   3.087 -12.122  1.00  2.17              
ATOM    561  HE1 LYS H  43      -8.120   3.061 -12.850  1.00  1.32              
ATOM    562  HE2 LYS H  43      -9.540   2.155 -12.218  1.00  1.32              
ATOM    563  NZ  LYS H  43      -9.845   4.202 -12.498  1.00  1.85              
ATOM    564  HZ1 LYS H  43     -10.168   4.137 -13.485  1.00  0.22              
ATOM    565  HZ2 LYS H  43     -10.690   4.222 -11.881  1.00  0.22              
ATOM    566  HZ3 LYS H  43      -9.360   5.119 -12.376  1.00  0.22              
ATOM    567  C   LYS H  43      -4.716   0.534 -10.732  1.00  2.00              
ATOM    568  O   LYS H  43      -4.141   1.593 -10.503  1.00  1.70              
ATOM    569  N   GLN H  44      -4.345  -0.270 -11.739  1.00  1.85              
ATOM    570  HN  GLN H  44      -4.764  -1.176 -11.871  1.00  0.22              
ATOM    571  CA  GLN H  44      -3.472   0.189 -12.792  1.00  2.27              
ATOM    572  HA  GLN H  44      -3.012   1.136 -12.537  1.00  1.32              
ATOM    573  CB  GLN H  44      -2.353  -0.812 -13.096  1.00  2.17              
ATOM    574  HB1 GLN H  44      -1.756  -0.955 -12.173  1.00  1.32              
ATOM    575  HB2 GLN H  44      -2.795  -1.795 -13.328  1.00  1.32              
ATOM    576  CG  GLN H  44      -1.432  -0.366 -14.250  1.00  2.17              
ATOM    577  HG1 GLN H  44      -1.927  -0.444 -15.237  1.00  1.32              
ATOM    578  HG2 GLN H  44      -1.116   0.689 -14.093  1.00  1.32              
ATOM    579  CD  GLN H  44      -0.186  -1.223 -14.205  1.00  2.00              
ATOM    580  OE1 GLN H  44       0.614  -1.050 -13.286  1.00  1.70              
ATOM    581  NE2 GLN H  44      -0.033  -2.173 -15.149  1.00  1.85              
ATOM    582 HE21 GLN H  44       0.784  -2.748 -15.128  1.00  0.22              
ATOM    583 HE22 GLN H  44      -0.728  -2.294 -15.855  1.00  0.22              
ATOM    584  C   GLN H  44      -4.269   0.390 -14.052  1.00  2.00              
ATOM    585  O   GLN H  44      -4.681  -0.552 -14.730  1.00  1.70              
ATOM    586  N   SER H  45      -4.504   1.649 -14.426  1.00  1.85              
ATOM    587  HN  SER H  45      -4.190   2.413 -13.863  1.00  0.22              
ATOM    588  CA  SER H  45      -5.036   1.948 -15.741  1.00  2.27              
ATOM    589  HA  SER H  45      -5.742   1.185 -16.035  1.00  1.32              
ATOM    590  CB  SER H  45      -5.712   3.325 -15.799  1.00  2.17              
ATOM    591  HB1 SER H  45      -4.953   4.119 -15.624  1.00  1.32              
ATOM    592  HB2 SER H  45      -6.173   3.494 -16.798  1.00  1.32              
ATOM    593  OG  SER H  45      -6.722   3.427 -14.800  1.00  1.77              
ATOM    594  HG1 SER H  45      -6.486   4.193 -14.248  1.00  0.22              
ATOM    595  C   SER H  45      -3.891   2.028 -16.722  1.00  2.00              
ATOM    596  O   SER H  45      -2.797   2.413 -16.303  1.00  1.70              
ATOM    597  N   PRO H  46      -4.041   1.741 -18.004  1.00  1.85              
ATOM    598  CD  PRO H  46      -5.204   1.078 -18.600  1.00  2.17              
ATOM    599  HD1 PRO H  46      -5.142  -0.014 -18.390  1.00  1.32              
ATOM    600  HD2 PRO H  46      -6.171   1.482 -18.225  1.00  1.32              
ATOM    601  CA  PRO H  46      -2.994   2.009 -18.984  1.00  2.27              
ATOM    602  HA  PRO H  46      -2.069   1.541 -18.675  1.00  1.32              
ATOM    603  CB  PRO H  46      -3.525   1.367 -20.277  1.00  2.17              
ATOM    604  HB1 PRO H  46      -3.153   0.319 -20.338  1.00  1.32              
ATOM    605  HB2 PRO H  46      -3.214   1.908 -21.194  1.00  1.32              
ATOM    606  CG  PRO H  46      -5.047   1.339 -20.096  1.00  2.17              
ATOM    607  HG1 PRO H  46      -5.541   0.570 -20.723  1.00  1.32              
ATOM    608  HG2 PRO H  46      -5.466   2.341 -20.341  1.00  1.32              
ATOM    609  C   PRO H  46      -2.709   3.501 -19.128  1.00  2.00              
ATOM    610  O   PRO H  46      -3.424   4.216 -19.826  1.00  1.70              
ATOM    611  N   GLY H  47      -1.651   3.996 -18.461  1.00  1.85              
ATOM    612  HN  GLY H  47      -1.094   3.369 -17.894  1.00  0.22              
ATOM    613  CA  GLY H  47      -1.196   5.375 -18.576  1.00  2.17              
ATOM    614  HA1 GLY H  47      -1.481   5.767 -19.542  1.00  1.32              
ATOM    615  HA2 GLY H  47      -0.125   5.366 -18.444  1.00  1.32              
ATOM    616  C   GLY H  47      -1.734   6.331 -17.548  1.00  2.00              
ATOM    617  O   GLY H  47      -1.770   7.534 -17.792  1.00  1.70              
ATOM    618  N   LYS H  48      -2.140   5.852 -16.356  1.00  1.85              
ATOM    619  HN  LYS H  48      -2.160   4.868 -16.191  1.00  0.22              
ATOM    620  CA  LYS H  48      -2.498   6.748 -15.260  1.00  2.27              
ATOM    621  HA  LYS H  48      -2.057   7.722 -15.420  1.00  1.32              
ATOM    622  CB  LYS H  48      -4.039   6.941 -15.115  1.00  2.17              
ATOM    623  HB1 LYS H  48      -4.503   5.963 -14.895  1.00  1.32              
ATOM    624  HB2 LYS H  48      -4.234   7.600 -14.236  1.00  1.32              
ATOM    625  CG  LYS H  48      -4.720   7.602 -16.329  1.00  2.17              
ATOM    626  HG1 LYS H  48      -4.237   8.595 -16.486  1.00  1.32              
ATOM    627  HG2 LYS H  48      -4.532   6.998 -17.244  1.00  1.32              
ATOM    628  CD  LYS H  48      -6.236   7.821 -16.165  1.00  2.17              
ATOM    629  HD1 LYS H  48      -6.428   8.319 -15.189  1.00  1.32              
ATOM    630  HD2 LYS H  48      -6.585   8.509 -16.968  1.00  1.32              
ATOM    631  CE  LYS H  48      -7.040   6.524 -16.263  1.00  2.17              
ATOM    632  HE1 LYS H  48      -6.888   6.045 -17.253  1.00  1.32              
ATOM    633  HE2 LYS H  48      -6.704   5.831 -15.466  1.00  1.32              
ATOM    634  NZ  LYS H  48      -8.472   6.745 -16.060  1.00  1.85              
ATOM    635  HZ1 LYS H  48      -9.039   5.919 -16.336  1.00  0.22              
ATOM    636  HZ2 LYS H  48      -8.653   6.967 -15.050  1.00  0.22              
ATOM    637  HZ3 LYS H  48      -8.840   7.580 -16.580  1.00  0.22              
ATOM    638  C   LYS H  48      -1.909   6.274 -13.935  1.00  2.00              
ATOM    639  O   LYS H  48      -2.476   6.521 -12.871  1.00  1.70              
ATOM    640  N   GLY H  49      -0.733   5.609 -13.965  1.00  1.85              
ATOM    641  HN  GLY H  49      -0.270   5.461 -14.842  1.00  0.22              
ATOM    642  CA  GLY H  49      -0.024   5.115 -12.779  1.00  2.17              
ATOM    643  HA1 GLY H  49       0.136   5.951 -12.112  1.00  1.32              
ATOM    644  HA2 GLY H  49       0.902   4.674 -13.116  1.00  1.32              
ATOM    645  C   GLY H  49      -0.762   4.047 -12.008  1.00  2.00              
ATOM    646  O   GLY H  49      -1.528   3.264 -12.568  1.00  1.70              
ATOM    647  N   LEU H  50      -0.562   4.017 -10.676  1.00  1.85              
ATOM    648  HN  LEU H  50       0.111   4.617 -10.255  1.00  0.22              
ATOM    649  CA  LEU H  50      -1.451   3.314  -9.765  1.00  2.27              
ATOM    650  HA  LEU H  50      -2.127   2.698 -10.331  1.00  1.32              
ATOM    651  CB  LEU H  50      -0.728   2.437  -8.702  1.00  2.17              
ATOM    652  HB1 LEU H  50       0.071   3.047  -8.225  1.00  1.32              
ATOM    653  HB2 LEU H  50      -1.450   2.160  -7.904  1.00  1.32              
ATOM    654  CG  LEU H  50      -0.104   1.128  -9.225  1.00  2.27              
ATOM    655  HG  LEU H  50       0.671   1.414  -9.970  1.00  1.32              
ATOM    656  CD1 LEU H  50      -1.104   0.219  -9.942  1.00  2.06              
ATOM    657 HD11 LEU H  50      -0.606  -0.714 -10.281  1.00  1.32              
ATOM    658 HD12 LEU H  50      -1.953  -0.057  -9.290  1.00  1.32              
ATOM    659 HD13 LEU H  50      -1.507   0.734 -10.837  1.00  1.32              
ATOM    660  CD2 LEU H  50       0.562   0.335  -8.090  1.00  2.06              
ATOM    661 HD21 LEU H  50       1.097  -0.540  -8.514  1.00  1.32              
ATOM    662 HD22 LEU H  50       1.288   0.970  -7.542  1.00  1.32              
ATOM    663 HD23 LEU H  50      -0.201  -0.037  -7.377  1.00  1.32              
ATOM    664  C   LEU H  50      -2.313   4.312  -9.012  1.00  2.00              
ATOM    665  O   LEU H  50      -1.844   5.346  -8.546  1.00  1.70              
ATOM    666  N   GLU H  51      -3.610   4.016  -8.848  1.00  1.85              
ATOM    667  HN  GLU H  51      -3.990   3.195  -9.278  1.00  0.22              
ATOM    668  CA  GLU H  51      -4.476   4.786  -7.973  1.00  2.27              
ATOM    669  HA  GLU H  51      -3.905   5.512  -7.411  1.00  1.32              
ATOM    670  CB  GLU H  51      -5.556   5.543  -8.786  1.00  2.17              
ATOM    671  HB1 GLU H  51      -5.028   6.198  -9.515  1.00  1.32              
ATOM    672  HB2 GLU H  51      -6.150   4.817  -9.372  1.00  1.32              
ATOM    673  CG  GLU H  51      -6.518   6.414  -7.938  1.00  2.17              
ATOM    674  HG1 GLU H  51      -7.116   5.775  -7.255  1.00  1.32              
ATOM    675  HG2 GLU H  51      -5.938   7.138  -7.332  1.00  1.32              
ATOM    676  CD  GLU H  51      -7.491   7.219  -8.775  1.00  2.00              
ATOM    677  OE1 GLU H  51      -7.040   8.011  -9.641  1.00  1.70              
ATOM    678  OE2 GLU H  51      -8.721   7.096  -8.545  1.00  1.70              
ATOM    679  C   GLU H  51      -5.103   3.846  -6.960  1.00  2.00              
ATOM    680  O   GLU H  51      -5.457   2.713  -7.276  1.00  1.70              
ATOM    681  N   TRP H  52      -5.249   4.259  -5.688  1.00  1.85              
ATOM    682  HN  TRP H  52      -4.931   5.156  -5.387  1.00  0.22              
ATOM    683  CA  TRP H  52      -5.963   3.451  -4.719  1.00  2.27              
ATOM    684  HA  TRP H  52      -5.756   2.404  -4.897  1.00  1.32              
ATOM    685  CB  TRP H  52      -5.513   3.783  -3.282  1.00  2.17              
ATOM    686  HB1 TRP H  52      -4.439   3.531  -3.201  1.00  1.32              
ATOM    687  HB2 TRP H  52      -5.603   4.877  -3.100  1.00  1.32              
ATOM    688  CG  TRP H  52      -6.234   3.016  -2.180  1.00  1.99              
ATOM    689  CD1 TRP H  52      -5.951   1.782  -1.659  1.00  1.99              
ATOM    690  HD1 TRP H  52      -5.166   1.131  -2.021  1.00  1.36              
ATOM    691  NE1 TRP H  52      -6.767   1.525  -0.585  1.00  1.85              
ATOM    692  HE1 TRP H  52      -6.751   0.730  -0.018  1.00  0.22              
ATOM    693  CE2 TRP H  52      -7.610   2.598  -0.401  1.00  1.80              
ATOM    694  CD2 TRP H  52      -7.305   3.562  -1.385  1.00  1.80              
ATOM    695  CE3 TRP H  52      -7.990   4.780  -1.436  1.00  1.99              
ATOM    696  HE3 TRP H  52      -7.773   5.530  -2.182  1.00  1.36              
ATOM    697  CZ3 TRP H  52      -8.992   5.011  -0.483  1.00  1.99              
ATOM    698  HZ3 TRP H  52      -9.538   5.944  -0.502  1.00  1.36              
ATOM    699  CZ2 TRP H  52      -8.607   2.835   0.541  1.00  1.99              
ATOM    700  HZ2 TRP H  52      -8.856   2.123   1.291  1.00  1.36              
ATOM    701  CH2 TRP H  52      -9.299   4.053   0.491  1.00  1.99              
ATOM    702  HH2 TRP H  52     -10.079   4.255   1.213  1.00  1.36              
ATOM    703  C   TRP H  52      -7.460   3.643  -4.797  1.00  2.00              
ATOM    704  O   TRP H  52      -7.958   4.726  -5.087  1.00  1.70              
ATOM    705  N   LEU H  53      -8.205   2.564  -4.524  1.00  1.85              
ATOM    706  HN  LEU H  53      -7.756   1.697  -4.295  1.00  0.22              
ATOM    707  CA  LEU H  53      -9.646   2.550  -4.651  1.00  2.27              
ATOM    708  HA  LEU H  53     -10.006   3.433  -5.161  1.00  1.32              
ATOM    709  CB  LEU H  53     -10.185   1.257  -5.332  1.00  2.17              
ATOM    710  HB1 LEU H  53      -9.732   0.371  -4.835  1.00  1.32              
ATOM    711  HB2 LEU H  53     -11.288   1.201  -5.186  1.00  1.32              
ATOM    712  CG  LEU H  53      -9.942   1.116  -6.840  1.00  2.27              
ATOM    713  HG  LEU H  53     -10.483   1.920  -7.391  1.00  1.32              
ATOM    714  CD1 LEU H  53     -10.471  -0.239  -7.328  1.00  2.06              
ATOM    715 HD11 LEU H  53     -10.299  -0.353  -8.420  1.00  1.32              
ATOM    716 HD12 LEU H  53      -9.941  -1.060  -6.802  1.00  1.32              
ATOM    717 HD13 LEU H  53     -11.557  -0.340  -7.127  1.00  1.32              
ATOM    718  CD2 LEU H  53      -8.461   1.209  -7.160  1.00  2.06              
ATOM    719 HD21 LEU H  53      -8.260   0.751  -8.135  1.00  1.32              
ATOM    720 HD22 LEU H  53      -8.113   2.265  -7.182  1.00  1.32              
ATOM    721 HD23 LEU H  53      -7.870   0.654  -6.405  1.00  1.32              
ATOM    722  C   LEU H  53     -10.244   2.522  -3.278  1.00  2.00              
ATOM    723  O   LEU H  53     -11.151   3.278  -2.940  1.00  1.70              
ATOM    724  N   ALA H  54      -9.806   1.542  -2.484  1.00  1.85              
ATOM    725  HN  ALA H  54      -8.977   1.023  -2.680  1.00  0.22              
ATOM    726  CA  ALA H  54     -10.636   1.065  -1.427  1.00  2.27              
ATOM    727  HA  ALA H  54     -10.989   1.907  -0.849  1.00  1.32              
ATOM    728  CB  ALA H  54     -11.801   0.244  -2.013  1.00  2.06              
ATOM    729  HB1 ALA H  54     -12.420   0.878  -2.680  1.00  1.32              
ATOM    730  HB2 ALA H  54     -11.419  -0.618  -2.601  1.00  1.32              
ATOM    731  HB3 ALA H  54     -12.450  -0.135  -1.197  1.00  1.32              
ATOM    732  C   ALA H  54      -9.889   0.176  -0.477  1.00  2.00              
ATOM    733  O   ALA H  54      -8.823  -0.370  -0.770  1.00  1.70              
ATOM    734  N   HIS H  55     -10.485   0.012   0.705  1.00  1.85              
ATOM    735  HN  HIS H  55     -11.294   0.544   0.958  1.00  0.22              
ATOM    736  CA  HIS H  55      -9.920  -0.754   1.766  1.00  2.27              
ATOM    737  HA  HIS H  55      -9.323  -1.560   1.359  1.00  1.32              
ATOM    738  CB  HIS H  55      -9.056   0.198   2.622  1.00  2.17              
ATOM    739  HB1 HIS H  55      -8.334   0.656   1.921  1.00  1.32              
ATOM    740  HB2 HIS H  55      -9.653   0.991   3.122  1.00  1.32              
ATOM    741  ND1 HIS H  55      -7.178  -1.225   2.999  1.00  1.85              
ATOM    742  HD1 HIS H  55      -6.508  -0.868   2.340  1.00  0.22              
ATOM    743  CG  HIS H  55      -8.228  -0.546   3.554  1.00  1.80              
ATOM    744  CE1 HIS H  55      -7.170  -2.440   3.551  1.00  1.80              
ATOM    745  HE1 HIS H  55      -6.480  -3.225   3.235  1.00  0.90              
ATOM    746  NE2 HIS H  55      -8.105  -2.567   4.463  1.00  1.85              
ATOM    747  CD2 HIS H  55      -8.750  -1.352   4.503  1.00  1.80              
ATOM    748  HD2 HIS H  55      -9.650  -1.214   5.094  1.00  1.47              
ATOM    749  C   HIS H  55     -11.031  -1.395   2.575  1.00  2.00              
ATOM    750  O   HIS H  55     -12.086  -0.791   2.781  1.00  1.70              
ATOM    751  N   VAL H  56     -10.833  -2.650   3.037  1.00  1.85              
ATOM    752  HN  VAL H  56      -9.961  -3.113   2.870  1.00  0.22              
ATOM    753  CA  VAL H  56     -11.735  -3.336   3.951  1.00  2.27              
ATOM    754  HA  VAL H  56     -12.323  -2.581   4.446  1.00  1.32              
ATOM    755  CB  VAL H  56     -12.697  -4.235   3.196  1.00  2.27              
ATOM    756  HB  VAL H  56     -13.186  -3.599   2.422  1.00  1.32              
ATOM    757  CG1 VAL H  56     -11.956  -5.375   2.478  1.00  2.06              
ATOM    758 HG11 VAL H  56     -12.692  -5.987   1.922  1.00  1.32              
ATOM    759 HG12 VAL H  56     -11.204  -4.979   1.763  1.00  1.32              
ATOM    760 HG13 VAL H  56     -11.441  -6.038   3.203  1.00  1.32              
ATOM    761  CG2 VAL H  56     -13.793  -4.773   4.130  1.00  2.06              
ATOM    762 HG21 VAL H  56     -14.549  -5.325   3.532  1.00  1.32              
ATOM    763 HG22 VAL H  56     -13.363  -5.469   4.883  1.00  1.32              
ATOM    764 HG23 VAL H  56     -14.302  -3.945   4.662  1.00  1.32              
ATOM    765  C   VAL H  56     -11.005  -4.099   5.070  1.00  2.00              
ATOM    766  O   VAL H  56     -10.037  -4.835   4.853  1.00  1.70              
ATOM    767  N   ARG H  57     -11.457  -3.926   6.336  1.00  1.85              
ATOM    768  HN  ARG H  57     -12.290  -3.389   6.500  1.00  0.22              
ATOM    769  CA  ARG H  57     -10.794  -4.489   7.507  1.00  2.27              
ATOM    770  HA  ARG H  57      -9.727  -4.468   7.321  1.00  1.32              
ATOM    771  CB  ARG H  57     -11.121  -3.637   8.773  1.00  2.17              
ATOM    772  HB1 ARG H  57     -10.871  -2.575   8.553  1.00  1.32              
ATOM    773  HB2 ARG H  57     -12.219  -3.681   8.932  1.00  1.32              
ATOM    774  CG  ARG H  57     -10.424  -4.036  10.099  1.00  2.17              
ATOM    775  HG1 ARG H  57     -10.857  -3.451  10.944  1.00  1.32              
ATOM    776  HG2 ARG H  57     -10.577  -5.106  10.311  1.00  1.32              
ATOM    777  CD  ARG H  57      -8.917  -3.842  10.066  1.00  2.17              
ATOM    778  HD1 ARG H  57      -8.494  -4.501   9.271  1.00  1.32              
ATOM    779  HD2 ARG H  57      -8.731  -2.773   9.816  1.00  1.32              
ATOM    780  NE  ARG H  57      -8.324  -4.213  11.403  1.00  1.85              
ATOM    781  HE  ARG H  57      -8.879  -4.663  12.124  1.00  0.22              
ATOM    782  CZ  ARG H  57      -7.023  -4.111  11.681  1.00  2.00              
ATOM    783  NH1 ARG H  57      -6.583  -4.503  12.865  1.00  1.85              
ATOM    784 HH11 ARG H  57      -5.618  -4.402  13.070  1.00  0.22              
ATOM    785 HH12 ARG H  57      -7.248  -4.761  13.561  1.00  0.22              
ATOM    786  NH2 ARG H  57      -6.127  -3.636  10.834  1.00  1.85              
ATOM    787 HH21 ARG H  57      -5.174  -3.751  11.040  1.00  0.22              
ATOM    788 HH22 ARG H  57      -6.433  -3.424   9.890  1.00  0.22              
ATOM    789  C   ARG H  57     -11.188  -5.943   7.787  1.00  2.00              
ATOM    790  O   ARG H  57     -12.346  -6.338   7.664  1.00  1.70              
ATOM    791  N   GLY H  58     -10.219  -6.785   8.229  1.00  1.85              
ATOM    792  HN  GLY H  58      -9.253  -6.494   8.260  1.00  0.22              
ATOM    793  CA  GLY H  58     -10.434  -8.177   8.621  1.00  2.17              
ATOM    794  HA1 GLY H  58      -9.452  -8.592   8.787  1.00  1.32              
ATOM    795  HA2 GLY H  58     -10.962  -8.666   7.814  1.00  1.32              
ATOM    796  C   GLY H  58     -11.237  -8.402   9.879  1.00  2.00              
ATOM    797  O   GLY H  58     -11.583  -9.525  10.241  1.00  1.70              
ATOM    798  N   ASP H  59     -11.558  -7.319  10.590  1.00  1.85              
ATOM    799  HN  ASP H  59     -11.097  -6.468  10.374  1.00  0.22              
ATOM    800  CA  ASP H  59     -12.656  -7.226  11.522  1.00  2.27              
ATOM    801  HA  ASP H  59     -12.773  -8.165  12.043  1.00  1.32              
ATOM    802  CB  ASP H  59     -12.385  -6.071  12.516  1.00  2.17              
ATOM    803  HB1 ASP H  59     -12.241  -5.104  11.996  1.00  1.32              
ATOM    804  HB2 ASP H  59     -13.225  -5.972  13.236  1.00  1.32              
ATOM    805  CG  ASP H  59     -11.123  -6.379  13.283  1.00  2.00              
ATOM    806  OD1 ASP H  59     -11.152  -7.350  14.084  1.00  1.70              
ATOM    807  OD2 ASP H  59     -10.104  -5.656  13.108  1.00  1.70              
ATOM    808  C   ASP H  59     -13.944  -6.975  10.734  1.00  2.00              
ATOM    809  O   ASP H  59     -14.664  -7.894  10.342  1.00  1.70              
ATOM    810  N   ALA H  63     -14.230  -5.693  10.479  1.00  1.85              
ATOM    811  HN  ALA H  63     -13.686  -4.975  10.906  1.00  0.22              
ATOM    812  CA  ALA H  63     -15.194  -5.196   9.535  1.00  2.27              
ATOM    813  HA  ALA H  63     -15.001  -5.642   8.568  1.00  1.32              
ATOM    814  CB  ALA H  63     -16.642  -5.442  10.014  1.00  2.06              
ATOM    815  HB1 ALA H  63     -16.822  -6.533  10.120  1.00  1.32              
ATOM    816  HB2 ALA H  63     -16.804  -4.976  11.009  1.00  1.32              
ATOM    817  HB3 ALA H  63     -17.381  -5.033   9.295  1.00  1.32              
ATOM    818  C   ALA H  63     -14.895  -3.707   9.449  1.00  2.00              
ATOM    819  O   ALA H  63     -14.263  -3.194  10.372  1.00  1.70              
ATOM    820  N   SER H  64     -15.311  -3.026   8.356  1.00  1.85              
ATOM    821  HN  SER H  64     -15.768  -3.557   7.639  1.00  0.22              
ATOM    822  CA  SER H  64     -15.218  -1.580   8.078  1.00  2.27              
ATOM    823  HA  SER H  64     -16.235  -1.218   8.084  1.00  1.32              
ATOM    824  CB  SER H  64     -14.408  -0.681   9.060  1.00  2.17              
ATOM    825  HB1 SER H  64     -14.744  -0.902  10.096  1.00  1.32              
ATOM    826  HB2 SER H  64     -13.324  -0.932   8.988  1.00  1.32              
ATOM    827  OG  SER H  64     -14.633   0.714   8.837  1.00  1.77              
ATOM    828  HG1 SER H  64     -14.010   1.192   9.412  1.00  0.22              
ATOM    829  C   SER H  64     -14.674  -1.334   6.680  1.00  2.00              
ATOM    830  O   SER H  64     -13.791  -2.051   6.212  1.00  1.70              
ATOM    831  N   THR H  65     -15.215  -0.320   5.969  1.00  1.85              
ATOM    832  HN  THR H  65     -15.912   0.265   6.383  1.00  0.22              
ATOM    833  CA  THR H  65     -14.880  -0.001   4.581  1.00  2.27              
ATOM    834  HA  THR H  65     -13.996  -0.551   4.300  1.00  1.32              
ATOM    835  CB  THR H  65     -15.986  -0.345   3.582  1.00  2.27              
ATOM    836  HB  THR H  65     -15.688  -0.018   2.560  1.00  1.32              
ATOM    837  OG1 THR H  65     -17.243   0.228   3.921  1.00  1.77              
ATOM    838  HG1 THR H  65     -17.812   0.099   3.144  1.00  0.22              
ATOM    839  CG2 THR H  65     -16.213  -1.856   3.577  1.00  2.06              
ATOM    840 HG21 THR H  65     -16.968  -2.132   2.810  1.00  1.32              
ATOM    841 HG22 THR H  65     -15.262  -2.381   3.349  1.00  1.32              
ATOM    842 HG23 THR H  65     -16.582  -2.206   4.563  1.00  1.32              
ATOM    843  C   THR H  65     -14.541   1.470   4.387  1.00  2.00              
ATOM    844  O   THR H  65     -15.256   2.369   4.829  1.00  1.70              
ATOM    845  N   ARG H  66     -13.416   1.778   3.708  1.00  1.85              
ATOM    846  HN  ARG H  66     -12.790   1.058   3.400  1.00  0.22              
ATOM    847  CA  ARG H  66     -12.992   3.152   3.454  1.00  2.27              
ATOM    848  HA  ARG H  66     -13.827   3.831   3.566  1.00  1.32              
ATOM    849  CB  ARG H  66     -11.845   3.559   4.407  1.00  2.17              
ATOM    850  HB1 ARG H  66     -12.209   3.369   5.442  1.00  1.32              
ATOM    851  HB2 ARG H  66     -10.977   2.876   4.256  1.00  1.32              
ATOM    852  CG  ARG H  66     -11.396   5.035   4.317  1.00  2.17              
ATOM    853  HG1 ARG H  66     -10.409   5.087   4.671  1.00  1.32              
ATOM    854  HG2 ARG H  66     -11.322   5.334   3.251  1.00  1.32              
ATOM    855  CD  ARG H  66     -12.336   6.021   5.023  1.00  2.17              
ATOM    856  HD1 ARG H  66     -13.354   5.937   4.587  1.00  1.32              
ATOM    857  HD2 ARG H  66     -12.401   5.816   6.115  1.00  1.32              
ATOM    858  NE  ARG H  66     -11.771   7.394   4.817  1.00  1.85              
ATOM    859  HE  ARG H  66     -10.828   7.397   4.464  1.00  0.22              
ATOM    860  CZ  ARG H  66     -12.454   8.523   5.081  1.00  2.00              
ATOM    861  NH1 ARG H  66     -11.855   9.684   4.863  1.00  1.85              
ATOM    862 HH11 ARG H  66     -12.322  10.541   5.069  1.00  0.22              
ATOM    863 HH12 ARG H  66     -10.887   9.652   4.617  1.00  0.22              
ATOM    864  NH2 ARG H  66     -13.700   8.491   5.524  1.00  1.85              
ATOM    865 HH21 ARG H  66     -14.216   9.341   5.627  1.00  0.22              
ATOM    866 HH22 ARG H  66     -14.165   7.607   5.541  1.00  0.22              
ATOM    867  C   ARG H  66     -12.492   3.302   2.037  1.00  2.00              
ATOM    868  O   ARG H  66     -11.730   2.467   1.555  1.00  1.70              
ATOM    869  N   TYR H  67     -12.928   4.355   1.304  1.00  1.85              
ATOM    870  HN  TYR H  67     -13.490   5.067   1.723  1.00  0.22              
ATOM    871  CA  TYR H  67     -12.672   4.475  -0.130  1.00  2.27              
ATOM    872  HA  TYR H  67     -11.976   3.709  -0.439  1.00  1.32              
ATOM    873  CB  TYR H  67     -13.959   4.388  -1.008  1.00  2.17              
ATOM    874  HB1 TYR H  67     -14.600   5.275  -0.808  1.00  1.32              
ATOM    875  HB2 TYR H  67     -13.704   4.364  -2.089  1.00  1.32              
ATOM    876  CG  TYR H  67     -14.782   3.172  -0.735  1.00  1.99              
ATOM    877  CD1 TYR H  67     -14.216   1.969  -0.292  1.00  1.99              
ATOM    878  HD1 TYR H  67     -13.153   1.859  -0.214  1.00  1.36              
ATOM    879  CE1 TYR H  67     -15.020   0.913   0.127  1.00  1.99              
ATOM    880  HE1 TYR H  67     -14.561   0.024   0.536  1.00  1.36              
ATOM    881  CZ  TYR H  67     -16.401   0.993  -0.035  1.00  1.99              
ATOM    882  OH  TYR H  67     -17.218  -0.106   0.261  1.00  1.77              
ATOM    883  HH  TYR H  67     -18.041   0.073  -0.213  1.00  0.22              
ATOM    884  CD2 TYR H  67     -16.172   3.243  -0.898  1.00  1.99              
ATOM    885  HD2 TYR H  67     -16.624   4.148  -1.275  1.00  1.36              
ATOM    886  CE2 TYR H  67     -16.979   2.154  -0.552  1.00  1.99              
ATOM    887  HE2 TYR H  67     -18.047   2.219  -0.686  1.00  1.36              
ATOM    888  C   TYR H  67     -12.027   5.773  -0.534  1.00  2.00              
ATOM    889  O   TYR H  67     -11.989   6.766   0.192  1.00  1.70              
ATOM    890  N   ASN H  68     -11.528   5.788  -1.782  1.00  1.85              
ATOM    891  HN  ASN H  68     -11.485   4.930  -2.306  1.00  0.22              
ATOM    892  CA  ASN H  68     -11.101   6.977  -2.467  1.00  2.27              
ATOM    893  HA  ASN H  68     -10.530   7.576  -1.772  1.00  1.32              
ATOM    894  CB  ASN H  68     -10.193   6.570  -3.655  1.00  2.17              
ATOM    895  HB1 ASN H  68      -9.443   5.839  -3.301  1.00  1.32              
ATOM    896  HB2 ASN H  68     -10.787   6.083  -4.452  1.00  1.32              
ATOM    897  CG  ASN H  68      -9.470   7.769  -4.248  1.00  2.00              
ATOM    898  OD1 ASN H  68      -9.887   8.918  -4.087  1.00  1.70              
ATOM    899  ND2 ASN H  68      -8.359   7.515  -4.963  1.00  1.85              
ATOM    900 HD21 ASN H  68      -7.868   8.291  -5.357  1.00  0.22              
ATOM    901 HD22 ASN H  68      -8.126   6.561  -5.171  1.00  0.22              
ATOM    902  C   ASN H  68     -12.347   7.720  -2.958  1.00  2.00              
ATOM    903  O   ASN H  68     -13.160   7.112  -3.660  1.00  1.70              
ATOM    904  N   PRO H  69     -12.591   8.991  -2.661  1.00  1.85              
ATOM    905  CD  PRO H  69     -12.009   9.674  -1.510  1.00  2.17              
ATOM    906  HD1 PRO H  69     -12.452   9.248  -0.582  1.00  1.32              
ATOM    907  HD2 PRO H  69     -10.905   9.573  -1.484  1.00  1.32              
ATOM    908  CA  PRO H  69     -13.724   9.721  -3.215  1.00  2.27              
ATOM    909  HA  PRO H  69     -14.612   9.119  -3.091  1.00  1.32              
ATOM    910  CB  PRO H  69     -13.796  11.007  -2.368  1.00  2.17              
ATOM    911  HB1 PRO H  69     -14.565  10.859  -1.574  1.00  1.32              
ATOM    912  HB2 PRO H  69     -14.057  11.911  -2.955  1.00  1.32              
ATOM    913  CG  PRO H  69     -12.426  11.126  -1.696  1.00  2.17              
ATOM    914  HG1 PRO H  69     -12.462  11.677  -0.734  1.00  1.32              
ATOM    915  HG2 PRO H  69     -11.705  11.627  -2.381  1.00  1.32              
ATOM    916  C   PRO H  69     -13.599   9.981  -4.712  1.00  2.00              
ATOM    917  O   PRO H  69     -14.555  10.483  -5.306  1.00  1.70              
ATOM    918  N   SER H  70     -12.495   9.582  -5.386  1.00  1.85              
ATOM    919  HN  SER H  70     -11.679   9.265  -4.888  1.00  0.22              
ATOM    920  CA  SER H  70     -12.446   9.455  -6.844  1.00  2.27              
ATOM    921  HA  SER H  70     -12.620  10.436  -7.254  1.00  1.32              
ATOM    922  CB  SER H  70     -11.084   8.961  -7.393  1.00  2.17              
ATOM    923  HB1 SER H  70     -11.081   8.996  -8.506  1.00  1.32              
ATOM    924  HB2 SER H  70     -10.285   9.646  -7.031  1.00  1.32              
ATOM    925  OG  SER H  70     -10.778   7.635  -6.967  1.00  1.77              
ATOM    926  HG1 SER H  70      -9.955   7.376  -7.450  1.00  0.22              
ATOM    927  C   SER H  70     -13.531   8.550  -7.399  1.00  2.00              
ATOM    928  O   SER H  70     -14.185   8.891  -8.383  1.00  1.70              
ATOM    929  N   LEU H  71     -13.782   7.414  -6.722  1.00  1.85              
ATOM    930  HN  LEU H  71     -13.177   7.195  -5.956  1.00  0.22              
ATOM    931  CA  LEU H  71     -14.766   6.395  -7.030  1.00  2.27              
ATOM    932  HA  LEU H  71     -14.644   6.100  -8.063  1.00  1.32              
ATOM    933  CB  LEU H  71     -14.548   5.162  -6.104  1.00  2.17              
ATOM    934  HB1 LEU H  71     -14.251   5.519  -5.096  1.00  1.32              
ATOM    935  HB2 LEU H  71     -15.501   4.601  -5.977  1.00  1.32              
ATOM    936  CG  LEU H  71     -13.515   4.121  -6.591  1.00  2.27              
ATOM    937  HG  LEU H  71     -13.365   3.403  -5.745  1.00  1.32              
ATOM    938  CD1 LEU H  71     -12.134   4.695  -6.934  1.00  2.06              
ATOM    939 HD11 LEU H  71     -11.430   3.878  -7.192  1.00  1.32              
ATOM    940 HD12 LEU H  71     -12.176   5.393  -7.800  1.00  1.32              
ATOM    941 HD13 LEU H  71     -11.719   5.252  -6.071  1.00  1.32              
ATOM    942  CD2 LEU H  71     -14.082   3.315  -7.766  1.00  2.06              
ATOM    943 HD21 LEU H  71     -13.405   2.471  -8.016  1.00  1.32              
ATOM    944 HD22 LEU H  71     -15.073   2.899  -7.491  1.00  1.32              
ATOM    945 HD23 LEU H  71     -14.208   3.947  -8.669  1.00  1.32              
ATOM    946  C   LEU H  71     -16.214   6.849  -6.886  1.00  2.00              
ATOM    947  O   LEU H  71     -17.118   6.117  -7.273  1.00  1.70              
ATOM    948  N   LYS H  72     -16.494   8.045  -6.317  1.00  1.85              
ATOM    949  HN  LYS H  72     -15.731   8.617  -6.024  1.00  0.22              
ATOM    950  CA  LYS H  72     -17.834   8.625  -6.198  1.00  2.27              
ATOM    951  HA  LYS H  72     -17.738   9.481  -5.547  1.00  1.32              
ATOM    952  CB  LYS H  72     -18.372   9.120  -7.570  1.00  2.17              
ATOM    953  HB1 LYS H  72     -18.596   8.226  -8.196  1.00  1.32              
ATOM    954  HB2 LYS H  72     -19.331   9.662  -7.412  1.00  1.32              
ATOM    955  CG  LYS H  72     -17.419  10.030  -8.369  1.00  2.17              
ATOM    956  HG1 LYS H  72     -16.482   9.474  -8.576  1.00  1.32              
ATOM    957  HG2 LYS H  72     -17.899  10.238  -9.354  1.00  1.32              
ATOM    958  CD  LYS H  72     -17.107  11.374  -7.689  1.00  2.17              
ATOM    959  HD1 LYS H  72     -18.078  11.890  -7.507  1.00  1.32              
ATOM    960  HD2 LYS H  72     -16.635  11.203  -6.697  1.00  1.32              
ATOM    961  CE  LYS H  72     -16.231  12.319  -8.526  1.00  2.17              
ATOM    962  HE1 LYS H  72     -16.618  12.381  -9.566  1.00  1.32              
ATOM    963  HE2 LYS H  72     -16.230  13.339  -8.080  1.00  1.32              
ATOM    964  NZ  LYS H  72     -14.840  11.841  -8.575  1.00  1.85              
ATOM    965  HZ1 LYS H  72     -14.278  12.459  -9.203  1.00  0.22              
ATOM    966  HZ2 LYS H  72     -14.394  11.911  -7.632  1.00  0.22              
ATOM    967  HZ3 LYS H  72     -14.767  10.870  -8.976  1.00  0.22              
ATOM    968  C   LYS H  72     -18.873   7.721  -5.528  1.00  2.00              
ATOM    969  O   LYS H  72     -20.046   7.684  -5.904  1.00  1.70              
ATOM    970  N   SER H  74     -18.434   6.951  -4.513  1.00  1.85              
ATOM    971  HN  SER H  74     -17.513   7.118  -4.162  1.00  0.22              
ATOM    972  CA  SER H  74     -19.210   5.946  -3.792  1.00  2.27              
ATOM    973  HA  SER H  74     -18.505   5.458  -3.134  1.00  1.32              
ATOM    974  CB  SER H  74     -20.284   6.560  -2.864  1.00  2.17              
ATOM    975  HB1 SER H  74     -21.009   7.149  -3.470  1.00  1.32              
ATOM    976  HB2 SER H  74     -20.837   5.761  -2.322  1.00  1.32              
ATOM    977  OG  SER H  74     -19.642   7.408  -1.907  1.00  1.77              
ATOM    978  HG1 SER H  74     -20.333   7.891  -1.414  1.00  0.22              
ATOM    979  C   SER H  74     -19.764   4.820  -4.657  1.00  2.00              
ATOM    980  O   SER H  74     -20.760   4.169  -4.337  1.00  1.70              
ATOM    981  N   ARG H  75     -19.088   4.517  -5.787  1.00  1.85              
ATOM    982  HN  ARG H  75     -18.355   5.124  -6.109  1.00  0.22              
ATOM    983  CA  ARG H  75     -19.434   3.417  -6.669  1.00  2.27              
ATOM    984  HA  ARG H  75     -20.509   3.335  -6.720  1.00  1.32              
ATOM    985  CB  ARG H  75     -18.904   3.642  -8.102  1.00  2.17              
ATOM    986  HB1 ARG H  75     -17.806   3.825  -8.062  1.00  1.32              
ATOM    987  HB2 ARG H  75     -19.067   2.724  -8.712  1.00  1.32              
ATOM    988  CG  ARG H  75     -19.589   4.817  -8.822  1.00  2.17              
ATOM    989  HG1 ARG H  75     -20.690   4.643  -8.806  1.00  1.32              
ATOM    990  HG2 ARG H  75     -19.401   5.767  -8.276  1.00  1.32              
ATOM    991  CD  ARG H  75     -19.168   4.984 -10.288  1.00  2.17              
ATOM    992  HD1 ARG H  75     -19.301   4.022 -10.819  1.00  1.32              
ATOM    993  HD2 ARG H  75     -19.813   5.749 -10.779  1.00  1.32              
ATOM    994  NE  ARG H  75     -17.745   5.450 -10.369  1.00  1.85              
ATOM    995  HE  ARG H  75     -17.565   6.434 -10.359  1.00  0.22              
ATOM    996  CZ  ARG H  75     -16.686   4.681 -10.647  1.00  2.00              
ATOM    997  NH1 ARG H  75     -15.503   5.244 -10.852  1.00  1.85              
ATOM    998 HH11 ARG H  75     -14.859   4.715 -11.426  1.00  0.22              
ATOM    999 HH12 ARG H  75     -15.453   6.236 -10.903  1.00  0.22              
ATOM   1000  NH2 ARG H  75     -16.783   3.378 -10.850  1.00  1.85              
ATOM   1001 HH21 ARG H  75     -15.922   2.958 -11.217  1.00  0.22              
ATOM   1002 HH22 ARG H  75     -17.669   3.020 -11.076  1.00  0.22              
ATOM   1003  C   ARG H  75     -18.928   2.066  -6.205  1.00  2.00              
ATOM   1004  O   ARG H  75     -19.441   1.044  -6.650  1.00  1.70              
ATOM   1005  N   ALA H  76     -17.911   2.017  -5.326  1.00  1.85              
ATOM   1006  HN  ALA H  76     -17.500   2.852  -4.982  1.00  0.22              
ATOM   1007  CA  ALA H  76     -17.401   0.768  -4.798  1.00  2.27              
ATOM   1008  HA  ALA H  76     -17.483   0.017  -5.566  1.00  1.32              
ATOM   1009  CB  ALA H  76     -15.914   0.899  -4.405  1.00  2.06              
ATOM   1010  HB1 ALA H  76     -15.310   1.225  -5.277  1.00  1.32              
ATOM   1011  HB2 ALA H  76     -15.782   1.638  -3.587  1.00  1.32              
ATOM   1012  HB3 ALA H  76     -15.517  -0.082  -4.061  1.00  1.32              
ATOM   1013  C   ALA H  76     -18.184   0.260  -3.593  1.00  2.00              
ATOM   1014  O   ALA H  76     -18.621   1.027  -2.739  1.00  1.70              
ATOM   1015  N   THR H  77     -18.368  -1.063  -3.482  1.00  1.85              
ATOM   1016  HN  THR H  77     -18.131  -1.680  -4.243  1.00  0.22              
ATOM   1017  CA  THR H  77     -18.839  -1.707  -2.261  1.00  2.27              
ATOM   1018  HA  THR H  77     -18.700  -1.027  -1.443  1.00  1.32              
ATOM   1019  CB  THR H  77     -20.314  -2.088  -2.212  1.00  2.27              
ATOM   1020  HB  THR H  77     -20.535  -2.662  -1.281  1.00  1.32              
ATOM   1021  OG1 THR H  77     -20.692  -2.841  -3.345  1.00  1.77              
ATOM   1022  HG1 THR H  77     -21.573  -3.207  -3.180  1.00  0.22              
ATOM   1023  CG2 THR H  77     -21.181  -0.827  -2.254  1.00  2.06              
ATOM   1024 HG21 THR H  77     -22.255  -1.092  -2.158  1.00  1.32              
ATOM   1025 HG22 THR H  77     -20.909  -0.128  -1.437  1.00  1.32              
ATOM   1026 HG23 THR H  77     -21.037  -0.306  -3.226  1.00  1.32              
ATOM   1027  C   THR H  77     -17.962  -2.909  -1.953  1.00  2.00              
ATOM   1028  O   THR H  77     -17.626  -3.720  -2.815  1.00  1.70              
ATOM   1029  N   LEU H  78     -17.500  -3.033  -0.692  1.00  1.85              
ATOM   1030  HN  LEU H  78     -17.733  -2.369   0.012  1.00  0.22              
ATOM   1031  CA  LEU H  78     -16.592  -4.095  -0.291  1.00  2.27              
ATOM   1032  HA  LEU H  78     -16.243  -4.644  -1.150  1.00  1.32              
ATOM   1033  CB  LEU H  78     -15.377  -3.598   0.531  1.00  2.17              
ATOM   1034  HB1 LEU H  78     -15.721  -2.808   1.223  1.00  1.32              
ATOM   1035  HB2 LEU H  78     -14.955  -4.432   1.141  1.00  1.32              
ATOM   1036  CG  LEU H  78     -14.210  -3.047  -0.292  1.00  2.27              
ATOM   1037  HG  LEU H  78     -13.502  -2.542   0.411  1.00  1.32              
ATOM   1038  CD1 LEU H  78     -14.652  -2.048  -1.351  1.00  2.06              
ATOM   1039 HD11 LEU H  78     -13.780  -1.534  -1.789  1.00  1.32              
ATOM   1040 HD12 LEU H  78     -15.189  -2.574  -2.166  1.00  1.32              
ATOM   1041 HD13 LEU H  78     -15.344  -1.306  -0.927  1.00  1.32              
ATOM   1042  CD2 LEU H  78     -13.452  -4.163  -0.990  1.00  2.06              
ATOM   1043 HD21 LEU H  78     -12.656  -3.681  -1.590  1.00  1.32              
ATOM   1044 HD22 LEU H  78     -13.011  -4.871  -0.259  1.00  1.32              
ATOM   1045 HD23 LEU H  78     -14.113  -4.724  -1.680  1.00  1.32              
ATOM   1046  C   LEU H  78     -17.320  -5.058   0.592  1.00  2.00              
ATOM   1047  O   LEU H  78     -18.013  -4.663   1.529  1.00  1.70              
ATOM   1048  N   THR H  79     -17.159  -6.360   0.337  1.00  1.85              
ATOM   1049  HN  THR H  79     -16.604  -6.669  -0.442  1.00  0.22              
ATOM   1050  CA  THR H  79     -17.663  -7.381   1.236  1.00  2.27              
ATOM   1051  HA  THR H  79     -17.845  -6.935   2.202  1.00  1.32              
ATOM   1052  CB  THR H  79     -18.976  -8.053   0.829  1.00  2.27              
ATOM   1053  HB  THR H  79     -19.275  -8.794   1.607  1.00  1.32              
ATOM   1054  OG1 THR H  79     -18.923  -8.699  -0.432  1.00  1.77              
ATOM   1055  HG1 THR H  79     -19.839  -8.952  -0.616  1.00  0.22              
ATOM   1056  CG2 THR H  79     -20.073  -6.989   0.702  1.00  2.06              
ATOM   1057 HG21 THR H  79     -21.055  -7.452   0.477  1.00  1.32              
ATOM   1058 HG22 THR H  79     -20.166  -6.410   1.643  1.00  1.32              
ATOM   1059 HG23 THR H  79     -19.836  -6.278  -0.119  1.00  1.32              
ATOM   1060  C   THR H  79     -16.564  -8.381   1.482  1.00  2.00              
ATOM   1061  O   THR H  79     -15.642  -8.550   0.687  1.00  1.70              
ATOM   1062  N   VAL H  80     -16.588  -9.025   2.655  1.00  1.85              
ATOM   1063  HN  VAL H  80     -17.309  -8.848   3.321  1.00  0.22              
ATOM   1064  CA  VAL H  80     -15.581  -9.988   3.051  1.00  2.27              
ATOM   1065  HA  VAL H  80     -14.872 -10.166   2.254  1.00  1.32              
ATOM   1066  CB  VAL H  80     -14.824  -9.543   4.297  1.00  2.27              
ATOM   1067  HB  VAL H  80     -15.542  -9.412   5.141  1.00  1.32              
ATOM   1068  CG1 VAL H  80     -13.757 -10.575   4.703  1.00  2.06              
ATOM   1069 HG11 VAL H  80     -13.183 -10.165   5.558  1.00  1.32              
ATOM   1070 HG12 VAL H  80     -14.211 -11.537   5.020  1.00  1.32              
ATOM   1071 HG13 VAL H  80     -13.048 -10.770   3.871  1.00  1.32              
ATOM   1072  CG2 VAL H  80     -14.148  -8.186   4.037  1.00  2.06              
ATOM   1073 HG21 VAL H  80     -13.550  -7.877   4.922  1.00  1.32              
ATOM   1074 HG22 VAL H  80     -13.467  -8.243   3.162  1.00  1.32              
ATOM   1075 HG23 VAL H  80     -14.901  -7.398   3.843  1.00  1.32              
ATOM   1076  C   VAL H  80     -16.294 -11.287   3.336  1.00  2.00              
ATOM   1077  O   VAL H  80     -17.168 -11.355   4.202  1.00  1.70              
ATOM   1078  N   ASP H  81     -15.952 -12.360   2.610  1.00  1.85              
ATOM   1079  HN  ASP H  81     -15.273 -12.295   1.868  1.00  0.22              
ATOM   1080  CA  ASP H  81     -16.364 -13.701   2.946  1.00  2.27              
ATOM   1081  HA  ASP H  81     -17.281 -13.665   3.520  1.00  1.32              
ATOM   1082  CB  ASP H  81     -16.621 -14.504   1.653  1.00  2.17              
ATOM   1083  HB1 ASP H  81     -17.315 -13.933   1.001  1.00  1.32              
ATOM   1084  HB2 ASP H  81     -15.681 -14.667   1.091  1.00  1.32              
ATOM   1085  CG  ASP H  81     -17.267 -15.837   1.936  1.00  2.00              
ATOM   1086  OD1 ASP H  81     -17.482 -16.197   3.118  1.00  1.70              
ATOM   1087  OD2 ASP H  81     -17.574 -16.539   0.940  1.00  1.70              
ATOM   1088  C   ASP H  81     -15.289 -14.329   3.824  1.00  2.00              
ATOM   1089  O   ASP H  81     -14.222 -14.735   3.370  1.00  1.70              
ATOM   1090  N   LYS H  82     -15.537 -14.406   5.139  1.00  1.85              
ATOM   1091  HN  LYS H  82     -16.421 -14.098   5.485  1.00  0.22              
ATOM   1092  CA  LYS H  82     -14.559 -14.876   6.095  1.00  2.27              
ATOM   1093  HA  LYS H  82     -13.602 -14.431   5.858  1.00  1.32              
ATOM   1094  CB  LYS H  82     -14.971 -14.457   7.523  1.00  2.17              
ATOM   1095  HB1 LYS H  82     -15.978 -14.869   7.745  1.00  1.32              
ATOM   1096  HB2 LYS H  82     -14.253 -14.903   8.252  1.00  1.32              
ATOM   1097  CG  LYS H  82     -14.962 -12.939   7.743  1.00  2.17              
ATOM   1098  HG1 LYS H  82     -13.955 -12.564   7.451  1.00  1.32              
ATOM   1099  HG2 LYS H  82     -15.687 -12.431   7.073  1.00  1.32              
ATOM   1100  CD  LYS H  82     -15.208 -12.576   9.219  1.00  2.17              
ATOM   1101  HD1 LYS H  82     -14.498 -13.160   9.847  1.00  1.32              
ATOM   1102  HD2 LYS H  82     -14.961 -11.501   9.376  1.00  1.32              
ATOM   1103  CE  LYS H  82     -16.633 -12.839   9.721  1.00  2.17              
ATOM   1104  HE1 LYS H  82     -16.934 -13.897   9.568  1.00  1.32              
ATOM   1105  HE2 LYS H  82     -16.709 -12.596  10.803  1.00  1.32              
ATOM   1106  NZ  LYS H  82     -17.558 -11.970   8.990  1.00  1.85              
ATOM   1107  HZ1 LYS H  82     -18.551 -12.119   9.274  1.00  0.22              
ATOM   1108  HZ2 LYS H  82     -17.318 -10.970   9.162  1.00  0.22              
ATOM   1109  HZ3 LYS H  82     -17.503 -12.138   7.965  1.00  0.22              
ATOM   1110  C   LYS H  82     -14.355 -16.384   6.088  1.00  2.00              
ATOM   1111  O   LYS H  82     -13.356 -16.877   6.609  1.00  1.70              
ATOM   1112  N   THR H  83     -15.301 -17.164   5.526  1.00  1.85              
ATOM   1113  HN  THR H  83     -16.095 -16.775   5.054  1.00  0.22              
ATOM   1114  CA  THR H  83     -15.202 -18.624   5.503  1.00  2.27              
ATOM   1115  HA  THR H  83     -14.586 -18.949   6.329  1.00  1.32              
ATOM   1116  CB  THR H  83     -16.527 -19.365   5.636  1.00  2.27              
ATOM   1117  HB  THR H  83     -16.353 -20.467   5.589  1.00  1.32              
ATOM   1118  OG1 THR H  83     -17.443 -18.988   4.624  1.00  1.77              
ATOM   1119  HG1 THR H  83     -18.239 -19.532   4.741  1.00  0.22              
ATOM   1120  CG2 THR H  83     -17.176 -19.016   6.982  1.00  2.06              
ATOM   1121 HG21 THR H  83     -18.142 -19.553   7.096  1.00  1.32              
ATOM   1122 HG22 THR H  83     -16.512 -19.316   7.819  1.00  1.32              
ATOM   1123 HG23 THR H  83     -17.370 -17.926   7.055  1.00  1.32              
ATOM   1124  C   THR H  83     -14.499 -19.095   4.249  1.00  2.00              
ATOM   1125  O   THR H  83     -13.662 -19.996   4.299  1.00  1.70              
ATOM   1126  N   SER H  84     -14.795 -18.478   3.083  1.00  1.85              
ATOM   1127  HN  SER H  84     -15.547 -17.813   3.049  1.00  0.22              
ATOM   1128  CA  SER H  84     -14.046 -18.737   1.853  1.00  2.27              
ATOM   1129  HA  SER H  84     -13.823 -19.792   1.839  1.00  1.32              
ATOM   1130  CB  SER H  84     -14.849 -18.470   0.539  1.00  2.17              
ATOM   1131  HB1 SER H  84     -14.326 -18.979  -0.300  1.00  1.32              
ATOM   1132  HB2 SER H  84     -15.857 -18.932   0.643  1.00  1.32              
ATOM   1133  OG  SER H  84     -14.998 -17.093   0.190  1.00  1.77              
ATOM   1134  HG1 SER H  84     -15.873 -16.810   0.544  1.00  0.22              
ATOM   1135  C   SER H  84     -12.692 -18.036   1.821  1.00  2.00              
ATOM   1136  O   SER H  84     -11.806 -18.412   1.048  1.00  1.70              
ATOM   1137  N   SER H  85     -12.512 -17.030   2.702  1.00  1.85              
ATOM   1138  HN  SER H  85     -13.299 -16.761   3.252  1.00  0.22              
ATOM   1139  CA  SER H  85     -11.299 -16.246   2.929  1.00  2.27              
ATOM   1140  HA  SER H  85     -11.497 -15.658   3.812  1.00  1.32              
ATOM   1141  CB  SER H  85     -10.005 -17.053   3.191  1.00  2.17              
ATOM   1142  HB1 SER H  85      -9.750 -17.643   2.284  1.00  1.32              
ATOM   1143  HB2 SER H  85      -9.158 -16.359   3.395  1.00  1.32              
ATOM   1144  OG  SER H  85     -10.172 -17.922   4.312  1.00  1.77              
ATOM   1145  HG1 SER H  85      -9.388 -18.495   4.351  1.00  0.22              
ATOM   1146  C   SER H  85     -11.062 -15.260   1.813  1.00  2.00              
ATOM   1147  O   SER H  85      -9.944 -15.047   1.340  1.00  1.70              
ATOM   1148  N   THR H  86     -12.152 -14.623   1.370  1.00  1.85              
ATOM   1149  HN  THR H  86     -13.016 -14.742   1.865  1.00  0.22              
ATOM   1150  CA  THR H  86     -12.186 -13.909   0.107  1.00  2.27              
ATOM   1151  HA  THR H  86     -11.180 -13.772  -0.247  1.00  1.32              
ATOM   1152  CB  THR H  86     -12.966 -14.656  -0.970  1.00  2.27              
ATOM   1153  HB  THR H  86     -14.019 -14.805  -0.633  1.00  1.32              
ATOM   1154  OG1 THR H  86     -12.376 -15.923  -1.231  1.00  1.77              
ATOM   1155  HG1 THR H  86     -13.091 -16.553  -1.061  1.00  0.22              
ATOM   1156  CG2 THR H  86     -12.944 -13.924  -2.313  1.00  2.06              
ATOM   1157 HG21 THR H  86     -13.499 -14.514  -3.071  1.00  1.32              
ATOM   1158 HG22 THR H  86     -13.428 -12.929  -2.240  1.00  1.32              
ATOM   1159 HG23 THR H  86     -11.900 -13.798  -2.663  1.00  1.32              
ATOM   1160  C   THR H  86     -12.796 -12.539   0.274  1.00  2.00              
ATOM   1161  O   THR H  86     -13.887 -12.367   0.805  1.00  1.70              
ATOM   1162  N   VAL H  87     -12.104 -11.497  -0.202  1.00  1.85              
ATOM   1163  HN  VAL H  87     -11.210 -11.661  -0.625  1.00  0.22              
ATOM   1164  CA  VAL H  87     -12.605 -10.144  -0.251  1.00  2.27              
ATOM   1165  HA  VAL H  87     -13.370  -9.992   0.498  1.00  1.32              
ATOM   1166  CB  VAL H  87     -11.490  -9.154  -0.018  1.00  2.27              
ATOM   1167  HB  VAL H  87     -10.658  -9.353  -0.726  1.00  1.32              
ATOM   1168  CG1 VAL H  87     -11.930  -7.692  -0.179  1.00  2.06              
ATOM   1169 HG11 VAL H  87     -11.073  -7.026   0.066  1.00  1.32              
ATOM   1170 HG12 VAL H  87     -12.256  -7.462  -1.213  1.00  1.32              
ATOM   1171 HG13 VAL H  87     -12.765  -7.474   0.519  1.00  1.32              
ATOM   1172  CG2 VAL H  87     -10.978  -9.372   1.405  1.00  2.06              
ATOM   1173 HG21 VAL H  87     -10.349  -8.503   1.672  1.00  1.32              
ATOM   1174 HG22 VAL H  87     -11.810  -9.427   2.136  1.00  1.32              
ATOM   1175 HG23 VAL H  87     -10.363 -10.295   1.471  1.00  1.32              
ATOM   1176  C   VAL H  87     -13.207  -9.903  -1.609  1.00  2.00              
ATOM   1177  O   VAL H  87     -12.662 -10.301  -2.638  1.00  1.70              
ATOM   1178  N   TYR H  88     -14.360  -9.239  -1.647  1.00  1.85              
ATOM   1179  HN  TYR H  88     -14.807  -8.948  -0.792  1.00  0.22              
ATOM   1180  CA  TYR H  88     -15.018  -8.861  -2.866  1.00  2.27              
ATOM   1181  HA  TYR H  88     -14.473  -9.228  -3.722  1.00  1.32              
ATOM   1182  CB  TYR H  88     -16.481  -9.363  -2.879  1.00  2.17              
ATOM   1183  HB1 TYR H  88     -16.995  -8.978  -1.972  1.00  1.32              
ATOM   1184  HB2 TYR H  88     -17.005  -8.994  -3.784  1.00  1.32              
ATOM   1185  CG  TYR H  88     -16.582 -10.869  -2.883  1.00  1.99              
ATOM   1186  CD1 TYR H  88     -15.740 -11.662  -3.680  1.00  1.99              
ATOM   1187  HD1 TYR H  88     -14.962 -11.204  -4.266  1.00  1.36              
ATOM   1188  CE1 TYR H  88     -15.912 -13.050  -3.744  1.00  1.99              
ATOM   1189  HE1 TYR H  88     -15.264 -13.656  -4.360  1.00  1.36              
ATOM   1190  CZ  TYR H  88     -16.924 -13.666  -3.011  1.00  1.99              
ATOM   1191  OH  TYR H  88     -17.095 -15.059  -3.128  1.00  1.77              
ATOM   1192  HH  TYR H  88     -17.816 -15.319  -2.539  1.00  0.22              
ATOM   1193  CD2 TYR H  88     -17.587 -11.505  -2.133  1.00  1.99              
ATOM   1194  HD2 TYR H  88     -18.244 -10.912  -1.517  1.00  1.36              
ATOM   1195  CE2 TYR H  88     -17.763 -12.896  -2.200  1.00  1.99              
ATOM   1196  HE2 TYR H  88     -18.550 -13.368  -1.632  1.00  1.36              
ATOM   1197  C   TYR H  88     -15.041  -7.358  -2.977  1.00  2.00              
ATOM   1198  O   TYR H  88     -15.441  -6.668  -2.045  1.00  1.70              
ATOM   1199  N   LEU H  89     -14.622  -6.832  -4.138  1.00  1.85              
ATOM   1200  HN  LEU H  89     -14.277  -7.440  -4.858  1.00  0.22              
ATOM   1201  CA  LEU H  89     -14.777  -5.442  -4.522  1.00  2.27              
ATOM   1202  HA  LEU H  89     -15.157  -4.857  -3.695  1.00  1.32              
ATOM   1203  CB  LEU H  89     -13.419  -4.862  -4.994  1.00  2.17              
ATOM   1204  HB1 LEU H  89     -12.777  -4.923  -4.089  1.00  1.32              
ATOM   1205  HB2 LEU H  89     -13.005  -5.536  -5.771  1.00  1.32              
ATOM   1206  CG  LEU H  89     -13.246  -3.406  -5.495  1.00  2.27              
ATOM   1207  HG  LEU H  89     -12.146  -3.292  -5.680  1.00  1.32              
ATOM   1208  CD1 LEU H  89     -13.617  -2.371  -4.442  1.00  2.06              
ATOM   1209 HD11 LEU H  89     -13.427  -1.340  -4.809  1.00  1.32              
ATOM   1210 HD12 LEU H  89     -14.696  -2.464  -4.191  1.00  1.32              
ATOM   1211 HD13 LEU H  89     -13.009  -2.542  -3.530  1.00  1.32              
ATOM   1212  CD2 LEU H  89     -13.933  -3.081  -6.816  1.00  2.06              
ATOM   1213 HD21 LEU H  89     -13.584  -2.094  -7.192  1.00  1.32              
ATOM   1214 HD22 LEU H  89     -13.720  -3.854  -7.581  1.00  1.32              
ATOM   1215 HD23 LEU H  89     -15.031  -3.020  -6.663  1.00  1.32              
ATOM   1216  C   LEU H  89     -15.812  -5.427  -5.607  1.00  2.00              
ATOM   1217  O   LEU H  89     -15.606  -5.902  -6.725  1.00  1.70              
ATOM   1218  N   GLU H  90     -16.987  -4.885  -5.285  1.00  1.85              
ATOM   1219  HN  GLU H  90     -17.163  -4.519  -4.362  1.00  0.22              
ATOM   1220  CA  GLU H  90     -17.994  -4.603  -6.270  1.00  2.27              
ATOM   1221  HA  GLU H  90     -17.838  -5.228  -7.123  1.00  1.32              
ATOM   1222  CB  GLU H  90     -19.403  -4.900  -5.712  1.00  2.17              
ATOM   1223  HB1 GLU H  90     -19.439  -5.977  -5.440  1.00  1.32              
ATOM   1224  HB2 GLU H  90     -19.529  -4.318  -4.778  1.00  1.32              
ATOM   1225  CG  GLU H  90     -20.587  -4.605  -6.661  1.00  2.17              
ATOM   1226  HG1 GLU H  90     -20.656  -3.516  -6.854  1.00  1.32              
ATOM   1227  HG2 GLU H  90     -20.427  -5.120  -7.629  1.00  1.32              
ATOM   1228  CD  GLU H  90     -21.929  -5.072  -6.126  1.00  2.00              
ATOM   1229  OE1 GLU H  90     -22.090  -5.464  -4.943  1.00  1.70              
ATOM   1230  OE2 GLU H  90     -22.900  -5.046  -6.933  1.00  1.70              
ATOM   1231  C   GLU H  90     -17.833  -3.161  -6.707  1.00  2.00              
ATOM   1232  O   GLU H  90     -17.622  -2.273  -5.886  1.00  1.70              
ATOM   1233  N   LEU H  91     -17.881  -2.884  -8.021  1.00  1.85              
ATOM   1234  HN  LEU H  91     -18.045  -3.640  -8.658  1.00  0.22              
ATOM   1235  CA  LEU H  91     -18.045  -1.530  -8.518  1.00  2.27              
ATOM   1236  HA  LEU H  91     -18.080  -0.825  -7.701  1.00  1.32              
ATOM   1237  CB  LEU H  91     -16.998  -1.071  -9.558  1.00  2.17              
ATOM   1238  HB1 LEU H  91     -16.986  -1.799 -10.387  1.00  1.32              
ATOM   1239  HB2 LEU H  91     -17.297  -0.087  -9.984  1.00  1.32              
ATOM   1240  CG  LEU H  91     -15.562  -0.934  -9.056  1.00  2.27              
ATOM   1241  HG  LEU H  91     -15.251  -1.922  -8.653  1.00  1.32              
ATOM   1242  CD1 LEU H  91     -15.456   0.120  -7.958  1.00  2.06              
ATOM   1243 HD11 LEU H  91     -14.394   0.281  -7.673  1.00  1.32              
ATOM   1244 HD12 LEU H  91     -15.878   1.083  -8.319  1.00  1.32              
ATOM   1245 HD13 LEU H  91     -16.015  -0.208  -7.061  1.00  1.32              
ATOM   1246  CD2 LEU H  91     -14.635  -0.581 -10.220  1.00  2.06              
ATOM   1247 HD21 LEU H  91     -13.581  -0.519  -9.876  1.00  1.32              
ATOM   1248 HD22 LEU H  91     -14.709  -1.351 -11.015  1.00  1.32              
ATOM   1249 HD23 LEU H  91     -14.912   0.401 -10.660  1.00  1.32              
ATOM   1250  C   LEU H  91     -19.376  -1.488  -9.213  1.00  2.00              
ATOM   1251  O   LEU H  91     -19.681  -2.356 -10.023  1.00  1.70              
ATOM   1252  N   ARG H  92     -20.200  -0.478  -8.902  1.00  1.85              
ATOM   1253  HN  ARG H  92     -19.928   0.146  -8.167  1.00  0.22              
ATOM   1254  CA  ARG H  92     -21.574  -0.395  -9.352  1.00  2.27              
ATOM   1255  HA  ARG H  92     -22.010  -1.387  -9.325  1.00  1.32              
ATOM   1256  CB  ARG H  92     -22.316   0.529  -8.369  1.00  2.17              
ATOM   1257  HB1 ARG H  92     -22.148   0.115  -7.352  1.00  1.32              
ATOM   1258  HB2 ARG H  92     -21.863   1.543  -8.384  1.00  1.32              
ATOM   1259  CG  ARG H  92     -23.835   0.636  -8.608  1.00  2.17              
ATOM   1260  HG1 ARG H  92     -24.023   1.001  -9.643  1.00  1.32              
ATOM   1261  HG2 ARG H  92     -24.279  -0.380  -8.530  1.00  1.32              
ATOM   1262  CD  ARG H  92     -24.558   1.593  -7.658  1.00  2.17              
ATOM   1263  HD1 ARG H  92     -24.181   2.631  -7.784  1.00  1.32              
ATOM   1264  HD2 ARG H  92     -25.651   1.591  -7.873  1.00  1.32              
ATOM   1265  NE  ARG H  92     -24.342   1.086  -6.264  1.00  1.85              
ATOM   1266  HE  ARG H  92     -24.784   0.227  -5.985  1.00  0.22              
ATOM   1267  CZ  ARG H  92     -23.513   1.626  -5.365  1.00  2.00              
ATOM   1268  NH1 ARG H  92     -23.348   1.027  -4.194  1.00  1.85              
ATOM   1269 HH11 ARG H  92     -22.949   1.557  -3.445  1.00  0.22              
ATOM   1270 HH12 ARG H  92     -23.923   0.239  -3.985  1.00  0.22              
ATOM   1271  NH2 ARG H  92     -22.859   2.755  -5.595  1.00  1.85              
ATOM   1272 HH21 ARG H  92     -22.206   3.101  -4.922  1.00  0.22              
ATOM   1273 HH22 ARG H  92     -23.111   3.310  -6.380  1.00  0.22              
ATOM   1274  C   ARG H  92     -21.804   0.144 -10.756  1.00  2.00              
ATOM   1275  O   ARG H  92     -22.553  -0.426 -11.543  1.00  1.70              
ATOM   1276  N   SER H  93     -21.246   1.325 -11.078  1.00  1.85              
ATOM   1277  HN  SER H  93     -20.672   1.787 -10.420  1.00  0.22              
ATOM   1278  CA  SER H  93     -21.575   2.022 -12.318  1.00  2.27              
ATOM   1279  HA  SER H  93     -22.260   1.433 -12.913  1.00  1.32              
ATOM   1280  CB  SER H  93     -22.229   3.417 -12.098  1.00  2.17              
ATOM   1281  HB1 SER H  93     -21.491   4.141 -11.692  1.00  1.32              
ATOM   1282  HB2 SER H  93     -22.597   3.811 -13.073  1.00  1.32              
ATOM   1283  OG  SER H  93     -23.319   3.341 -11.177  1.00  1.77              
ATOM   1284  HG1 SER H  93     -23.804   4.186 -11.230  1.00  0.22              
ATOM   1285  C   SER H  93     -20.326   2.219 -13.139  1.00  2.00              
ATOM   1286  O   SER H  93     -19.580   3.178 -12.948  1.00  1.70              
ATOM   1287  N   LEU H  94     -20.020   1.297 -14.062  1.00  1.85              
ATOM   1288  HN  LEU H  94     -20.567   0.459 -14.171  1.00  0.22              
ATOM   1289  CA  LEU H  94     -18.768   1.351 -14.790  1.00  2.27              
ATOM   1290  HA  LEU H  94     -18.001   1.756 -14.145  1.00  1.32              
ATOM   1291  CB  LEU H  94     -18.336  -0.074 -15.218  1.00  2.17              
ATOM   1292  HB1 LEU H  94     -19.239  -0.634 -15.548  1.00  1.32              
ATOM   1293  HB2 LEU H  94     -17.660  -0.012 -16.096  1.00  1.32              
ATOM   1294  CG  LEU H  94     -17.594  -0.902 -14.139  1.00  2.27              
ATOM   1295  HG  LEU H  94     -17.398  -1.905 -14.596  1.00  1.32              
ATOM   1296  CD1 LEU H  94     -18.402  -1.141 -12.865  1.00  2.06              
ATOM   1297 HD11 LEU H  94     -17.853  -1.826 -12.195  1.00  1.32              
ATOM   1298 HD12 LEU H  94     -18.598  -0.197 -12.316  1.00  1.32              
ATOM   1299 HD13 LEU H  94     -19.365  -1.625 -13.100  1.00  1.32              
ATOM   1300  CD2 LEU H  94     -16.236  -0.307 -13.761  1.00  2.06              
ATOM   1301 HD21 LEU H  94     -15.697  -0.987 -13.069  1.00  1.32              
ATOM   1302 HD22 LEU H  94     -15.608  -0.167 -14.664  1.00  1.32              
ATOM   1303 HD23 LEU H  94     -16.349   0.673 -13.252  1.00  1.32              
ATOM   1304  C   LEU H  94     -18.814   2.263 -16.013  1.00  2.00              
ATOM   1305  O   LEU H  94     -19.791   2.310 -16.757  1.00  1.70              
ATOM   1306  N   THR H  95     -17.718   3.006 -16.252  1.00  1.85              
ATOM   1307  HN  THR H  95     -16.949   3.000 -15.619  1.00  0.22              
ATOM   1308  CA  THR H  95     -17.440   3.733 -17.489  1.00  2.27              
ATOM   1309  HA  THR H  95     -18.176   3.478 -18.238  1.00  1.32              
ATOM   1310  CB  THR H  95     -17.388   5.255 -17.337  1.00  2.27              
ATOM   1311  HB  THR H  95     -17.197   5.734 -18.326  1.00  1.32              
ATOM   1312  OG1 THR H  95     -16.382   5.671 -16.426  1.00  1.77              
ATOM   1313  HG1 THR H  95     -16.453   6.636 -16.377  1.00  0.22              
ATOM   1314  CG2 THR H  95     -18.722   5.776 -16.791  1.00  2.06              
ATOM   1315 HG21 THR H  95     -18.714   6.887 -16.757  1.00  1.32              
ATOM   1316 HG22 THR H  95     -19.561   5.452 -17.441  1.00  1.32              
ATOM   1317 HG23 THR H  95     -18.901   5.402 -15.759  1.00  1.32              
ATOM   1318  C   THR H  95     -16.089   3.249 -17.988  1.00  2.00              
ATOM   1319  O   THR H  95     -15.395   2.511 -17.292  1.00  1.70              
ATOM   1320  N   SER H  96     -15.636   3.658 -19.191  1.00  1.85              
ATOM   1321  HN  SER H  96     -16.161   4.253 -19.800  1.00  0.22              
ATOM   1322  CA  SER H  96     -14.341   3.251 -19.743  1.00  2.27              
ATOM   1323  HA  SER H  96     -14.236   2.187 -19.605  1.00  1.32              
ATOM   1324  CB  SER H  96     -14.268   3.521 -21.267  1.00  2.17              
ATOM   1325  HB1 SER H  96     -13.267   3.240 -21.665  1.00  1.32              
ATOM   1326  HB2 SER H  96     -15.022   2.863 -21.760  1.00  1.32              
ATOM   1327  OG  SER H  96     -14.579   4.884 -21.584  1.00  1.77              
ATOM   1328  HG1 SER H  96     -14.456   4.988 -22.547  1.00  0.22              
ATOM   1329  C   SER H  96     -13.131   3.871 -19.050  1.00  2.00              
ATOM   1330  O   SER H  96     -11.980   3.493 -19.263  1.00  1.70              
ATOM   1331  N   GLU H  97     -13.372   4.817 -18.127  1.00  1.85              
ATOM   1332  HN  GLU H  97     -14.311   5.123 -17.997  1.00  0.22              
ATOM   1333  CA  GLU H  97     -12.386   5.418 -17.249  1.00  2.27              
ATOM   1334  HA  GLU H  97     -11.525   5.692 -17.840  1.00  1.32              
ATOM   1335  CB  GLU H  97     -13.039   6.683 -16.653  1.00  2.17              
ATOM   1336  HB1 GLU H  97     -13.478   7.274 -17.489  1.00  1.32              
ATOM   1337  HB2 GLU H  97     -13.880   6.372 -15.991  1.00  1.32              
ATOM   1338  CG  GLU H  97     -12.099   7.609 -15.852  1.00  2.17              
ATOM   1339  HG1 GLU H  97     -12.691   8.442 -15.414  1.00  1.32              
ATOM   1340  HG2 GLU H  97     -11.649   7.037 -15.015  1.00  1.32              
ATOM   1341  CD  GLU H  97     -10.979   8.234 -16.652  1.00  2.00              
ATOM   1342  OE1 GLU H  97     -10.858   8.080 -17.889  1.00  1.70              
ATOM   1343  OE2 GLU H  97     -10.110   8.864 -15.995  1.00  1.70              
ATOM   1344  C   GLU H  97     -11.913   4.462 -16.147  1.00  2.00              
ATOM   1345  O   GLU H  97     -10.810   4.567 -15.592  1.00  1.70              
ATOM   1346  N   ASP H  98     -12.760   3.460 -15.858  1.00  1.85              
ATOM   1347  HN  ASP H  98     -13.648   3.434 -16.315  1.00  0.22              
ATOM   1348  CA  ASP H  98     -12.547   2.393 -14.916  1.00  2.27              
ATOM   1349  HA  ASP H  98     -11.771   2.656 -14.210  1.00  1.32              
ATOM   1350  CB  ASP H  98     -13.887   2.147 -14.177  1.00  2.17              
ATOM   1351  HB1 ASP H  98     -14.733   2.250 -14.884  1.00  1.32              
ATOM   1352  HB2 ASP H  98     -13.914   1.121 -13.759  1.00  1.32              
ATOM   1353  CG  ASP H  98     -14.127   3.093 -13.019  1.00  2.00              
ATOM   1354  OD1 ASP H  98     -13.974   4.329 -13.136  1.00  1.70              
ATOM   1355  OD2 ASP H  98     -14.562   2.591 -11.952  1.00  1.70              
ATOM   1356  C   ASP H  98     -12.078   1.104 -15.619  1.00  2.00              
ATOM   1357  O   ASP H  98     -12.082   0.029 -15.019  1.00  1.70              
ATOM   1358  N   SER H  99     -11.639   1.171 -16.895  1.00  1.85              
ATOM   1359  HN  SER H  99     -11.746   2.008 -17.422  1.00  0.22              
ATOM   1360  CA  SER H  99     -11.051   0.029 -17.604  1.00  2.27              
ATOM   1361  HA  SER H  99     -11.579  -0.865 -17.306  1.00  1.32              
ATOM   1362  CB  SER H  99     -11.125   0.141 -19.150  1.00  2.17              
ATOM   1363  HB1 SER H  99     -10.641   1.089 -19.475  1.00  1.32              
ATOM   1364  HB2 SER H  99     -10.591  -0.714 -19.631  1.00  1.32              
ATOM   1365  OG  SER H  99     -12.481   0.135 -19.589  1.00  1.77              
ATOM   1366  HG1 SER H  99     -12.478   0.263 -20.553  1.00  0.22              
ATOM   1367  C   SER H  99      -9.580  -0.152 -17.267  1.00  2.00              
ATOM   1368  O   SER H  99      -8.714   0.545 -17.797  1.00  1.70              
ATOM   1369  N   SER H 100      -9.253  -1.093 -16.369  1.00  1.85              
ATOM   1370  HN  SER H 100      -9.960  -1.708 -16.019  1.00  0.22              
ATOM   1371  CA  SER H 100      -7.934  -1.201 -15.768  1.00  2.27              
ATOM   1372  HA  SER H 100      -7.175  -0.813 -16.432  1.00  1.32              
ATOM   1373  CB  SER H 100      -7.909  -0.492 -14.379  1.00  2.17              
ATOM   1374  HB1 SER H 100      -8.665  -1.008 -13.749  1.00  1.32              
ATOM   1375  HB2 SER H 100      -6.929  -0.604 -13.874  1.00  1.32              
ATOM   1376  OG  SER H 100      -8.270   0.893 -14.418  1.00  1.77              
ATOM   1377  HG1 SER H 100      -7.504   1.419 -14.700  1.00  0.22              
ATOM   1378  C   SER H 100      -7.597  -2.651 -15.455  1.00  2.00              
ATOM   1379  O   SER H 100      -8.438  -3.541 -15.556  1.00  1.70              
ATOM   1380  N   VAL H 101      -6.363  -2.927 -14.985  1.00  1.85              
ATOM   1381  HN  VAL H 101      -5.637  -2.235 -14.978  1.00  0.22              
ATOM   1382  CA  VAL H 101      -6.118  -4.121 -14.185  1.00  2.27              
ATOM   1383  HA  VAL H 101      -6.899  -4.844 -14.365  1.00  1.32              
ATOM   1384  CB  VAL H 101      -4.822  -4.868 -14.486  1.00  2.27              
ATOM   1385  HB  VAL H 101      -4.742  -5.756 -13.812  1.00  1.32              
ATOM   1386  CG1 VAL H 101      -4.868  -5.370 -15.936  1.00  2.06              
ATOM   1387 HG11 VAL H 101      -3.919  -5.887 -16.193  1.00  1.32              
ATOM   1388 HG12 VAL H 101      -5.703  -6.087 -16.064  1.00  1.32              
ATOM   1389 HG13 VAL H 101      -5.010  -4.530 -16.648  1.00  1.32              
ATOM   1390  CG2 VAL H 101      -3.582  -3.996 -14.275  1.00  2.06              
ATOM   1391 HG21 VAL H 101      -2.668  -4.548 -14.574  1.00  1.32              
ATOM   1392 HG22 VAL H 101      -3.634  -3.071 -14.888  1.00  1.32              
ATOM   1393 HG23 VAL H 101      -3.471  -3.729 -13.203  1.00  1.32              
ATOM   1394  C   VAL H 101      -6.238  -3.734 -12.720  1.00  2.00              
ATOM   1395  O   VAL H 101      -5.661  -2.755 -12.241  1.00  1.70              
ATOM   1396  N   TYR H 102      -7.084  -4.461 -11.978  1.00  1.85              
ATOM   1397  HN  TYR H 102      -7.583  -5.239 -12.373  1.00  0.22              
ATOM   1398  CA  TYR H 102      -7.367  -4.180 -10.594  1.00  2.27              
ATOM   1399  HA  TYR H 102      -6.961  -3.221 -10.309  1.00  1.32              
ATOM   1400  CB  TYR H 102      -8.899  -4.205 -10.325  1.00  2.17              
ATOM   1401  HB1 TYR H 102      -9.340  -5.134 -10.745  1.00  1.32              
ATOM   1402  HB2 TYR H 102      -9.083  -4.176  -9.229  1.00  1.32              
ATOM   1403  CG  TYR H 102      -9.648  -3.013 -10.894  1.00  1.99              
ATOM   1404  CD1 TYR H 102      -9.041  -1.772 -11.139  1.00  1.99              
ATOM   1405  HD1 TYR H 102      -7.985  -1.635 -11.011  1.00  1.36              
ATOM   1406  CE1 TYR H 102      -9.803  -0.675 -11.555  1.00  1.99              
ATOM   1407  HE1 TYR H 102      -9.332   0.257 -11.782  1.00  1.36              
ATOM   1408  CZ  TYR H 102     -11.165  -0.786 -11.766  1.00  1.99              
ATOM   1409  OH  TYR H 102     -11.866   0.353 -12.186  1.00  1.77              
ATOM   1410  HH  TYR H 102     -12.366   0.099 -12.974  1.00  0.22              
ATOM   1411  CD2 TYR H 102     -11.028  -3.111 -11.137  1.00  1.99              
ATOM   1412  HD2 TYR H 102     -11.524  -4.044 -10.990  1.00  1.36              
ATOM   1413  CE2 TYR H 102     -11.784  -2.020 -11.589  1.00  1.99              
ATOM   1414  HE2 TYR H 102     -12.838  -2.129 -11.781  1.00  1.36              
ATOM   1415  C   TYR H 102      -6.632  -5.174  -9.726  1.00  2.00              
ATOM   1416  O   TYR H 102      -6.721  -6.388  -9.905  1.00  1.70              
ATOM   1417  N   TYR H 103      -5.851  -4.656  -8.766  1.00  1.85              
ATOM   1418  HN  TYR H 103      -5.804  -3.662  -8.620  1.00  0.22              
ATOM   1419  CA  TYR H 103      -4.985  -5.414  -7.899  1.00  2.27              
ATOM   1420  HA  TYR H 103      -5.025  -6.467  -8.141  1.00  1.32              
ATOM   1421  CB  TYR H 103      -3.526  -4.892  -7.972  1.00  2.17              
ATOM   1422  HB1 TYR H 103      -3.503  -3.814  -7.694  1.00  1.32              
ATOM   1423  HB2 TYR H 103      -2.893  -5.467  -7.270  1.00  1.32              
ATOM   1424  CG  TYR H 103      -2.863  -5.044  -9.311  1.00  1.99              
ATOM   1425  CD1 TYR H 103      -3.185  -6.086 -10.192  1.00  1.99              
ATOM   1426  HD1 TYR H 103      -3.957  -6.790  -9.934  1.00  1.36              
ATOM   1427  CE1 TYR H 103      -2.475  -6.255 -11.388  1.00  1.99              
ATOM   1428  HE1 TYR H 103      -2.706  -7.065 -12.060  1.00  1.36              
ATOM   1429  CZ  TYR H 103      -1.416  -5.410 -11.703  1.00  1.99              
ATOM   1430  OH  TYR H 103      -0.689  -5.681 -12.880  1.00  1.77              
ATOM   1431  HH  TYR H 103       0.214  -5.368 -12.771  1.00  0.22              
ATOM   1432  CD2 TYR H 103      -1.811  -4.178  -9.648  1.00  1.99              
ATOM   1433  HD2 TYR H 103      -1.532  -3.391  -8.963  1.00  1.36              
ATOM   1434  CE2 TYR H 103      -1.089  -4.359 -10.839  1.00  1.99              
ATOM   1435  HE2 TYR H 103      -0.280  -3.691 -11.070  1.00  1.36              
ATOM   1436  C   TYR H 103      -5.438  -5.271  -6.463  1.00  2.00              
ATOM   1437  O   TYR H 103      -5.862  -4.210  -6.014  1.00  1.70              
ATOM   1438  N   CYS H 104      -5.342  -6.356  -5.694  1.00  1.85              
ATOM   1439  HN  CYS H 104      -5.029  -7.223  -6.075  1.00  0.22              
ATOM   1440  CA  CYS H 104      -5.610  -6.368  -4.272  1.00  2.27              
ATOM   1441  HA  CYS H 104      -6.085  -5.449  -3.966  1.00  1.32              
ATOM   1442  CB  CYS H 104      -6.517  -7.568  -3.936  1.00  2.17              
ATOM   1443  HB1 CYS H 104      -6.669  -7.625  -2.836  1.00  1.32              
ATOM   1444  HB2 CYS H 104      -7.515  -7.381  -4.395  1.00  1.32              
ATOM   1445  SG  CYS H 104      -5.810  -9.126  -4.585  1.00  2.00              
ATOM   1446  HG1 CYS H 104      -6.702  -9.954  -4.062  1.00  0.45              
ATOM   1447  C   CYS H 104      -4.303  -6.519  -3.509  1.00  2.00              
ATOM   1448  O   CYS H 104      -3.361  -7.108  -4.033  1.00  1.70              
ATOM   1449  N   ALA H 105      -4.206  -6.034  -2.259  1.00  1.85              
ATOM   1450  HN  ALA H 105      -4.973  -5.549  -1.831  1.00  0.22              
ATOM   1451  CA  ALA H 105      -2.995  -6.251  -1.485  1.00  2.27              
ATOM   1452  HA  ALA H 105      -2.541  -7.182  -1.795  1.00  1.32              
ATOM   1453  CB  ALA H 105      -1.965  -5.120  -1.675  1.00  2.06              
ATOM   1454  HB1 ALA H 105      -1.649  -5.097  -2.732  1.00  1.32              
ATOM   1455  HB2 ALA H 105      -2.382  -4.126  -1.419  1.00  1.32              
ATOM   1456  HB3 ALA H 105      -1.052  -5.304  -1.069  1.00  1.32              
ATOM   1457  C   ALA H 105      -3.251  -6.406  -0.005  1.00  2.00              
ATOM   1458  O   ALA H 105      -4.139  -5.771   0.563  1.00  1.70              
ATOM   1459  N   ASP H 106      -2.430  -7.233   0.661  1.00  1.85              
ATOM   1460  HN  ASP H 106      -1.713  -7.733   0.169  1.00  0.22              
ATOM   1461  CA  ASP H 106      -2.464  -7.452   2.086  1.00  2.27              
ATOM   1462  HA  ASP H 106      -3.498  -7.486   2.411  1.00  1.32              
ATOM   1463  CB  ASP H 106      -1.770  -8.810   2.385  1.00  2.17              
ATOM   1464  HB1 ASP H 106      -2.273  -9.611   1.814  1.00  1.32              
ATOM   1465  HB2 ASP H 106      -0.708  -8.763   2.068  1.00  1.32              
ATOM   1466  CG  ASP H 106      -1.812  -9.275   3.827  1.00  2.00              
ATOM   1467  OD1 ASP H 106      -2.601  -8.741   4.642  1.00  1.70              
ATOM   1468  OD2 ASP H 106      -1.006 -10.197   4.133  1.00  1.70              
ATOM   1469  C   ASP H 106      -1.777  -6.312   2.825  1.00  2.00              
ATOM   1470  O   ASP H 106      -0.663  -5.891   2.505  1.00  1.70              
ATOM   1471  N   ARG H 107      -2.459  -5.792   3.849  1.00  1.85              
ATOM   1472  HN  ARG H 107      -3.401  -6.102   4.013  1.00  0.22              
ATOM   1473  CA  ARG H 107      -1.886  -4.940   4.844  1.00  2.27              
ATOM   1474  HA  ARG H 107      -0.824  -4.837   4.664  1.00  1.32              
ATOM   1475  CB  ARG H 107      -2.564  -3.569   4.760  1.00  2.17              
ATOM   1476  HB1 ARG H 107      -2.469  -3.183   3.726  1.00  1.32              
ATOM   1477  HB2 ARG H 107      -3.643  -3.741   4.894  1.00  1.32              
ATOM   1478  CG  ARG H 107      -2.034  -2.540   5.767  1.00  2.17              
ATOM   1479  HG1 ARG H 107      -2.724  -1.669   5.769  1.00  1.32              
ATOM   1480  HG2 ARG H 107      -2.054  -2.965   6.795  1.00  1.32              
ATOM   1481  CD  ARG H 107      -0.611  -2.083   5.462  1.00  2.17              
ATOM   1482  HD1 ARG H 107      -0.258  -1.337   6.211  1.00  1.32              
ATOM   1483  HD2 ARG H 107       0.086  -2.954   5.469  1.00  1.32              
ATOM   1484  NE  ARG H 107      -0.624  -1.488   4.087  1.00  1.85              
ATOM   1485  HE  ARG H 107      -0.272  -2.005   3.313  1.00  0.22              
ATOM   1486  CZ  ARG H 107      -1.023  -0.250   3.811  1.00  2.00              
ATOM   1487  NH1 ARG H 107      -1.058   0.157   2.557  1.00  1.85              
ATOM   1488 HH11 ARG H 107      -1.129   1.133   2.416  1.00  0.22              
ATOM   1489 HH12 ARG H 107      -0.633  -0.351   1.792  1.00  0.22              
ATOM   1490  NH2 ARG H 107      -1.488   0.569   4.746  1.00  1.85              
ATOM   1491 HH21 ARG H 107      -1.843   1.460   4.487  1.00  0.22              
ATOM   1492 HH22 ARG H 107      -1.712   0.198   5.648  1.00  0.22              
ATOM   1493  C   ARG H 107      -2.052  -5.566   6.230  1.00  2.00              
ATOM   1494  O   ARG H 107      -3.003  -5.305   6.968  1.00  1.70              
ATOM   1495  N   LYS H 108      -1.089  -6.391   6.663  1.00  1.85              
ATOM   1496  HN  LYS H 108      -0.347  -6.648   6.048  1.00  0.22              
ATOM   1497  CA  LYS H 108      -1.127  -7.037   7.962  1.00  2.27              
ATOM   1498  HA  LYS H 108      -2.127  -7.404   8.145  1.00  1.32              
ATOM   1499  CB  LYS H 108      -0.144  -8.230   8.042  1.00  2.17              
ATOM   1500  HB1 LYS H 108       0.882  -7.877   7.793  1.00  1.32              
ATOM   1501  HB2 LYS H 108      -0.125  -8.649   9.075  1.00  1.32              
ATOM   1502  CG  LYS H 108      -0.503  -9.381   7.113  1.00  2.17              
ATOM   1503  HG1 LYS H 108      -1.552  -9.707   7.294  1.00  1.32              
ATOM   1504  HG2 LYS H 108      -0.483  -8.994   6.073  1.00  1.32              
ATOM   1505  CD  LYS H 108       0.448 -10.580   7.272  1.00  2.17              
ATOM   1506  HD1 LYS H 108       0.518 -10.855   8.350  1.00  1.32              
ATOM   1507  HD2 LYS H 108       0.004 -11.448   6.735  1.00  1.32              
ATOM   1508  CE  LYS H 108       1.858 -10.344   6.724  1.00  2.17              
ATOM   1509  HE1 LYS H 108       2.315  -9.438   7.174  1.00  1.32              
ATOM   1510  HE2 LYS H 108       2.514 -11.213   6.948  1.00  1.32              
ATOM   1511  NZ  LYS H 108       1.778 -10.175   5.264  1.00  1.85              
ATOM   1512  HZ1 LYS H 108       2.740 -10.077   4.837  1.00  0.22              
ATOM   1513  HZ2 LYS H 108       1.289 -10.984   4.836  1.00  0.22              
ATOM   1514  HZ3 LYS H 108       1.190  -9.347   5.040  1.00  0.22              
ATOM   1515  C   LYS H 108      -0.733  -6.101   9.090  1.00  2.00              
ATOM   1516  O   LYS H 108       0.416  -6.103   9.521  1.00  1.70              
ATOM   1517  N   MET H 109      -1.662  -5.290   9.635  1.00  1.85              
ATOM   1518  HN  MET H 109      -2.571  -5.260   9.224  1.00  0.22              
ATOM   1519  CA  MET H 109      -1.406  -4.413  10.777  1.00  2.27              
ATOM   1520  HA  MET H 109      -0.466  -3.899  10.619  1.00  1.32              
ATOM   1521  CB  MET H 109      -2.538  -3.365  10.908  1.00  2.17              
ATOM   1522  HB1 MET H 109      -3.503  -3.908  10.886  1.00  1.32              
ATOM   1523  HB2 MET H 109      -2.470  -2.841  11.888  1.00  1.32              
ATOM   1524  CG  MET H 109      -2.499  -2.263   9.837  1.00  2.17              
ATOM   1525  HG1 MET H 109      -2.550  -2.738   8.835  1.00  1.32              
ATOM   1526  HG2 MET H 109      -3.411  -1.632   9.951  1.00  1.32              
ATOM   1527  SD  MET H 109      -1.020  -1.202   9.969  1.00  2.00              
ATOM   1528  CE  MET H 109      -1.482  -0.321  11.500  1.00  2.06              
ATOM   1529  HE1 MET H 109      -0.718   0.442  11.768  1.00  1.32              
ATOM   1530  HE2 MET H 109      -2.457   0.205  11.386  1.00  1.32              
ATOM   1531  HE3 MET H 109      -1.574  -1.002  12.370  1.00  1.32              
ATOM   1532  C   MET H 109      -1.263  -5.158  12.108  1.00  2.00              
ATOM   1533  O   MET H 109      -1.892  -4.838  13.117  1.00  1.70              
ATOM   1534  N   TYR H 110      -0.394  -6.174  12.134  1.00  1.85              
ATOM   1535  HN  TYR H 110       0.097  -6.391  11.284  1.00  0.22              
ATOM   1536  CA  TYR H 110      -0.036  -6.937  13.295  1.00  2.27              
ATOM   1537  HA  TYR H 110      -0.799  -6.825  14.056  1.00  1.32              
ATOM   1538  CB  TYR H 110       0.091  -8.430  12.898  1.00  2.17              
ATOM   1539  HB1 TYR H 110      -0.834  -8.743  12.366  1.00  1.32              
ATOM   1540  HB2 TYR H 110       0.950  -8.584  12.211  1.00  1.32              
ATOM   1541  CG  TYR H 110       0.241  -9.310  14.105  1.00  1.99              
ATOM   1542  CD1 TYR H 110      -0.875  -9.606  14.904  1.00  1.99              
ATOM   1543  HD1 TYR H 110      -1.844  -9.211  14.635  1.00  1.36              
ATOM   1544  CE1 TYR H 110      -0.738 -10.407  16.047  1.00  1.99              
ATOM   1545  HE1 TYR H 110      -1.597 -10.628  16.664  1.00  1.36              
ATOM   1546  CZ  TYR H 110       0.515 -10.924  16.393  1.00  1.99              
ATOM   1547  OH  TYR H 110       0.642 -11.732  17.542  1.00  1.77              
ATOM   1548  HH  TYR H 110       1.532 -12.121  17.535  1.00  0.22              
ATOM   1549  CD2 TYR H 110       1.494  -9.831  14.461  1.00  1.99              
ATOM   1550  HD2 TYR H 110       2.360  -9.601  13.857  1.00  1.36              
ATOM   1551  CE2 TYR H 110       1.631 -10.640  15.598  1.00  1.99              
ATOM   1552  HE2 TYR H 110       2.603 -11.027  15.862  1.00  1.36              
ATOM   1553  C   TYR H 110       1.266  -6.361  13.829  1.00  2.00              
ATOM   1554  O   TYR H 110       2.346  -6.680  13.332  1.00  1.70              
ATOM   1555  N   SER H 111       1.144  -5.474  14.836  1.00  1.85              
ATOM   1556  HN  SER H 111       0.218  -5.253  15.143  1.00  0.22              
ATOM   1557  CA  SER H 111       2.200  -4.761  15.556  1.00  2.27              
ATOM   1558  HA  SER H 111       1.874  -4.762  16.585  1.00  1.32              
ATOM   1559  CB  SER H 111       3.612  -5.412  15.573  1.00  2.17              
ATOM   1560  HB1 SER H 111       3.486  -6.508  15.726  1.00  1.32              
ATOM   1561  HB2 SER H 111       4.111  -5.269  14.588  1.00  1.32              
ATOM   1562  OG  SER H 111       4.421  -4.892  16.631  1.00  1.77              
ATOM   1563  HG1 SER H 111       5.269  -5.369  16.600  1.00  0.22              
ATOM   1564  C   SER H 111       2.275  -3.292  15.175  1.00  2.00              
ATOM   1565  O   SER H 111       1.870  -2.428  15.954  1.00  1.70              
ATOM   1566  N   PHE H 112A      2.784  -2.956  13.974  1.00  1.85              
ATOM   1567  HN  PHE H 112A      3.040  -3.654  13.312  1.00  0.22              
ATOM   1568  CA  PHE H 112A      3.011  -1.580  13.561  1.00  2.27              
ATOM   1569  HA  PHE H 112A      2.289  -0.943  14.055  1.00  1.32              
ATOM   1570  CB  PHE H 112A      4.453  -1.113  13.963  1.00  2.17              
ATOM   1571  HB1 PHE H 112A      4.613  -0.050  13.706  1.00  1.32              
ATOM   1572  HB2 PHE H 112A      4.556  -1.205  15.066  1.00  1.32              
ATOM   1573  CG  PHE H 112A      5.560  -1.935  13.332  1.00  1.99              
ATOM   1574  CD1 PHE H 112A      6.161  -1.551  12.123  1.00  1.99              
ATOM   1575  HD1 PHE H 112A      5.865  -0.636  11.650  1.00  1.36              
ATOM   1576  CE1 PHE H 112A      7.118  -2.356  11.497  1.00  1.99              
ATOM   1577  HE1 PHE H 112A      7.537  -2.056  10.546  1.00  1.36              
ATOM   1578  CZ  PHE H 112A      7.524  -3.547  12.107  1.00  1.99              
ATOM   1579  HZ  PHE H 112A      8.261  -4.175  11.627  1.00  1.36              
ATOM   1580  CD2 PHE H 112A      6.010  -3.111  13.948  1.00  1.99              
ATOM   1581  HD2 PHE H 112A      5.584  -3.393  14.897  1.00  1.36              
ATOM   1582  CE2 PHE H 112A      6.975  -3.922  13.339  1.00  1.99              
ATOM   1583  HE2 PHE H 112A      7.291  -4.840  13.812  1.00  1.36              
ATOM   1584  C   PHE H 112A      2.743  -1.397  12.068  1.00  2.00              
ATOM   1585  O   PHE H 112A      2.130  -2.251  11.425  1.00  1.70              
ATOM   1586  N   TYR H 112       3.227  -0.268  11.498  1.00  1.85              
ATOM   1587  HN  TYR H 112       3.436   0.499  12.100  1.00  0.22              
ATOM   1588  CA  TYR H 112       3.431   0.073  10.097  1.00  2.27              
ATOM   1589  HA  TYR H 112       2.482   0.444   9.741  1.00  1.32              
ATOM   1590  CB  TYR H 112       4.439   1.279  10.107  1.00  2.17              
ATOM   1591  HB1 TYR H 112       3.954   2.087  10.699  1.00  1.32              
ATOM   1592  HB2 TYR H 112       5.370   1.003  10.631  1.00  1.32              
ATOM   1593  CG  TYR H 112       4.847   1.877   8.801  1.00  1.99              
ATOM   1594  CD1 TYR H 112       4.279   3.070   8.327  1.00  1.99              
ATOM   1595  HD1 TYR H 112       3.539   3.587   8.923  1.00  1.36              
ATOM   1596  CE1 TYR H 112       4.580   3.521   7.036  1.00  1.99              
ATOM   1597  HE1 TYR H 112       4.078   4.385   6.626  1.00  1.36              
ATOM   1598  CZ  TYR H 112       5.471   2.796   6.238  1.00  1.99              
ATOM   1599  OH  TYR H 112       5.633   3.185   4.909  1.00  1.77              
ATOM   1600  HH  TYR H 112       5.793   2.418   4.349  1.00  0.22              
ATOM   1601  CD2 TYR H 112       5.847   1.256   8.046  1.00  1.99              
ATOM   1602  HD2 TYR H 112       6.381   0.409   8.449  1.00  1.36              
ATOM   1603  CE2 TYR H 112       6.109   1.671   6.745  1.00  1.99              
ATOM   1604  HE2 TYR H 112       6.802   1.107   6.154  1.00  1.36              
ATOM   1605  C   TYR H 112       3.796  -1.097   9.166  1.00  2.00              
ATOM   1606  O   TYR H 112       4.937  -1.357   8.802  1.00  1.70              
ATOM   1607  N   SER H 113       2.784  -1.861   8.736  1.00  1.85              
ATOM   1608  HN  SER H 113       1.912  -1.788   9.217  1.00  0.22              
ATOM   1609  CA  SER H 113       2.958  -2.930   7.763  1.00  2.27              
ATOM   1610  HA  SER H 113       3.971  -3.300   7.806  1.00  1.32              
ATOM   1611  CB  SER H 113       2.030  -4.107   8.102  1.00  2.17              
ATOM   1612  HB1 SER H 113       2.240  -4.397   9.161  1.00  1.32              
ATOM   1613  HB2 SER H 113       0.961  -3.801   8.051  1.00  1.32              
ATOM   1614  OG  SER H 113       2.262  -5.243   7.271  1.00  1.77              
ATOM   1615  HG1 SER H 113       1.870  -5.999   7.736  1.00  0.22              
ATOM   1616  C   SER H 113       2.739  -2.413   6.358  1.00  2.00              
ATOM   1617  O   SER H 113       2.241  -1.310   6.177  1.00  1.70              
ATOM   1618  N   GLY H 114       3.112  -3.151   5.305  1.00  1.85              
ATOM   1619  HN  GLY H 114       3.398  -4.098   5.452  1.00  0.22              
ATOM   1620  CA  GLY H 114       3.141  -2.613   3.946  1.00  2.17              
ATOM   1621  HA1 GLY H 114       4.172  -2.417   3.696  1.00  1.32              
ATOM   1622  HA2 GLY H 114       2.534  -1.720   3.879  1.00  1.32              
ATOM   1623  C   GLY H 114       2.597  -3.522   2.888  1.00  2.00              
ATOM   1624  O   GLY H 114       2.094  -4.604   3.169  1.00  1.70              
ATOM   1625  N   GLY H 115       2.665  -3.087   1.616  1.00  1.85              
ATOM   1626  HN  GLY H 115       3.123  -2.190   1.451  1.00  0.22              
ATOM   1627  CA  GLY H 115       2.104  -3.811   0.473  1.00  2.17              
ATOM   1628  HA1 GLY H 115       1.944  -3.097  -0.317  1.00  1.32              
ATOM   1629  HA2 GLY H 115       1.197  -4.313   0.780  1.00  1.32              
ATOM   1630  C   GLY H 115       3.013  -4.851  -0.103  1.00  2.00              
ATOM   1631  O   GLY H 115       3.427  -4.772  -1.258  1.00  1.70              
ATOM   1632  N   GLU H 116       3.335  -5.872   0.702  1.00  1.85              
ATOM   1633  HN  GLU H 116       2.978  -5.871   1.635  1.00  0.22              
ATOM   1634  CA  GLU H 116       4.206  -6.963   0.321  1.00  2.27              
ATOM   1635  HA  GLU H 116       5.033  -6.552  -0.236  1.00  1.32              
ATOM   1636  CB  GLU H 116       4.798  -7.658   1.584  1.00  2.17              
ATOM   1637  HB1 GLU H 116       5.510  -8.449   1.262  1.00  1.32              
ATOM   1638  HB2 GLU H 116       5.391  -6.897   2.146  1.00  1.32              
ATOM   1639  CG  GLU H 116       3.761  -8.266   2.565  1.00  2.17              
ATOM   1640  HG1 GLU H 116       3.094  -7.463   2.942  1.00  1.32              
ATOM   1641  HG2 GLU H 116       3.145  -9.032   2.054  1.00  1.32              
ATOM   1642  CD  GLU H 116       4.383  -8.939   3.774  1.00  2.00              
ATOM   1643  OE1 GLU H 116       5.002  -8.266   4.628  1.00  1.70              
ATOM   1644  OE2 GLU H 116       4.184 -10.178   3.921  1.00  1.70              
ATOM   1645  C   GLU H 116       3.529  -7.949  -0.630  1.00  2.00              
ATOM   1646  O   GLU H 116       4.044  -8.275  -1.701  1.00  1.70              
ATOM   1647  N   ALA H 117       2.345  -8.451  -0.252  1.00  1.85              
ATOM   1648  HN  ALA H 117       1.922  -8.123   0.586  1.00  0.22              
ATOM   1649  CA  ALA H 117       1.651  -9.493  -0.957  1.00  2.27              
ATOM   1650  HA  ALA H 117       2.317  -9.969  -1.666  1.00  1.32              
ATOM   1651  CB  ALA H 117       1.170 -10.556   0.047  1.00  2.06              
ATOM   1652  HB1 ALA H 117       2.038 -10.949   0.618  1.00  1.32              
ATOM   1653  HB2 ALA H 117       0.445 -10.123   0.767  1.00  1.32              
ATOM   1654  HB3 ALA H 117       0.683 -11.404  -0.478  1.00  1.32              
ATOM   1655  C   ALA H 117       0.486  -8.924  -1.739  1.00  2.00              
ATOM   1656  O   ALA H 117      -0.530  -8.512  -1.182  1.00  1.70              
ATOM   1657  N   TRP H 118       0.624  -8.909  -3.070  1.00  1.85              
ATOM   1658  HN  TRP H 118       1.483  -9.208  -3.480  1.00  0.22              
ATOM   1659  CA  TRP H 118      -0.414  -8.530  -3.991  1.00  2.27              
ATOM   1660  HA  TRP H 118      -1.182  -7.968  -3.478  1.00  1.32              
ATOM   1661  CB  TRP H 118       0.167  -7.691  -5.150  1.00  2.17              
ATOM   1662  HB1 TRP H 118       0.985  -8.256  -5.649  1.00  1.32              
ATOM   1663  HB2 TRP H 118      -0.635  -7.488  -5.896  1.00  1.32              
ATOM   1664  CG  TRP H 118       0.727  -6.359  -4.728  1.00  1.99              
ATOM   1665  CD1 TRP H 118       1.960  -6.021  -4.243  1.00  1.99              
ATOM   1666  HD1 TRP H 118       2.761  -6.724  -4.058  1.00  1.36              
ATOM   1667  NE1 TRP H 118       2.040  -4.658  -4.062  1.00  1.85              
ATOM   1668  HE1 TRP H 118       2.708  -4.215  -3.497  1.00  0.22              
ATOM   1669  CE2 TRP H 118       0.838  -4.111  -4.413  1.00  1.80              
ATOM   1670  CD2 TRP H 118      -0.021  -5.144  -4.814  1.00  1.80              
ATOM   1671  CE3 TRP H 118      -1.334  -4.889  -5.185  1.00  1.99              
ATOM   1672  HE3 TRP H 118      -2.009  -5.688  -5.436  1.00  1.36              
ATOM   1673  CZ3 TRP H 118      -1.793  -3.568  -5.112  1.00  1.99              
ATOM   1674  HZ3 TRP H 118      -2.836  -3.368  -5.300  1.00  1.36              
ATOM   1675  CZ2 TRP H 118       0.403  -2.808  -4.411  1.00  1.99              
ATOM   1676  HZ2 TRP H 118       1.064  -2.025  -4.137  1.00  1.36              
ATOM   1677  CH2 TRP H 118      -0.918  -2.530  -4.768  1.00  1.99              
ATOM   1678  HH2 TRP H 118      -1.238  -1.502  -4.755  1.00  1.36              
ATOM   1679  C   TRP H 118      -1.055  -9.748  -4.623  1.00  2.00              
ATOM   1680  O   TRP H 118      -0.481 -10.838  -4.674  1.00  1.70              
ATOM   1681  N   GLY H 119      -2.262  -9.569  -5.191  1.00  1.85              
ATOM   1682  HN  GLY H 119      -2.760  -8.718  -5.014  1.00  0.22              
ATOM   1683  CA  GLY H 119      -2.794 -10.484  -6.192  1.00  2.17              
ATOM   1684  HA1 GLY H 119      -3.868 -10.417  -6.184  1.00  1.32              
ATOM   1685  HA2 GLY H 119      -2.435 -11.484  -5.992  1.00  1.32              
ATOM   1686  C   GLY H 119      -2.325 -10.109  -7.568  1.00  2.00              
ATOM   1687  O   GLY H 119      -1.968  -8.966  -7.840  1.00  1.70              
ATOM   1688  N   GLN H 120      -2.289 -11.095  -8.472  1.00  1.85              
ATOM   1689  HN  GLN H 120      -2.637 -12.006  -8.231  1.00  0.22              
ATOM   1690  CA  GLN H 120      -1.684 -11.015  -9.786  1.00  2.27              
ATOM   1691  HA  GLN H 120      -0.685 -10.621  -9.657  1.00  1.32              
ATOM   1692  CB  GLN H 120      -1.564 -12.438 -10.402  1.00  2.17              
ATOM   1693  HB1 GLN H 120      -0.913 -12.366 -11.307  1.00  1.32              
ATOM   1694  HB2 GLN H 120      -1.039 -13.095  -9.675  1.00  1.32              
ATOM   1695  CG  GLN H 120      -2.891 -13.119 -10.850  1.00  2.17              
ATOM   1696  HG1 GLN H 120      -3.411 -12.477 -11.592  1.00  1.32              
ATOM   1697  HG2 GLN H 120      -2.634 -14.071 -11.363  1.00  1.32              
ATOM   1698  CD  GLN H 120      -3.876 -13.479  -9.730  1.00  2.00              
ATOM   1699  OE1 GLN H 120      -3.579 -13.555  -8.537  1.00  1.70              
ATOM   1700  NE2 GLN H 120      -5.141 -13.722 -10.138  1.00  1.85              
ATOM   1701 HE21 GLN H 120      -5.754 -14.184  -9.506  1.00  0.22              
ATOM   1702 HE22 GLN H 120      -5.366 -13.650 -11.109  1.00  0.22              
ATOM   1703  C   GLN H 120      -2.375 -10.101 -10.791  1.00  2.00              
ATOM   1704  O   GLN H 120      -1.727  -9.554 -11.683  1.00  1.70              
ATOM   1705  N   GLY H 121      -3.707  -9.922 -10.699  1.00  1.85              
ATOM   1706  HN  GLY H 121      -4.206 -10.239  -9.893  1.00  0.22              
ATOM   1707  CA  GLY H 121      -4.448  -9.141 -11.678  1.00  2.17              
ATOM   1708  HA1 GLY H 121      -3.893  -9.086 -12.607  1.00  1.32              
ATOM   1709  HA2 GLY H 121      -4.628  -8.180 -11.235  1.00  1.32              
ATOM   1710  C   GLY H 121      -5.785  -9.691 -12.037  1.00  2.00              
ATOM   1711  O   GLY H 121      -5.916 -10.800 -12.546  1.00  1.70              
ATOM   1712  N   THR H 122      -6.834  -8.875 -11.851  1.00  1.85              
ATOM   1713  HN  THR H 122      -6.744  -8.026 -11.326  1.00  0.22              
ATOM   1714  CA  THR H 122      -8.093  -9.067 -12.560  1.00  2.27              
ATOM   1715  HA  THR H 122      -8.003  -9.907 -13.233  1.00  1.32              
ATOM   1716  CB  THR H 122      -9.269  -9.416 -11.657  1.00  2.27              
ATOM   1717  HB  THR H 122      -9.017 -10.379 -11.149  1.00  1.32              
ATOM   1718  OG1 THR H 122     -10.475  -9.589 -12.388  1.00  1.77              
ATOM   1719  HG1 THR H 122     -10.902 -10.378 -12.022  1.00  0.22              
ATOM   1720  CG2 THR H 122      -9.508  -8.349 -10.585  1.00  2.06              
ATOM   1721 HG21 THR H 122     -10.236  -8.726  -9.841  1.00  1.32              
ATOM   1722 HG22 THR H 122      -8.568  -8.108 -10.055  1.00  1.32              
ATOM   1723 HG23 THR H 122      -9.907  -7.417 -11.036  1.00  1.32              
ATOM   1724  C   THR H 122      -8.348  -7.861 -13.450  1.00  2.00              
ATOM   1725  O   THR H 122      -8.411  -6.710 -13.014  1.00  1.70              
ATOM   1726  N   THR H 123      -8.431  -8.095 -14.772  1.00  1.85              
ATOM   1727  HN  THR H 123      -8.263  -9.007 -15.130  1.00  0.22              
ATOM   1728  CA  THR H 123      -8.684  -7.064 -15.774  1.00  2.27              
ATOM   1729  HA  THR H 123      -8.134  -6.175 -15.505  1.00  1.32              
ATOM   1730  CB  THR H 123      -8.280  -7.474 -17.185  1.00  2.27              
ATOM   1731  HB  THR H 123      -8.918  -8.315 -17.541  1.00  1.32              
ATOM   1732  OG1 THR H 123      -6.927  -7.900 -17.191  1.00  1.77              
ATOM   1733  HG1 THR H 123      -6.755  -8.255 -18.078  1.00  0.22              
ATOM   1734  CG2 THR H 123      -8.392  -6.306 -18.175  1.00  2.06              
ATOM   1735 HG21 THR H 123      -8.048  -6.622 -19.185  1.00  1.32              
ATOM   1736 HG22 THR H 123      -9.448  -5.980 -18.279  1.00  1.32              
ATOM   1737 HG23 THR H 123      -7.789  -5.436 -17.838  1.00  1.32              
ATOM   1738  C   THR H 123     -10.149  -6.724 -15.848  1.00  2.00              
ATOM   1739  O   THR H 123     -10.978  -7.561 -16.194  1.00  1.70              
ATOM   1740  N   VAL H 124     -10.524  -5.472 -15.557  1.00  1.85              
ATOM   1741  HN  VAL H 124      -9.854  -4.774 -15.288  1.00  0.22              
ATOM   1742  CA  VAL H 124     -11.865  -4.994 -15.816  1.00  2.27              
ATOM   1743  HA  VAL H 124     -12.545  -5.823 -15.958  1.00  1.32              
ATOM   1744  CB  VAL H 124     -12.406  -4.155 -14.669  1.00  2.27              
ATOM   1745  HB  VAL H 124     -11.725  -3.298 -14.456  1.00  1.32              
ATOM   1746  CG1 VAL H 124     -13.806  -3.611 -15.012  1.00  2.06              
ATOM   1747 HG11 VAL H 124     -14.248  -3.113 -14.123  1.00  1.32              
ATOM   1748 HG12 VAL H 124     -13.755  -2.863 -15.830  1.00  1.32              
ATOM   1749 HG13 VAL H 124     -14.475  -4.440 -15.328  1.00  1.32              
ATOM   1750  CG2 VAL H 124     -12.471  -5.070 -13.430  1.00  2.06              
ATOM   1751 HG21 VAL H 124     -12.982  -4.546 -12.598  1.00  1.32              
ATOM   1752 HG22 VAL H 124     -13.034  -6.000 -13.657  1.00  1.32              
ATOM   1753 HG23 VAL H 124     -11.450  -5.354 -13.093  1.00  1.32              
ATOM   1754  C   VAL H 124     -11.824  -4.220 -17.115  1.00  2.00              
ATOM   1755  O   VAL H 124     -11.110  -3.228 -17.248  1.00  1.70              
ATOM   1756  N   THR H 125     -12.559  -4.687 -18.138  1.00  1.85              
ATOM   1757  HN  THR H 125     -13.116  -5.518 -18.026  1.00  0.22              
ATOM   1758  CA  THR H 125     -12.572  -4.086 -19.466  1.00  2.27              
ATOM   1759  HA  THR H 125     -11.883  -3.256 -19.521  1.00  1.32              
ATOM   1760  CB  THR H 125     -12.255  -5.071 -20.587  1.00  2.27              
ATOM   1761  HB  THR H 125     -12.972  -5.925 -20.559  1.00  1.32              
ATOM   1762  OG1 THR H 125     -10.938  -5.574 -20.451  1.00  1.77              
ATOM   1763  HG1 THR H 125     -10.952  -6.415 -20.936  1.00  0.22              
ATOM   1764  CG2 THR H 125     -12.283  -4.413 -21.971  1.00  2.06              
ATOM   1765 HG21 THR H 125     -12.014  -5.157 -22.750  1.00  1.32              
ATOM   1766 HG22 THR H 125     -13.291  -4.020 -22.215  1.00  1.32              
ATOM   1767 HG23 THR H 125     -11.554  -3.578 -22.016  1.00  1.32              
ATOM   1768  C   THR H 125     -13.960  -3.569 -19.710  1.00  2.00              
ATOM   1769  O   THR H 125     -14.881  -4.336 -19.979  1.00  1.70              
ATOM   1770  N   VAL H 126     -14.175  -2.247 -19.620  1.00  1.85              
ATOM   1771  HN  VAL H 126     -13.455  -1.589 -19.386  1.00  0.22              
ATOM   1772  CA  VAL H 126     -15.472  -1.654 -19.871  1.00  2.27              
ATOM   1773  HA  VAL H 126     -16.249  -2.380 -19.685  1.00  1.32              
ATOM   1774  CB  VAL H 126     -15.728  -0.465 -18.965  1.00  2.27              
ATOM   1775  HB  VAL H 126     -15.002   0.345 -19.194  1.00  1.32              
ATOM   1776  CG1 VAL H 126     -17.161   0.051 -19.182  1.00  2.06              
ATOM   1777 HG11 VAL H 126     -17.398   0.836 -18.436  1.00  1.32              
ATOM   1778 HG12 VAL H 126     -17.274   0.485 -20.199  1.00  1.32              
ATOM   1779 HG13 VAL H 126     -17.892  -0.777 -19.063  1.00  1.32              
ATOM   1780  CG2 VAL H 126     -15.512  -0.887 -17.498  1.00  2.06              
ATOM   1781 HG21 VAL H 126     -15.675  -0.009 -16.839  1.00  1.32              
ATOM   1782 HG22 VAL H 126     -16.225  -1.689 -17.214  1.00  1.32              
ATOM   1783 HG23 VAL H 126     -14.476  -1.239 -17.315  1.00  1.32              
ATOM   1784  C   VAL H 126     -15.523  -1.264 -21.336  1.00  2.00              
ATOM   1785  O   VAL H 126     -14.618  -0.593 -21.837  1.00  1.70              
ATOM   1786  N   SER H 127     -16.525  -1.769 -22.073  1.00  1.85              
ATOM   1787  HN  SER H 127     -17.249  -2.327 -21.660  1.00  0.22              
ATOM   1788  CA  SER H 127     -16.518  -1.761 -23.523  1.00  2.27              
ATOM   1789  HA  SER H 127     -15.491  -1.905 -23.828  1.00  1.32              
ATOM   1790  CB  SER H 127     -17.293  -2.975 -24.108  1.00  2.17              
ATOM   1791  HB1 SER H 127     -17.154  -3.003 -25.208  1.00  1.32              
ATOM   1792  HB2 SER H 127     -16.842  -3.904 -23.685  1.00  1.32              
ATOM   1793  OG  SER H 127     -18.691  -2.975 -23.803  1.00  1.77              
ATOM   1794  HG1 SER H 127     -19.087  -3.632 -24.399  1.00  0.22              
ATOM   1795  C   SER H 127     -16.956  -0.446 -24.211  1.00  2.00              
ATOM   1796  OT1 SER H 127     -17.500   0.476 -23.552  1.00  1.70              
ATOM   1797  OT2 SER H 127     -16.701  -0.324 -25.444  1.00  1.70              
TER
ATOM   1798  N   ASP L   1      -5.901  16.350  -0.375  1.00  1.85              
ATOM   1799  HT1 ASP L   1      -6.917  16.104  -0.480  1.00  0.22              
ATOM   1800  HT2 ASP L   1      -5.724  17.133  -1.050  1.00  0.22              
ATOM   1801  HT3 ASP L   1      -5.733  16.716   0.589  1.00  0.22              
ATOM   1802  CA  ASP L   1      -5.075  15.175  -0.693  1.00  2.27              
ATOM   1803  HA  ASP L   1      -5.285  14.415   0.047  1.00  1.32              
ATOM   1804  CB  ASP L   1      -5.376  14.686  -2.130  1.00  2.17              
ATOM   1805  HB1 ASP L   1      -5.281  15.504  -2.871  1.00  1.32              
ATOM   1806  HB2 ASP L   1      -4.684  13.865  -2.424  1.00  1.32              
ATOM   1807  CG  ASP L   1      -6.773  14.143  -2.185  1.00  2.00              
ATOM   1808  OD1 ASP L   1      -7.734  14.937  -2.011  1.00  1.70              
ATOM   1809  OD2 ASP L   1      -6.911  12.915  -2.352  1.00  1.70              
ATOM   1810  C   ASP L   1      -3.611  15.523  -0.603  1.00  2.00              
ATOM   1811  O   ASP L   1      -3.235  16.683  -0.447  1.00  1.70              
ATOM   1812  N   ILE L   2      -2.737  14.519  -0.742  1.00  1.85              
ATOM   1813  HN  ILE L   2      -3.014  13.564  -0.822  1.00  0.22              
ATOM   1814  CA  ILE L   2      -1.351  14.745  -1.084  1.00  2.27              
ATOM   1815  HA  ILE L   2      -1.086  15.783  -1.013  1.00  1.32              
ATOM   1816  CB  ILE L   2      -0.456  13.909  -0.215  1.00  2.27              
ATOM   1817  HB  ILE L   2      -0.902  12.920  -0.340  1.00  1.32              
ATOM   1818  CG2 ILE L   2       1.020  13.795  -0.685  1.00  2.06              
ATOM   1819 HG21 ILE L   2       1.536  13.001  -0.117  1.00  1.32              
ATOM   1820 HG22 ILE L   2       1.107  13.440  -1.728  1.00  1.32              
ATOM   1821 HG23 ILE L   2       1.559  14.751  -0.555  1.00  1.32              
ATOM   1822  CG1 ILE L   2      -0.588  14.197   1.295  1.00  2.17              
ATOM   1823 HG11 ILE L   2      -1.590  13.878   1.650  1.00  1.32              
ATOM   1824 HG12 ILE L   2       0.137  13.551   1.839  1.00  1.32              
ATOM   1825  CD  ILE L   2      -0.363  15.656   1.664  1.00  2.06              
ATOM   1826  HD1 ILE L   2      -0.384  15.772   2.768  1.00  1.32              
ATOM   1827  HD2 ILE L   2       0.626  15.998   1.294  1.00  1.32              
ATOM   1828  HD3 ILE L   2      -1.149  16.309   1.236  1.00  1.32              
ATOM   1829  C   ILE L   2      -1.204  14.278  -2.518  1.00  2.00              
ATOM   1830  O   ILE L   2      -1.937  13.399  -2.966  1.00  1.70              
ATOM   1831  N   VAL L   3      -0.240  14.840  -3.255  1.00  1.85              
ATOM   1832  HN  VAL L   3       0.299  15.590  -2.863  1.00  0.22              
ATOM   1833  CA  VAL L   3       0.218  14.346  -4.533  1.00  2.27              
ATOM   1834  HA  VAL L   3      -0.383  13.503  -4.850  1.00  1.32              
ATOM   1835  CB  VAL L   3       0.159  15.445  -5.581  1.00  2.27              
ATOM   1836  HB  VAL L   3       0.807  16.293  -5.255  1.00  1.32              
ATOM   1837  CG1 VAL L   3       0.634  14.945  -6.957  1.00  2.06              
ATOM   1838 HG11 VAL L   3       0.501  15.751  -7.710  1.00  1.32              
ATOM   1839 HG12 VAL L   3       1.709  14.664  -6.943  1.00  1.32              
ATOM   1840 HG13 VAL L   3       0.037  14.067  -7.283  1.00  1.32              
ATOM   1841  CG2 VAL L   3      -1.294  15.948  -5.677  1.00  2.06              
ATOM   1842 HG21 VAL L   3      -1.376  16.721  -6.470  1.00  1.32              
ATOM   1843 HG22 VAL L   3      -1.978  15.109  -5.926  1.00  1.32              
ATOM   1844 HG23 VAL L   3      -1.629  16.403  -4.722  1.00  1.32              
ATOM   1845  C   VAL L   3       1.647  13.862  -4.348  1.00  2.00              
ATOM   1846  O   VAL L   3       2.448  14.500  -3.663  1.00  1.70              
ATOM   1847  N   MET L   4       1.995  12.698  -4.933  1.00  1.85              
ATOM   1848  HN  MET L   4       1.319  12.186  -5.464  1.00  0.22              
ATOM   1849  CA  MET L   4       3.357  12.201  -4.953  1.00  2.27              
ATOM   1850  HA  MET L   4       3.939  12.673  -4.172  1.00  1.32              
ATOM   1851  CB  MET L   4       3.420  10.672  -4.747  1.00  2.17              
ATOM   1852  HB1 MET L   4       2.764  10.189  -5.504  1.00  1.32              
ATOM   1853  HB2 MET L   4       4.456  10.319  -4.932  1.00  1.32              
ATOM   1854  CG  MET L   4       2.973  10.193  -3.349  1.00  2.17              
ATOM   1855  HG1 MET L   4       1.902  10.465  -3.218  1.00  1.32              
ATOM   1856  HG2 MET L   4       3.017   9.080  -3.334  1.00  1.32              
ATOM   1857  SD  MET L   4       3.926  10.854  -1.942  1.00  2.00              
ATOM   1858  CE  MET L   4       5.490  10.006  -2.296  1.00  2.06              
ATOM   1859  HE1 MET L   4       6.262  10.267  -1.541  1.00  1.32              
ATOM   1860  HE2 MET L   4       5.352   8.902  -2.286  1.00  1.32              
ATOM   1861  HE3 MET L   4       5.886  10.297  -3.290  1.00  1.32              
ATOM   1862  C   MET L   4       4.007  12.558  -6.281  1.00  2.00              
ATOM   1863  O   MET L   4       3.624  12.079  -7.348  1.00  1.70              
ATOM   1864  N   THR L   5       5.026  13.427  -6.229  1.00  1.85              
ATOM   1865  HN  THR L   5       5.373  13.753  -5.341  1.00  0.22              
ATOM   1866  CA  THR L   5       5.727  13.962  -7.388  1.00  2.27              
ATOM   1867  HA  THR L   5       5.127  13.829  -8.277  1.00  1.32              
ATOM   1868  CB  THR L   5       6.057  15.441  -7.248  1.00  2.27              
ATOM   1869  HB  THR L   5       6.660  15.598  -6.326  1.00  1.32              
ATOM   1870  OG1 THR L   5       4.858  16.197  -7.138  1.00  1.77              
ATOM   1871  HG1 THR L   5       5.123  17.128  -7.054  1.00  0.22              
ATOM   1872  CG2 THR L   5       6.805  15.985  -8.474  1.00  2.06              
ATOM   1873 HG21 THR L   5       6.980  17.073  -8.364  1.00  1.32              
ATOM   1874 HG22 THR L   5       7.796  15.499  -8.600  1.00  1.32              
ATOM   1875 HG23 THR L   5       6.210  15.817  -9.395  1.00  1.32              
ATOM   1876  C   THR L   5       7.015  13.196  -7.560  1.00  2.00              
ATOM   1877  O   THR L   5       8.048  13.509  -6.969  1.00  1.70              
ATOM   1878  N   GLN L   6       6.973  12.131  -8.373  1.00  1.85              
ATOM   1879  HN  GLN L   6       6.152  11.951  -8.914  1.00  0.22              
ATOM   1880  CA  GLN L   6       8.089  11.232  -8.558  1.00  2.27              
ATOM   1881  HA  GLN L   6       8.703  11.229  -7.667  1.00  1.32              
ATOM   1882  CB  GLN L   6       7.549   9.806  -8.774  1.00  2.17              
ATOM   1883  HB1 GLN L   6       6.864   9.586  -7.923  1.00  1.32              
ATOM   1884  HB2 GLN L   6       6.948   9.773  -9.709  1.00  1.32              
ATOM   1885  CG  GLN L   6       8.651   8.732  -8.821  1.00  2.17              
ATOM   1886  HG1 GLN L   6       9.258   8.837  -9.748  1.00  1.32              
ATOM   1887  HG2 GLN L   6       9.326   8.847  -7.947  1.00  1.32              
ATOM   1888  CD  GLN L   6       8.048   7.335  -8.766  1.00  2.00              
ATOM   1889  OE1 GLN L   6       6.860   7.110  -8.523  1.00  1.70              
ATOM   1890  NE2 GLN L   6       8.905   6.328  -9.026  1.00  1.85              
ATOM   1891 HE21 GLN L   6       8.499   5.416  -9.119  1.00  0.22              
ATOM   1892 HE22 GLN L   6       9.755   6.555  -9.514  1.00  0.22              
ATOM   1893  C   GLN L   6       8.974  11.667  -9.715  1.00  2.00              
ATOM   1894  O   GLN L   6       8.490  11.950 -10.808  1.00  1.70              
ATOM   1895  N   THR L   7      10.294  11.763  -9.474  1.00  1.85              
ATOM   1896  HN  THR L   7      10.669  11.496  -8.578  1.00  0.22              
ATOM   1897  CA  THR L   7      11.248  12.382 -10.384  1.00  2.27              
ATOM   1898  HA  THR L   7      10.730  12.702 -11.269  1.00  1.32              
ATOM   1899  CB  THR L   7      11.910  13.612  -9.757  1.00  2.27              
ATOM   1900  HB  THR L   7      12.397  13.309  -8.801  1.00  1.32              
ATOM   1901  OG1 THR L   7      10.942  14.619  -9.484  1.00  1.77              
ATOM   1902  HG1 THR L   7      11.116  14.914  -8.583  1.00  0.22              
ATOM   1903  CG2 THR L   7      12.949  14.266 -10.686  1.00  2.06              
ATOM   1904 HG21 THR L   7      13.352  15.189 -10.220  1.00  1.32              
ATOM   1905 HG22 THR L   7      13.811  13.592 -10.869  1.00  1.32              
ATOM   1906 HG23 THR L   7      12.490  14.534 -11.662  1.00  1.32              
ATOM   1907  C   THR L   7      12.364  11.414 -10.757  1.00  2.00              
ATOM   1908  O   THR L   7      12.959  10.799  -9.867  1.00  1.70              
ATOM   1909  N   PRO L   8      12.755  11.282 -12.027  1.00  1.85              
ATOM   1910  CD  PRO L   8      14.013  10.609 -12.349  1.00  2.17              
ATOM   1911  HD1 PRO L   8      14.857  11.177 -11.900  1.00  1.32              
ATOM   1912  HD2 PRO L   8      14.008   9.567 -11.958  1.00  1.32              
ATOM   1913  CA  PRO L   8      11.989  11.606 -13.226  1.00  2.27              
ATOM   1914  HA  PRO L   8      11.430  12.521 -13.124  1.00  1.32              
ATOM   1915  CB  PRO L   8      13.102  11.723 -14.276  1.00  2.17              
ATOM   1916  HB1 PRO L   8      13.599  12.713 -14.164  1.00  1.32              
ATOM   1917  HB2 PRO L   8      12.743  11.627 -15.320  1.00  1.32              
ATOM   1918  CG  PRO L   8      14.085  10.624 -13.880  1.00  2.17              
ATOM   1919  HG1 PRO L   8      15.113  10.808 -14.252  1.00  1.32              
ATOM   1920  HG2 PRO L   8      13.715   9.649 -14.272  1.00  1.32              
ATOM   1921  C   PRO L   8      11.025  10.479 -13.559  1.00  2.00              
ATOM   1922  O   PRO L   8      11.023   9.442 -12.899  1.00  1.70              
ATOM   1923  N   SER L   9      10.213  10.638 -14.618  1.00  1.85              
ATOM   1924  HN  SER L   9      10.136  11.522 -15.088  1.00  0.22              
ATOM   1925  CA  SER L   9       9.295   9.597 -15.074  1.00  2.27              
ATOM   1926  HA  SER L   9       8.828   9.146 -14.211  1.00  1.32              
ATOM   1927  CB  SER L   9       8.196  10.158 -16.011  1.00  2.17              
ATOM   1928  HB1 SER L   9       8.642  10.485 -16.979  1.00  1.32              
ATOM   1929  HB2 SER L   9       7.449   9.359 -16.225  1.00  1.32              
ATOM   1930  OG  SER L   9       7.543  11.276 -15.409  1.00  1.77              
ATOM   1931  HG1 SER L   9       6.805  11.519 -15.994  1.00  0.22              
ATOM   1932  C   SER L   9      10.002   8.511 -15.861  1.00  2.00              
ATOM   1933  O   SER L   9       9.518   7.393 -16.030  1.00  1.70              
ATOM   1934  N   SER L  10      11.168   8.874 -16.413  1.00  1.85              
ATOM   1935  HN  SER L  10      11.497   9.792 -16.222  1.00  0.22              
ATOM   1936  CA  SER L  10      11.971   8.052 -17.299  1.00  2.27              
ATOM   1937  HA  SER L  10      11.322   7.355 -17.808  1.00  1.32              
ATOM   1938  CB  SER L  10      12.604   8.965 -18.385  1.00  2.17              
ATOM   1939  HB1 SER L  10      11.778   9.553 -18.846  1.00  1.32              
ATOM   1940  HB2 SER L  10      13.312   9.688 -17.928  1.00  1.32              
ATOM   1941  OG  SER L  10      13.254   8.238 -19.422  1.00  1.77              
ATOM   1942  HG1 SER L  10      13.225   8.778 -20.231  1.00  0.22              
ATOM   1943  C   SER L  10      12.963   7.192 -16.526  1.00  2.00              
ATOM   1944  O   SER L  10      12.569   6.196 -15.933  1.00  1.70              
ATOM   1945  N   LEU L  11      14.261   7.571 -16.485  1.00  1.85              
ATOM   1946  HN  LEU L  11      14.516   8.434 -16.915  1.00  0.22              
ATOM   1947  CA  LEU L  11      15.381   6.731 -16.054  1.00  2.27              
ATOM   1948  HA  LEU L  11      16.251   7.352 -16.168  1.00  1.32              
ATOM   1949  CB  LEU L  11      15.408   6.309 -14.559  1.00  2.17              
ATOM   1950  HB1 LEU L  11      14.392   5.955 -14.282  1.00  1.32              
ATOM   1951  HB2 LEU L  11      16.096   5.446 -14.418  1.00  1.32              
ATOM   1952  CG  LEU L  11      15.881   7.383 -13.565  1.00  2.27              
ATOM   1953  HG  LEU L  11      15.239   8.278 -13.701  1.00  1.32              
ATOM   1954  CD1 LEU L  11      17.350   7.793 -13.753  1.00  2.06              
ATOM   1955 HD11 LEU L  11      17.643   8.515 -12.960  1.00  1.32              
ATOM   1956 HD12 LEU L  11      18.011   6.903 -13.675  1.00  1.32              
ATOM   1957 HD13 LEU L  11      17.517   8.277 -14.737  1.00  1.32              
ATOM   1958  CD2 LEU L  11      15.680   6.875 -12.138  1.00  2.06              
ATOM   1959 HD21 LEU L  11      15.931   7.669 -11.408  1.00  1.32              
ATOM   1960 HD22 LEU L  11      14.621   6.597 -11.984  1.00  1.32              
ATOM   1961 HD23 LEU L  11      16.311   5.986 -11.936  1.00  1.32              
ATOM   1962  C   LEU L  11      15.671   5.513 -16.937  1.00  2.00              
ATOM   1963  O   LEU L  11      15.449   4.367 -16.540  1.00  1.70              
ATOM   1964  N   PRO L  12      16.269   5.707 -18.105  1.00  1.85              
ATOM   1965  CD  PRO L  12      16.362   6.979 -18.821  1.00  2.17              
ATOM   1966  HD1 PRO L  12      15.346   7.240 -19.174  1.00  1.32              
ATOM   1967  HD2 PRO L  12      16.769   7.792 -18.180  1.00  1.32              
ATOM   1968  CA  PRO L  12      16.994   4.647 -18.770  1.00  2.27              
ATOM   1969  HA  PRO L  12      16.411   3.740 -18.751  1.00  1.32              
ATOM   1970  CB  PRO L  12      17.167   5.191 -20.192  1.00  2.17              
ATOM   1971  HB1 PRO L  12      16.230   4.966 -20.750  1.00  1.32              
ATOM   1972  HB2 PRO L  12      18.012   4.739 -20.739  1.00  1.32              
ATOM   1973  CG  PRO L  12      17.270   6.708 -20.018  1.00  2.17              
ATOM   1974  HG1 PRO L  12      16.942   7.262 -20.922  1.00  1.32              
ATOM   1975  HG2 PRO L  12      18.310   6.993 -19.762  1.00  1.32              
ATOM   1976  C   PRO L  12      18.307   4.399 -18.043  1.00  2.00              
ATOM   1977  O   PRO L  12      19.019   5.354 -17.719  1.00  1.70              
ATOM   1978  N   VAL L  13      18.630   3.135 -17.745  1.00  1.85              
ATOM   1979  HN  VAL L  13      18.001   2.396 -18.026  1.00  0.22              
ATOM   1980  CA  VAL L  13      19.776   2.730 -16.950  1.00  2.27              
ATOM   1981  HA  VAL L  13      20.444   3.565 -16.810  1.00  1.32              
ATOM   1982  CB  VAL L  13      19.322   2.259 -15.571  1.00  2.27              
ATOM   1983  HB  VAL L  13      18.640   1.379 -15.665  1.00  1.32              
ATOM   1984  CG1 VAL L  13      20.541   1.922 -14.710  1.00  2.06              
ATOM   1985 HG11 VAL L  13      20.252   1.812 -13.650  1.00  1.32              
ATOM   1986 HG12 VAL L  13      21.021   0.975 -15.029  1.00  1.32              
ATOM   1987 HG13 VAL L  13      21.280   2.748 -14.763  1.00  1.32              
ATOM   1988  CG2 VAL L  13      18.558   3.391 -14.861  1.00  2.06              
ATOM   1989 HG21 VAL L  13      18.294   3.073 -13.831  1.00  1.32              
ATOM   1990 HG22 VAL L  13      19.185   4.306 -14.798  1.00  1.32              
ATOM   1991 HG23 VAL L  13      17.613   3.636 -15.389  1.00  1.32              
ATOM   1992  C   VAL L  13      20.555   1.654 -17.713  1.00  2.00              
ATOM   1993  O   VAL L  13      19.966   0.869 -18.450  1.00  1.70              
ATOM   1994  N   SER L  14      21.907   1.599 -17.630  1.00  1.85              
ATOM   1995  HN  SER L  14      22.450   2.233 -17.074  1.00  0.22              
ATOM   1996  CA  SER L  14      22.660   0.502 -18.248  1.00  2.27              
ATOM   1997  HA  SER L  14      22.098   0.091 -19.074  1.00  1.32              
ATOM   1998  CB  SER L  14      24.039   0.944 -18.812  1.00  2.17              
ATOM   1999  HB1 SER L  14      23.889   1.870 -19.408  1.00  1.32              
ATOM   2000  HB2 SER L  14      24.733   1.190 -17.978  1.00  1.32              
ATOM   2001  OG  SER L  14      24.611  -0.047 -19.673  1.00  1.77              
ATOM   2002  HG1 SER L  14      25.443   0.320 -20.024  1.00  0.22              
ATOM   2003  C   SER L  14      22.858  -0.613 -17.236  1.00  2.00              
ATOM   2004  O   SER L  14      22.717  -0.409 -16.029  1.00  1.70              
ATOM   2005  N   LEU L  15      23.184  -1.848 -17.672  1.00  1.85              
ATOM   2006  HN  LEU L  15      23.360  -2.006 -18.641  1.00  0.22              
ATOM   2007  CA  LEU L  15      23.386  -2.948 -16.745  1.00  2.27              
ATOM   2008  HA  LEU L  15      22.532  -2.966 -16.083  1.00  1.32              
ATOM   2009  CB  LEU L  15      23.520  -4.335 -17.426  1.00  2.17              
ATOM   2010  HB1 LEU L  15      24.131  -4.219 -18.346  1.00  1.32              
ATOM   2011  HB2 LEU L  15      24.072  -5.032 -16.754  1.00  1.32              
ATOM   2012  CG  LEU L  15      22.188  -5.032 -17.771  1.00  2.27              
ATOM   2013  HG  LEU L  15      21.616  -4.376 -18.463  1.00  1.32              
ATOM   2014  CD1 LEU L  15      21.318  -5.297 -16.531  1.00  2.06              
ATOM   2015 HD11 LEU L  15      20.406  -5.863 -16.815  1.00  1.32              
ATOM   2016 HD12 LEU L  15      21.881  -5.896 -15.785  1.00  1.32              
ATOM   2017 HD13 LEU L  15      20.989  -4.352 -16.047  1.00  1.32              
ATOM   2018  CD2 LEU L  15      22.466  -6.364 -18.483  1.00  2.06              
ATOM   2019 HD21 LEU L  15      21.513  -6.862 -18.758  1.00  1.32              
ATOM   2020 HD22 LEU L  15      23.063  -6.201 -19.404  1.00  1.32              
ATOM   2021 HD23 LEU L  15      23.036  -7.045 -17.814  1.00  1.32              
ATOM   2022  C   LEU L  15      24.587  -2.721 -15.847  1.00  2.00              
ATOM   2023  O   LEU L  15      25.751  -2.728 -16.255  1.00  1.70              
ATOM   2024  N   GLY L  16      24.305  -2.513 -14.559  1.00  1.85              
ATOM   2025  HN  GLY L  16      23.353  -2.601 -14.245  1.00  0.22              
ATOM   2026  CA  GLY L  16      25.300  -2.267 -13.549  1.00  2.17              
ATOM   2027  HA1 GLY L  16      26.266  -2.621 -13.881  1.00  1.32              
ATOM   2028  HA2 GLY L  16      24.938  -2.790 -12.681  1.00  1.32              
ATOM   2029  C   GLY L  16      25.473  -0.831 -13.141  1.00  2.00              
ATOM   2030  O   GLY L  16      26.322  -0.575 -12.291  1.00  1.70              
ATOM   2031  N   ASP L  17      24.705   0.127 -13.695  1.00  1.85              
ATOM   2032  HN  ASP L  17      24.038  -0.094 -14.409  1.00  0.22              
ATOM   2033  CA  ASP L  17      24.790   1.532 -13.313  1.00  2.27              
ATOM   2034  HA  ASP L  17      25.832   1.808 -13.217  1.00  1.32              
ATOM   2035  CB  ASP L  17      24.101   2.428 -14.384  1.00  2.17              
ATOM   2036  HB1 ASP L  17      23.154   1.936 -14.673  1.00  1.32              
ATOM   2037  HB2 ASP L  17      23.873   3.446 -14.005  1.00  1.32              
ATOM   2038  CG  ASP L  17      24.899   2.613 -15.647  1.00  2.00              
ATOM   2039  OD1 ASP L  17      26.075   2.187 -15.732  1.00  1.70              
ATOM   2040  OD2 ASP L  17      24.364   3.324 -16.545  1.00  1.70              
ATOM   2041  C   ASP L  17      24.131   1.834 -11.957  1.00  2.00              
ATOM   2042  O   ASP L  17      23.428   1.011 -11.368  1.00  1.70              
ATOM   2043  N   GLN L  18      24.349   3.067 -11.447  1.00  1.85              
ATOM   2044  HN  GLN L  18      24.977   3.686 -11.919  1.00  0.22              
ATOM   2045  CA  GLN L  18      23.661   3.645 -10.307  1.00  2.27              
ATOM   2046  HA  GLN L  18      23.401   2.858  -9.619  1.00  1.32              
ATOM   2047  CB  GLN L  18      24.569   4.693  -9.599  1.00  2.17              
ATOM   2048  HB1 GLN L  18      25.453   4.167  -9.176  1.00  1.32              
ATOM   2049  HB2 GLN L  18      24.951   5.384 -10.387  1.00  1.32              
ATOM   2050  CG  GLN L  18      23.928   5.590  -8.499  1.00  2.17              
ATOM   2051  HG1 GLN L  18      24.646   6.412  -8.273  1.00  1.32              
ATOM   2052  HG2 GLN L  18      22.999   6.070  -8.861  1.00  1.32              
ATOM   2053  CD  GLN L  18      23.683   4.893  -7.160  1.00  2.00              
ATOM   2054  OE1 GLN L  18      24.605   4.426  -6.486  1.00  1.70              
ATOM   2055  NE2 GLN L  18      22.417   4.902  -6.689  1.00  1.85              
ATOM   2056 HE21 GLN L  18      22.269   4.450  -5.816  1.00  0.22              
ATOM   2057 HE22 GLN L  18      21.659   5.159  -7.288  1.00  0.22              
ATOM   2058  C   GLN L  18      22.390   4.338 -10.780  1.00  2.00              
ATOM   2059  O   GLN L  18      22.432   5.210 -11.649  1.00  1.70              
ATOM   2060  N   ALA L  19      21.223   3.991 -10.212  1.00  1.85              
ATOM   2061  HN  ALA L  19      21.226   3.288  -9.499  1.00  0.22              
ATOM   2062  CA  ALA L  19      19.975   4.675 -10.495  1.00  2.27              
ATOM   2063  HA  ALA L  19      20.120   5.420 -11.266  1.00  1.32              
ATOM   2064  CB  ALA L  19      18.914   3.674 -10.988  1.00  2.06              
ATOM   2065  HB1 ALA L  19      19.302   3.143 -11.883  1.00  1.32              
ATOM   2066  HB2 ALA L  19      18.703   2.914 -10.211  1.00  1.32              
ATOM   2067  HB3 ALA L  19      17.965   4.184 -11.261  1.00  1.32              
ATOM   2068  C   ALA L  19      19.499   5.419  -9.257  1.00  2.00              
ATOM   2069  O   ALA L  19      19.807   5.025  -8.132  1.00  1.70              
ATOM   2070  N   SER L  20      18.766   6.536  -9.429  1.00  1.85              
ATOM   2071  HN  SER L  20      18.545   6.881 -10.338  1.00  0.22              
ATOM   2072  CA  SER L  20      18.294   7.341  -8.307  1.00  2.27              
ATOM   2073  HA  SER L  20      18.171   6.717  -7.436  1.00  1.32              
ATOM   2074  CB  SER L  20      19.282   8.488  -7.957  1.00  2.17              
ATOM   2075  HB1 SER L  20      20.282   8.036  -7.767  1.00  1.32              
ATOM   2076  HB2 SER L  20      19.375   9.178  -8.826  1.00  1.32              
ATOM   2077  OG  SER L  20      18.880   9.217  -6.792  1.00  1.77              
ATOM   2078  HG1 SER L  20      19.503   9.955  -6.673  1.00  0.22              
ATOM   2079  C   SER L  20      16.941   7.948  -8.628  1.00  2.00              
ATOM   2080  O   SER L  20      16.815   8.753  -9.550  1.00  1.70              
ATOM   2081  N   ILE L  21      15.889   7.578  -7.878  1.00  1.85              
ATOM   2082  HN  ILE L  21      16.035   6.937  -7.115  1.00  0.22              
ATOM   2083  CA  ILE L  21      14.548   8.126  -8.025  1.00  2.27              
ATOM   2084  HA  ILE L  21      14.481   8.763  -8.896  1.00  1.32              
ATOM   2085  CB  ILE L  21      13.459   7.066  -8.075  1.00  2.27              
ATOM   2086  HB  ILE L  21      13.475   6.480  -7.128  1.00  1.32              
ATOM   2087  CG2 ILE L  21      12.066   7.722  -8.219  1.00  2.06              
ATOM   2088 HG21 ILE L  21      11.286   6.941  -8.263  1.00  1.32              
ATOM   2089 HG22 ILE L  21      11.811   8.380  -7.364  1.00  1.32              
ATOM   2090 HG23 ILE L  21      12.015   8.322  -9.152  1.00  1.32              
ATOM   2091  CG1 ILE L  21      13.709   6.081  -9.221  1.00  2.17              
ATOM   2092 HG11 ILE L  21      13.545   6.604 -10.187  1.00  1.32              
ATOM   2093 HG12 ILE L  21      14.765   5.737  -9.195  1.00  1.32              
ATOM   2094  CD  ILE L  21      12.799   4.866  -9.117  1.00  2.06              
ATOM   2095  HD1 ILE L  21      13.020   4.135  -9.921  1.00  1.32              
ATOM   2096  HD2 ILE L  21      12.940   4.388  -8.125  1.00  1.32              
ATOM   2097  HD3 ILE L  21      11.732   5.147  -9.216  1.00  1.32              
ATOM   2098  C   ILE L  21      14.236   8.941  -6.805  1.00  2.00              
ATOM   2099  O   ILE L  21      14.258   8.419  -5.696  1.00  1.70              
ATOM   2100  N   SER L  22      13.862  10.217  -6.973  1.00  1.85              
ATOM   2101  HN  SER L  22      13.741  10.604  -7.888  1.00  0.22              
ATOM   2102  CA  SER L  22      13.422  11.040  -5.859  1.00  2.27              
ATOM   2103  HA  SER L  22      13.603  10.521  -4.929  1.00  1.32              
ATOM   2104  CB  SER L  22      14.167  12.388  -5.758  1.00  2.17              
ATOM   2105  HB1 SER L  22      13.810  12.968  -4.875  1.00  1.32              
ATOM   2106  HB2 SER L  22      15.246  12.155  -5.604  1.00  1.32              
ATOM   2107  OG  SER L  22      14.030  13.158  -6.954  1.00  1.77              
ATOM   2108  HG1 SER L  22      14.618  13.924  -6.857  1.00  0.22              
ATOM   2109  C   SER L  22      11.936  11.292  -5.910  1.00  2.00              
ATOM   2110  O   SER L  22      11.284  11.195  -6.950  1.00  1.70              
ATOM   2111  N   CYS L  23      11.348  11.583  -4.747  1.00  1.85              
ATOM   2112  HN  CYS L  23      11.884  11.539  -3.899  1.00  0.22              
ATOM   2113  CA  CYS L  23       9.931  11.778  -4.600  1.00  2.27              
ATOM   2114  HA  CYS L  23       9.469  11.980  -5.556  1.00  1.32              
ATOM   2115  CB  CYS L  23       9.257  10.569  -3.923  1.00  2.17              
ATOM   2116  HB1 CYS L  23       9.787  10.352  -2.967  1.00  1.32              
ATOM   2117  HB2 CYS L  23       8.196  10.808  -3.684  1.00  1.32              
ATOM   2118  SG  CYS L  23       9.344   9.133  -5.011  1.00  2.00              
ATOM   2119  HG1 CYS L  23       9.167   8.242  -4.042  1.00  0.45              
ATOM   2120  C   CYS L  23       9.669  12.952  -3.718  1.00  2.00              
ATOM   2121  O   CYS L  23       9.795  12.873  -2.493  1.00  1.70              
ATOM   2122  N   ARG L  24       9.189  14.048  -4.322  1.00  1.85              
ATOM   2123  HN  ARG L  24       9.016  14.053  -5.308  1.00  0.22              
ATOM   2124  CA  ARG L  24       8.623  15.120  -3.547  1.00  2.27              
ATOM   2125  HA  ARG L  24       9.137  15.208  -2.598  1.00  1.32              
ATOM   2126  CB  ARG L  24       8.730  16.460  -4.294  1.00  2.17              
ATOM   2127  HB1 ARG L  24       8.275  16.366  -5.302  1.00  1.32              
ATOM   2128  HB2 ARG L  24       8.171  17.242  -3.733  1.00  1.32              
ATOM   2129  CG  ARG L  24      10.188  16.926  -4.440  1.00  2.17              
ATOM   2130  HG1 ARG L  24      10.652  16.915  -3.427  1.00  1.32              
ATOM   2131  HG2 ARG L  24      10.764  16.207  -5.065  1.00  1.32              
ATOM   2132  CD  ARG L  24      10.310  18.341  -5.006  1.00  2.17              
ATOM   2133  HD1 ARG L  24       9.647  19.034  -4.439  1.00  1.32              
ATOM   2134  HD2 ARG L  24      11.353  18.721  -4.930  1.00  1.32              
ATOM   2135  NE  ARG L  24       9.862  18.302  -6.438  1.00  1.85              
ATOM   2136  HE  ARG L  24       8.927  18.569  -6.673  1.00  0.22              
ATOM   2137  CZ  ARG L  24      10.669  18.045  -7.471  1.00  2.00              
ATOM   2138  NH1 ARG L  24      10.186  18.095  -8.705  1.00  1.85              
ATOM   2139 HH11 ARG L  24      10.833  18.070  -9.472  1.00  0.22              
ATOM   2140 HH12 ARG L  24       9.274  18.485  -8.858  1.00  0.22              
ATOM   2141  NH2 ARG L  24      11.950  17.745  -7.322  1.00  1.85              
ATOM   2142 HH21 ARG L  24      12.540  17.768  -8.127  1.00  0.22              
ATOM   2143 HH22 ARG L  24      12.381  17.833  -6.417  1.00  0.22              
ATOM   2144  C   ARG L  24       7.169  14.818  -3.257  1.00  2.00              
ATOM   2145  O   ARG L  24       6.501  14.069  -3.971  1.00  1.70              
ATOM   2146  N   SER L  25       6.629  15.397  -2.188  1.00  1.85              
ATOM   2147  HN  SER L  25       7.178  15.898  -1.517  1.00  0.22              
ATOM   2148  CA  SER L  25       5.221  15.286  -1.895  1.00  2.27              
ATOM   2149  HA  SER L  25       4.686  14.934  -2.765  1.00  1.32              
ATOM   2150  CB  SER L  25       4.972  14.283  -0.740  1.00  2.17              
ATOM   2151  HB1 SER L  25       3.881  14.148  -0.593  1.00  1.32              
ATOM   2152  HB2 SER L  25       5.389  13.302  -1.058  1.00  1.32              
ATOM   2153  OG  SER L  25       5.576  14.703   0.488  1.00  1.77              
ATOM   2154  HG1 SER L  25       5.588  13.945   1.095  1.00  0.22              
ATOM   2155  C   SER L  25       4.661  16.657  -1.600  1.00  2.00              
ATOM   2156  O   SER L  25       5.393  17.624  -1.399  1.00  1.70              
ATOM   2157  N   SER L  26       3.326  16.809  -1.587  1.00  1.85              
ATOM   2158  HN  SER L  26       2.719  16.069  -1.874  1.00  0.22              
ATOM   2159  CA  SER L  26       2.686  18.086  -1.286  1.00  2.27              
ATOM   2160  HA  SER L  26       3.372  18.897  -1.489  1.00  1.32              
ATOM   2161  CB  SER L  26       1.439  18.340  -2.176  1.00  2.17              
ATOM   2162  HB1 SER L  26       1.013  19.347  -1.965  1.00  1.32              
ATOM   2163  HB2 SER L  26       1.751  18.327  -3.244  1.00  1.32              
ATOM   2164  OG  SER L  26       0.435  17.344  -1.991  1.00  1.77              
ATOM   2165  HG1 SER L  26      -0.415  17.824  -1.983  1.00  0.22              
ATOM   2166  C   SER L  26       2.285  18.218   0.176  1.00  2.00              
ATOM   2167  O   SER L  26       1.332  18.935   0.477  1.00  1.70              
ATOM   2168  N   ASN L  27       3.043  17.540   1.081  1.00  1.85              
ATOM   2169  HN  ASN L  27       3.801  17.029   0.681  1.00  0.22              
ATOM   2170  CA  ASN L  27       2.961  17.492   2.548  1.00  2.27              
ATOM   2171  HA  ASN L  27       3.927  17.831   2.897  1.00  1.32              
ATOM   2172  CB  ASN L  27       1.873  18.415   3.191  1.00  2.17              
ATOM   2173  HB1 ASN L  27       1.961  19.428   2.748  1.00  1.32              
ATOM   2174  HB2 ASN L  27       0.865  18.023   2.949  1.00  1.32              
ATOM   2175  CG  ASN L  27       2.009  18.600   4.698  1.00  2.00              
ATOM   2176  OD1 ASN L  27       3.085  18.447   5.280  1.00  1.70              
ATOM   2177  ND2 ASN L  27       0.891  18.990   5.347  1.00  1.85              
ATOM   2178 HD21 ASN L  27       0.929  19.122   6.337  1.00  0.22              
ATOM   2179 HD22 ASN L  27       0.050  19.152   4.833  1.00  0.22              
ATOM   2180  C   ASN L  27       2.799  16.050   3.056  1.00  2.00              
ATOM   2181  O   ASN L  27       1.909  15.750   3.847  1.00  1.70              
ATOM   2182  N   ALA L  28       3.657  15.105   2.635  1.00  1.85              
ATOM   2183  HN  ALA L  28       4.376  15.297   1.964  1.00  0.22              
ATOM   2184  CA  ALA L  28       3.570  13.733   3.110  1.00  2.27              
ATOM   2185  HA  ALA L  28       2.878  13.652   3.939  1.00  1.32              
ATOM   2186  CB  ALA L  28       3.070  12.803   2.001  1.00  2.06              
ATOM   2187  HB1 ALA L  28       2.079  13.171   1.696  1.00  1.32              
ATOM   2188  HB2 ALA L  28       3.745  12.800   1.123  1.00  1.32              
ATOM   2189  HB3 ALA L  28       2.957  11.756   2.347  1.00  1.32              
ATOM   2190  C   ALA L  28       4.895  13.221   3.613  1.00  2.00              
ATOM   2191  O   ALA L  28       5.789  12.928   2.821  1.00  1.70              
ATOM   2192  N   ARG L  29       5.006  13.106   4.949  1.00  1.85              
ATOM   2193  HN  ARG L  29       4.247  13.429   5.511  1.00  0.22              
ATOM   2194  CA  ARG L  29       6.121  12.497   5.648  1.00  2.27              
ATOM   2195  HA  ARG L  29       6.684  11.891   4.948  1.00  1.32              
ATOM   2196  CB  ARG L  29       7.070  13.568   6.243  1.00  2.17              
ATOM   2197  HB1 ARG L  29       7.945  13.042   6.688  1.00  1.32              
ATOM   2198  HB2 ARG L  29       7.443  14.163   5.381  1.00  1.32              
ATOM   2199  CG  ARG L  29       6.483  14.557   7.274  1.00  2.17              
ATOM   2200  HG1 ARG L  29       5.605  15.088   6.847  1.00  1.32              
ATOM   2201  HG2 ARG L  29       6.130  13.997   8.166  1.00  1.32              
ATOM   2202  CD  ARG L  29       7.504  15.557   7.815  1.00  2.17              
ATOM   2203  HD1 ARG L  29       7.090  16.095   8.697  1.00  1.32              
ATOM   2204  HD2 ARG L  29       8.444  15.039   8.116  1.00  1.32              
ATOM   2205  NE  ARG L  29       7.777  16.531   6.725  1.00  1.85              
ATOM   2206  HE  ARG L  29       7.149  16.604   5.950  1.00  0.22              
ATOM   2207  CZ  ARG L  29       8.711  17.480   6.819  1.00  2.00              
ATOM   2208  NH1 ARG L  29       8.783  18.395   5.862  1.00  1.85              
ATOM   2209 HH11 ARG L  29       9.347  19.203   6.056  1.00  0.22              
ATOM   2210 HH12 ARG L  29       7.943  18.556   5.340  1.00  0.22              
ATOM   2211  NH2 ARG L  29       9.522  17.571   7.861  1.00  1.85              
ATOM   2212 HH21 ARG L  29      10.078  18.401   7.948  1.00  0.22              
ATOM   2213 HH22 ARG L  29       9.166  17.227   8.747  1.00  0.22              
ATOM   2214  C   ARG L  29       5.664  11.545   6.750  1.00  2.00              
ATOM   2215  O   ARG L  29       6.069  10.390   6.815  1.00  1.70              
ATOM   2216  N   SER L  36       4.790  12.001   7.667  1.00  1.85              
ATOM   2217  HN  SER L  36       4.361  12.900   7.594  1.00  0.22              
ATOM   2218  CA  SER L  36       4.418  11.248   8.851  1.00  2.27              
ATOM   2219  HA  SER L  36       5.248  10.617   9.140  1.00  1.32              
ATOM   2220  CB  SER L  36       4.097  12.170  10.055  1.00  2.17              
ATOM   2221  HB1 SER L  36       3.774  11.568  10.933  1.00  1.32              
ATOM   2222  HB2 SER L  36       5.033  12.702  10.337  1.00  1.32              
ATOM   2223  OG  SER L  36       3.117  13.156   9.721  1.00  1.77              
ATOM   2224  HG1 SER L  36       2.763  13.521  10.550  1.00  0.22              
ATOM   2225  C   SER L  36       3.257  10.344   8.525  1.00  2.00              
ATOM   2226  O   SER L  36       2.183  10.773   8.116  1.00  1.70              
ATOM   2227  N   GLY L  37       3.485   9.025   8.610  1.00  1.85              
ATOM   2228  HN  GLY L  37       4.356   8.725   8.983  1.00  0.22              
ATOM   2229  CA  GLY L  37       2.703   8.084   7.812  1.00  2.17              
ATOM   2230  HA1 GLY L  37       1.787   8.535   7.452  1.00  1.32              
ATOM   2231  HA2 GLY L  37       2.533   7.178   8.371  1.00  1.32              
ATOM   2232  C   GLY L  37       3.549   7.776   6.616  1.00  2.00              
ATOM   2233  O   GLY L  37       3.355   8.324   5.535  1.00  1.70              
ATOM   2234  N   SER L  38       4.592   6.960   6.840  1.00  1.85              
ATOM   2235  HN  SER L  38       4.707   6.543   7.735  1.00  0.22              
ATOM   2236  CA  SER L  38       5.776   6.893   5.993  1.00  2.27              
ATOM   2237  HA  SER L  38       6.137   7.906   5.886  1.00  1.32              
ATOM   2238  CB  SER L  38       6.881   6.044   6.671  1.00  2.17              
ATOM   2239  HB1 SER L  38       6.535   5.000   6.748  1.00  1.32              
ATOM   2240  HB2 SER L  38       7.830   6.048   6.099  1.00  1.32              
ATOM   2241  OG  SER L  38       7.166   6.449   8.001  1.00  1.77              
ATOM   2242  HG1 SER L  38       7.837   5.813   8.318  1.00  0.22              
ATOM   2243  C   SER L  38       5.626   6.342   4.577  1.00  2.00              
ATOM   2244  O   SER L  38       4.546   6.023   4.088  1.00  1.70              
ATOM   2245  N   LEU L  39       6.771   6.231   3.868  1.00  1.85              
ATOM   2246  HN  LEU L  39       7.634   6.484   4.282  1.00  0.22              
ATOM   2247  CA  LEU L  39       6.849   5.861   2.471  1.00  2.27              
ATOM   2248  HA  LEU L  39       5.914   6.127   2.019  1.00  1.32              
ATOM   2249  CB  LEU L  39       7.983   6.697   1.786  1.00  2.17              
ATOM   2250  HB1 LEU L  39       7.764   7.762   2.015  1.00  1.32              
ATOM   2251  HB2 LEU L  39       8.954   6.458   2.267  1.00  1.32              
ATOM   2252  CG  LEU L  39       8.135   6.552   0.247  1.00  2.27              
ATOM   2253  HG  LEU L  39       7.125   6.579  -0.220  1.00  1.32              
ATOM   2254  CD1 LEU L  39       8.897   5.305  -0.146  1.00  2.06              
ATOM   2255 HD11 LEU L  39       9.001   5.250  -1.253  1.00  1.32              
ATOM   2256 HD12 LEU L  39       9.906   5.318   0.316  1.00  1.32              
ATOM   2257 HD13 LEU L  39       8.427   4.388   0.181  1.00  1.32              
ATOM   2258  CD2 LEU L  39       9.031   7.589  -0.416  1.00  2.06              
ATOM   2259 HD21 LEU L  39       9.251   7.304  -1.467  1.00  1.32              
ATOM   2260 HD22 LEU L  39       8.596   8.600  -0.427  1.00  1.32              
ATOM   2261 HD23 LEU L  39      10.001   7.574   0.129  1.00  1.32              
ATOM   2262  C   LEU L  39       7.064   4.361   2.263  1.00  2.00              
ATOM   2263  O   LEU L  39       7.902   3.742   2.926  1.00  1.70              
ATOM   2264  N   GLU L  40       6.354   3.732   1.295  1.00  1.85              
ATOM   2265  HN  GLU L  40       5.607   4.212   0.830  1.00  0.22              
ATOM   2266  CA  GLU L  40       6.777   2.464   0.699  1.00  2.27              
ATOM   2267  HA  GLU L  40       7.680   2.134   1.190  1.00  1.32              
ATOM   2268  CB  GLU L  40       5.733   1.352   0.877  1.00  2.17              
ATOM   2269  HB1 GLU L  40       4.826   1.591   0.293  1.00  1.32              
ATOM   2270  HB2 GLU L  40       6.128   0.411   0.453  1.00  1.32              
ATOM   2271  CG  GLU L  40       5.337   1.138   2.351  1.00  2.17              
ATOM   2272  HG1 GLU L  40       6.172   0.674   2.907  1.00  1.32              
ATOM   2273  HG2 GLU L  40       5.082   2.121   2.789  1.00  1.32              
ATOM   2274  CD  GLU L  40       4.106   0.276   2.500  1.00  2.00              
ATOM   2275  OE1 GLU L  40       3.897  -0.654   1.691  1.00  1.70              
ATOM   2276  OE2 GLU L  40       3.349   0.516   3.478  1.00  1.70              
ATOM   2277  C   GLU L  40       7.140   2.587  -0.790  1.00  2.00              
ATOM   2278  O   GLU L  40       6.633   3.427  -1.529  1.00  1.70              
ATOM   2279  N   TRP L  41       8.113   1.778  -1.253  1.00  1.85              
ATOM   2280  HN  TRP L  41       8.520   1.118  -0.617  1.00  0.22              
ATOM   2281  CA  TRP L  41       8.602   1.773  -2.617  1.00  2.27              
ATOM   2282  HA  TRP L  41       8.138   2.566  -3.187  1.00  1.32              
ATOM   2283  CB  TRP L  41      10.151   1.914  -2.697  1.00  2.17              
ATOM   2284  HB1 TRP L  41      10.627   1.136  -2.069  1.00  1.32              
ATOM   2285  HB2 TRP L  41      10.477   1.713  -3.736  1.00  1.32              
ATOM   2286  CG  TRP L  41      10.741   3.275  -2.346  1.00  1.99              
ATOM   2287  CD1 TRP L  41      11.357   3.695  -1.198  1.00  1.99              
ATOM   2288  HD1 TRP L  41      11.321   3.173  -0.258  1.00  1.36              
ATOM   2289  NE1 TRP L  41      11.860   4.969  -1.354  1.00  1.85              
ATOM   2290  HE1 TRP L  41      12.449   5.437  -0.731  1.00  0.22              
ATOM   2291  CE2 TRP L  41      11.542   5.408  -2.613  1.00  1.80              
ATOM   2292  CD2 TRP L  41      10.857   4.367  -3.275  1.00  1.80              
ATOM   2293  CE3 TRP L  41      10.449   4.508  -4.596  1.00  1.99              
ATOM   2294  HE3 TRP L  41       9.918   3.722  -5.099  1.00  1.36              
ATOM   2295  CZ3 TRP L  41      10.803   5.681  -5.278  1.00  1.99              
ATOM   2296  HZ3 TRP L  41      10.560   5.790  -6.326  1.00  1.36              
ATOM   2297  CZ2 TRP L  41      11.812   6.604  -3.256  1.00  1.99              
ATOM   2298  HZ2 TRP L  41      12.328   7.405  -2.756  1.00  1.36              
ATOM   2299  CH2 TRP L  41      11.485   6.712  -4.615  1.00  1.99              
ATOM   2300  HH2 TRP L  41      11.778   7.602  -5.155  1.00  1.36              
ATOM   2301  C   TRP L  41       8.223   0.455  -3.265  1.00  2.00              
ATOM   2302  O   TRP L  41       8.602  -0.617  -2.791  1.00  1.70              
ATOM   2303  N   TYR L  42       7.478   0.491  -4.379  1.00  1.85              
ATOM   2304  HN  TYR L  42       7.191   1.382  -4.750  1.00  0.22              
ATOM   2305  CA  TYR L  42       7.032  -0.707  -5.071  1.00  2.27              
ATOM   2306  HA  TYR L  42       7.222  -1.583  -4.469  1.00  1.32              
ATOM   2307  CB  TYR L  42       5.532  -0.653  -5.450  1.00  2.17              
ATOM   2308  HB1 TYR L  42       5.335   0.280  -6.020  1.00  1.32              
ATOM   2309  HB2 TYR L  42       5.257  -1.525  -6.080  1.00  1.32              
ATOM   2310  CG  TYR L  42       4.598  -0.685  -4.281  1.00  1.99              
ATOM   2311  CD1 TYR L  42       4.906  -1.295  -3.049  1.00  1.99              
ATOM   2312  HD1 TYR L  42       5.865  -1.743  -2.870  1.00  1.36              
ATOM   2313  CE1 TYR L  42       3.957  -1.331  -2.021  1.00  1.99              
ATOM   2314  HE1 TYR L  42       4.166  -1.807  -1.078  1.00  1.36              
ATOM   2315  CZ  TYR L  42       2.710  -0.752  -2.204  1.00  1.99              
ATOM   2316  OH  TYR L  42       1.780  -0.784  -1.158  1.00  1.77              
ATOM   2317  HH  TYR L  42       1.052  -0.186  -1.369  1.00  0.22              
ATOM   2318  CD2 TYR L  42       3.316  -0.148  -4.467  1.00  1.99              
ATOM   2319  HD2 TYR L  42       3.049   0.287  -5.418  1.00  1.36              
ATOM   2320  CE2 TYR L  42       2.385  -0.186  -3.429  1.00  1.99              
ATOM   2321  HE2 TYR L  42       1.374   0.140  -3.603  1.00  1.36              
ATOM   2322  C   TYR L  42       7.761  -0.916  -6.378  1.00  2.00              
ATOM   2323  O   TYR L  42       7.968   0.017  -7.148  1.00  1.70              
ATOM   2324  N   LEU L  43       8.118  -2.172  -6.681  1.00  1.85              
ATOM   2325  HN  LEU L  43       7.947  -2.900  -6.008  1.00  0.22              
ATOM   2326  CA  LEU L  43       8.644  -2.588  -7.965  1.00  2.27              
ATOM   2327  HA  LEU L  43       8.952  -1.730  -8.550  1.00  1.32              
ATOM   2328  CB  LEU L  43       9.838  -3.552  -7.755  1.00  2.17              
ATOM   2329  HB1 LEU L  43      10.550  -2.998  -7.115  1.00  1.32              
ATOM   2330  HB2 LEU L  43       9.519  -4.452  -7.191  1.00  1.32              
ATOM   2331  CG  LEU L  43      10.609  -3.962  -9.025  1.00  2.27              
ATOM   2332  HG  LEU L  43      10.612  -3.079  -9.704  1.00  1.32              
ATOM   2333  CD1 LEU L  43      10.007  -5.120  -9.811  1.00  2.06              
ATOM   2334 HD11 LEU L  43      10.706  -5.412 -10.626  1.00  1.32              
ATOM   2335 HD12 LEU L  43       9.806  -5.991  -9.163  1.00  1.32              
ATOM   2336 HD13 LEU L  43       9.059  -4.825 -10.291  1.00  1.32              
ATOM   2337  CD2 LEU L  43      12.057  -4.333  -8.698  1.00  2.06              
ATOM   2338 HD21 LEU L  43      12.611  -4.534  -9.643  1.00  1.32              
ATOM   2339 HD22 LEU L  43      12.575  -3.501  -8.178  1.00  1.32              
ATOM   2340 HD23 LEU L  43      12.094  -5.239  -8.066  1.00  1.32              
ATOM   2341  C   LEU L  43       7.594  -3.348  -8.733  1.00  2.00              
ATOM   2342  O   LEU L  43       7.137  -4.388  -8.273  1.00  1.70              
ATOM   2343  N   GLN L  44       7.215  -2.911  -9.937  1.00  1.85              
ATOM   2344  HN  GLN L  44       7.498  -2.010 -10.292  1.00  0.22              
ATOM   2345  CA  GLN L  44       6.422  -3.724 -10.834  1.00  2.27              
ATOM   2346  HA  GLN L  44       6.070  -4.622 -10.346  1.00  1.32              
ATOM   2347  CB  GLN L  44       5.200  -2.936 -11.304  1.00  2.17              
ATOM   2348  HB1 GLN L  44       4.611  -2.625 -10.411  1.00  1.32              
ATOM   2349  HB2 GLN L  44       5.539  -2.003 -11.812  1.00  1.32              
ATOM   2350  CG  GLN L  44       4.317  -3.758 -12.254  1.00  2.17              
ATOM   2351  HG1 GLN L  44       4.870  -4.048 -13.172  1.00  1.32              
ATOM   2352  HG2 GLN L  44       3.950  -4.683 -11.764  1.00  1.32              
ATOM   2353  CD  GLN L  44       3.178  -2.879 -12.702  1.00  2.00              
ATOM   2354  OE1 GLN L  44       3.378  -1.897 -13.417  1.00  1.70              
ATOM   2355  NE2 GLN L  44       1.959  -3.219 -12.246  1.00  1.85              
ATOM   2356 HE21 GLN L  44       1.233  -2.568 -12.492  1.00  0.22              
ATOM   2357 HE22 GLN L  44       1.870  -4.032 -11.681  1.00  0.22              
ATOM   2358  C   GLN L  44       7.211  -4.167 -12.055  1.00  2.00              
ATOM   2359  O   GLN L  44       7.646  -3.353 -12.864  1.00  1.70              
ATOM   2360  N   LYS L  45       7.399  -5.488 -12.244  1.00  1.85              
ATOM   2361  HN  LYS L  45       7.044  -6.148 -11.584  1.00  0.22              
ATOM   2362  CA  LYS L  45       7.989  -6.011 -13.468  1.00  2.27              
ATOM   2363  HA  LYS L  45       8.791  -5.347 -13.763  1.00  1.32              
ATOM   2364  CB  LYS L  45       8.567  -7.438 -13.254  1.00  2.17              
ATOM   2365  HB1 LYS L  45       7.762  -8.094 -12.857  1.00  1.32              
ATOM   2366  HB2 LYS L  45       8.894  -7.854 -14.233  1.00  1.32              
ATOM   2367  CG  LYS L  45       9.775  -7.478 -12.304  1.00  2.17              
ATOM   2368  HG1 LYS L  45      10.558  -6.777 -12.679  1.00  1.32              
ATOM   2369  HG2 LYS L  45       9.435  -7.121 -11.309  1.00  1.32              
ATOM   2370  CD  LYS L  45      10.374  -8.885 -12.129  1.00  2.17              
ATOM   2371  HD1 LYS L  45       9.584  -9.540 -11.707  1.00  1.32              
ATOM   2372  HD2 LYS L  45      10.662  -9.276 -13.130  1.00  1.32              
ATOM   2373  CE  LYS L  45      11.581  -8.931 -11.189  1.00  2.17              
ATOM   2374  HE1 LYS L  45      12.401  -8.313 -11.589  1.00  1.32              
ATOM   2375  HE2 LYS L  45      11.307  -8.546 -10.182  1.00  1.32              
ATOM   2376  NZ  LYS L  45      12.095 -10.302 -11.039  1.00  1.85              
ATOM   2377  HZ1 LYS L  45      12.890 -10.333 -10.370  1.00  0.22              
ATOM   2378  HZ2 LYS L  45      11.362 -10.949 -10.664  1.00  0.22              
ATOM   2379  HZ3 LYS L  45      12.416 -10.706 -11.945  1.00  0.22              
ATOM   2380  C   LYS L  45       6.939  -6.060 -14.589  1.00  2.00              
ATOM   2381  O   LYS L  45       5.751  -6.116 -14.266  1.00  1.70              
ATOM   2382  N   PRO L  46       7.278  -6.063 -15.888  1.00  1.85              
ATOM   2383  CD  PRO L  46       8.626  -5.712 -16.330  1.00  2.17              
ATOM   2384  HD1 PRO L  46       8.786  -4.621 -16.170  1.00  1.32              
ATOM   2385  HD2 PRO L  46       9.417  -6.289 -15.803  1.00  1.32              
ATOM   2386  CA  PRO L  46       6.324  -5.722 -16.945  1.00  2.27              
ATOM   2387  HA  PRO L  46       5.992  -4.716 -16.743  1.00  1.32              
ATOM   2388  CB  PRO L  46       7.153  -5.805 -18.250  1.00  2.17              
ATOM   2389  HB1 PRO L  46       7.044  -4.859 -18.820  1.00  1.32              
ATOM   2390  HB2 PRO L  46       6.836  -6.651 -18.899  1.00  1.32              
ATOM   2391  CG  PRO L  46       8.614  -6.025 -17.822  1.00  2.17              
ATOM   2392  HG1 PRO L  46       9.327  -5.396 -18.392  1.00  1.32              
ATOM   2393  HG2 PRO L  46       8.880  -7.097 -17.965  1.00  1.32              
ATOM   2394  C   PRO L  46       5.045  -6.536 -17.054  1.00  2.00              
ATOM   2395  O   PRO L  46       4.035  -5.980 -17.485  1.00  1.70              
ATOM   2396  N   GLY L  47       5.045  -7.830 -16.684  1.00  1.85              
ATOM   2397  HN  GLY L  47       5.908  -8.260 -16.405  1.00  0.22              
ATOM   2398  CA  GLY L  47       3.842  -8.661 -16.735  1.00  2.17              
ATOM   2399  HA1 GLY L  47       4.106  -9.569 -17.255  1.00  1.32              
ATOM   2400  HA2 GLY L  47       3.033  -8.136 -17.221  1.00  1.32              
ATOM   2401  C   GLY L  47       3.317  -9.089 -15.395  1.00  2.00              
ATOM   2402  O   GLY L  47       2.514 -10.016 -15.327  1.00  1.70              
ATOM   2403  N   GLN L  48       3.745  -8.445 -14.294  1.00  1.85              
ATOM   2404  HN  GLN L  48       4.347  -7.648 -14.377  1.00  0.22              
ATOM   2405  CA  GLN L  48       3.374  -8.851 -12.947  1.00  2.27              
ATOM   2406  HA  GLN L  48       2.717  -9.708 -12.983  1.00  1.32              
ATOM   2407  CB  GLN L  48       4.636  -9.264 -12.139  1.00  2.17              
ATOM   2408  HB1 GLN L  48       5.374  -8.433 -12.171  1.00  1.32              
ATOM   2409  HB2 GLN L  48       4.367  -9.434 -11.071  1.00  1.32              
ATOM   2410  CG  GLN L  48       5.273 -10.569 -12.670  1.00  2.17              
ATOM   2411  HG1 GLN L  48       4.501 -11.368 -12.688  1.00  1.32              
ATOM   2412  HG2 GLN L  48       5.644 -10.424 -13.704  1.00  1.32              
ATOM   2413  CD  GLN L  48       6.400 -11.062 -11.767  1.00  2.00              
ATOM   2414  OE1 GLN L  48       6.197 -11.523 -10.642  1.00  1.70              
ATOM   2415  NE2 GLN L  48       7.647 -11.006 -12.276  1.00  1.85              
ATOM   2416 HE21 GLN L  48       8.385 -11.396 -11.727  1.00  0.22              
ATOM   2417 HE22 GLN L  48       7.789 -10.695 -13.213  1.00  0.22              
ATOM   2418  C   GLN L  48       2.601  -7.780 -12.182  1.00  2.00              
ATOM   2419  O   GLN L  48       2.385  -6.650 -12.624  1.00  1.70              
ATOM   2420  N   SER L  49       2.174  -8.121 -10.953  1.00  1.85              
ATOM   2421  HN  SER L  49       2.304  -9.044 -10.589  1.00  0.22              
ATOM   2422  CA  SER L  49       1.700  -7.174  -9.962  1.00  2.27              
ATOM   2423  HA  SER L  49       1.043  -6.471 -10.449  1.00  1.32              
ATOM   2424  CB  SER L  49       0.904  -7.922  -8.857  1.00  2.17              
ATOM   2425  HB1 SER L  49       0.565  -7.227  -8.061  1.00  1.32              
ATOM   2426  HB2 SER L  49      -0.007  -8.351  -9.333  1.00  1.32              
ATOM   2427  OG  SER L  49       1.662  -8.989  -8.281  1.00  1.77              
ATOM   2428  HG1 SER L  49       1.152  -9.331  -7.533  1.00  0.22              
ATOM   2429  C   SER L  49       2.886  -6.392  -9.385  1.00  2.00              
ATOM   2430  O   SER L  49       4.033  -6.739  -9.686  1.00  1.70              
ATOM   2431  N   PRO L  50       2.757  -5.314  -8.611  1.00  1.85              
ATOM   2432  CD  PRO L  50       1.514  -4.701  -8.173  1.00  2.17              
ATOM   2433  HD1 PRO L  50       0.718  -4.777  -8.937  1.00  1.32              
ATOM   2434  HD2 PRO L  50       1.194  -5.203  -7.234  1.00  1.32              
ATOM   2435  CA  PRO L  50       3.904  -4.718  -7.950  1.00  2.27              
ATOM   2436  HA  PRO L  50       4.706  -4.612  -8.660  1.00  1.32              
ATOM   2437  CB  PRO L  50       3.377  -3.357  -7.429  1.00  2.17              
ATOM   2438  HB1 PRO L  50       3.973  -2.523  -7.857  1.00  1.32              
ATOM   2439  HB2 PRO L  50       3.423  -3.298  -6.319  1.00  1.32              
ATOM   2440  CG  PRO L  50       1.912  -3.258  -7.889  1.00  2.17              
ATOM   2441  HG1 PRO L  50       1.851  -2.663  -8.827  1.00  1.32              
ATOM   2442  HG2 PRO L  50       1.266  -2.799  -7.113  1.00  1.32              
ATOM   2443  C   PRO L  50       4.402  -5.608  -6.822  1.00  2.00              
ATOM   2444  O   PRO L  50       3.782  -6.610  -6.482  1.00  1.70              
ATOM   2445  N   LYS L  51       5.540  -5.277  -6.217  1.00  1.85              
ATOM   2446  HN  LYS L  51       6.135  -4.584  -6.620  1.00  0.22              
ATOM   2447  CA  LYS L  51       5.996  -5.936  -5.020  1.00  2.27              
ATOM   2448  HA  LYS L  51       5.137  -6.208  -4.417  1.00  1.32              
ATOM   2449  CB  LYS L  51       6.832  -7.203  -5.320  1.00  2.17              
ATOM   2450  HB1 LYS L  51       7.065  -7.724  -4.366  1.00  1.32              
ATOM   2451  HB2 LYS L  51       6.187  -7.890  -5.914  1.00  1.32              
ATOM   2452  CG  LYS L  51       8.137  -6.968  -6.098  1.00  2.17              
ATOM   2453  HG1 LYS L  51       7.902  -6.455  -7.058  1.00  1.32              
ATOM   2454  HG2 LYS L  51       8.795  -6.302  -5.498  1.00  1.32              
ATOM   2455  CD  LYS L  51       8.839  -8.305  -6.380  1.00  2.17              
ATOM   2456  HD1 LYS L  51       9.035  -8.820  -5.413  1.00  1.32              
ATOM   2457  HD2 LYS L  51       8.134  -8.954  -6.950  1.00  1.32              
ATOM   2458  CE  LYS L  51      10.144  -8.213  -7.174  1.00  2.17              
ATOM   2459  HE1 LYS L  51      10.572  -9.227  -7.330  1.00  1.32              
ATOM   2460  HE2 LYS L  51       9.965  -7.745  -8.164  1.00  1.32              
ATOM   2461  NZ  LYS L  51      11.139  -7.408  -6.454  1.00  1.85              
ATOM   2462  HZ1 LYS L  51      12.069  -7.434  -6.939  1.00  0.22              
ATOM   2463  HZ2 LYS L  51      10.846  -6.423  -6.356  1.00  0.22              
ATOM   2464  HZ3 LYS L  51      11.272  -7.818  -5.495  1.00  0.22              
ATOM   2465  C   LYS L  51       6.797  -4.951  -4.210  1.00  2.00              
ATOM   2466  O   LYS L  51       7.400  -4.016  -4.738  1.00  1.70              
ATOM   2467  N   LEU L  52       6.812  -5.128  -2.885  1.00  1.85              
ATOM   2468  HN  LEU L  52       6.328  -5.898  -2.476  1.00  0.22              
ATOM   2469  CA  LEU L  52       7.440  -4.200  -1.971  1.00  2.27              
ATOM   2470  HA  LEU L  52       7.185  -3.197  -2.272  1.00  1.32              
ATOM   2471  CB  LEU L  52       6.828  -4.457  -0.572  1.00  2.17              
ATOM   2472  HB1 LEU L  52       5.726  -4.458  -0.722  1.00  1.32              
ATOM   2473  HB2 LEU L  52       7.113  -5.476  -0.232  1.00  1.32              
ATOM   2474  CG  LEU L  52       7.083  -3.459   0.575  1.00  2.27              
ATOM   2475  HG  LEU L  52       6.379  -3.746   1.400  1.00  1.32              
ATOM   2476  CD1 LEU L  52       6.809  -2.004   0.237  1.00  2.06              
ATOM   2477 HD11 LEU L  52       7.130  -1.361   1.085  1.00  1.32              
ATOM   2478 HD12 LEU L  52       7.353  -1.669  -0.669  1.00  1.32              
ATOM   2479 HD13 LEU L  52       5.726  -1.835   0.102  1.00  1.32              
ATOM   2480  CD2 LEU L  52       8.481  -3.576   1.142  1.00  2.06              
ATOM   2481 HD21 LEU L  52       8.534  -3.132   2.156  1.00  1.32              
ATOM   2482 HD22 LEU L  52       8.742  -4.649   1.184  1.00  1.32              
ATOM   2483 HD23 LEU L  52       9.207  -3.051   0.499  1.00  1.32              
ATOM   2484  C   LEU L  52       8.959  -4.302  -2.026  1.00  2.00              
ATOM   2485  O   LEU L  52       9.540  -5.386  -2.002  1.00  1.70              
ATOM   2486  N   LEU L  53       9.638  -3.152  -2.164  1.00  1.85              
ATOM   2487  HN  LEU L  53       9.137  -2.296  -2.330  1.00  0.22              
ATOM   2488  CA  LEU L  53      11.076  -3.052  -2.065  1.00  2.27              
ATOM   2489  HA  LEU L  53      11.531  -4.027  -2.155  1.00  1.32              
ATOM   2490  CB  LEU L  53      11.645  -2.098  -3.144  1.00  2.17              
ATOM   2491  HB1 LEU L  53      11.152  -1.104  -3.078  1.00  1.32              
ATOM   2492  HB2 LEU L  53      12.732  -1.944  -2.957  1.00  1.32              
ATOM   2493  CG  LEU L  53      11.491  -2.599  -4.588  1.00  2.27              
ATOM   2494  HG  LEU L  53      10.403  -2.599  -4.848  1.00  1.32              
ATOM   2495  CD1 LEU L  53      12.011  -4.032  -4.760  1.00  2.06              
ATOM   2496 HD11 LEU L  53      12.072  -4.293  -5.835  1.00  1.32              
ATOM   2497 HD12 LEU L  53      13.025  -4.126  -4.321  1.00  1.32              
ATOM   2498 HD13 LEU L  53      11.339  -4.757  -4.253  1.00  1.32              
ATOM   2499  CD2 LEU L  53      12.205  -1.619  -5.531  1.00  2.06              
ATOM   2500 HD21 LEU L  53      12.275  -2.009  -6.567  1.00  1.32              
ATOM   2501 HD22 LEU L  53      11.649  -0.661  -5.564  1.00  1.32              
ATOM   2502 HD23 LEU L  53      13.233  -1.397  -5.182  1.00  1.32              
ATOM   2503  C   LEU L  53      11.450  -2.528  -0.695  1.00  2.00              
ATOM   2504  O   LEU L  53      12.079  -3.194   0.127  1.00  1.70              
ATOM   2505  N   ILE L  54      11.045  -1.286  -0.418  1.00  1.85              
ATOM   2506  HN  ILE L  54      10.445  -0.802  -1.049  1.00  0.22              
ATOM   2507  CA  ILE L  54      11.402  -0.587   0.793  1.00  2.27              
ATOM   2508  HA  ILE L  54      11.947  -1.233   1.461  1.00  1.32              
ATOM   2509  CB  ILE L  54      12.237   0.634   0.449  1.00  2.27              
ATOM   2510  HB  ILE L  54      11.671   1.205  -0.315  1.00  1.32              
ATOM   2511  CG2 ILE L  54      12.473   1.558   1.664  1.00  2.06              
ATOM   2512 HG21 ILE L  54      13.060   2.451   1.371  1.00  1.32              
ATOM   2513 HG22 ILE L  54      11.527   1.944   2.096  1.00  1.32              
ATOM   2514 HG23 ILE L  54      13.033   1.016   2.449  1.00  1.32              
ATOM   2515  CG1 ILE L  54      13.568   0.214  -0.206  1.00  2.17              
ATOM   2516 HG11 ILE L  54      14.171  -0.376   0.520  1.00  1.32              
ATOM   2517 HG12 ILE L  54      13.368  -0.433  -1.088  1.00  1.32              
ATOM   2518  CD  ILE L  54      14.366   1.422  -0.679  1.00  2.06              
ATOM   2519  HD1 ILE L  54      15.226   1.116  -1.311  1.00  1.32              
ATOM   2520  HD2 ILE L  54      13.724   2.115  -1.265  1.00  1.32              
ATOM   2521  HD3 ILE L  54      14.760   1.981   0.190  1.00  1.32              
ATOM   2522  C   ILE L  54      10.129  -0.162   1.481  1.00  2.00              
ATOM   2523  O   ILE L  54       9.155   0.187   0.820  1.00  1.70              
ATOM   2524  N   TYR L  55      10.113  -0.162   2.821  1.00  1.85              
ATOM   2525  HN  TYR L  55      10.928  -0.476   3.321  1.00  0.22              
ATOM   2526  CA  TYR L  55       9.062   0.408   3.626  1.00  2.27              
ATOM   2527  HA  TYR L  55       8.427   1.011   2.990  1.00  1.32              
ATOM   2528  CB  TYR L  55       8.190  -0.715   4.268  1.00  2.17              
ATOM   2529  HB1 TYR L  55       7.290  -0.289   4.746  1.00  1.32              
ATOM   2530  HB2 TYR L  55       7.841  -1.400   3.464  1.00  1.32              
ATOM   2531  CG  TYR L  55       8.933  -1.542   5.286  1.00  1.99              
ATOM   2532  CD1 TYR L  55       8.825  -1.241   6.654  1.00  1.99              
ATOM   2533  HD1 TYR L  55       8.199  -0.428   6.978  1.00  1.36              
ATOM   2534  CE1 TYR L  55       9.541  -1.975   7.606  1.00  1.99              
ATOM   2535  HE1 TYR L  55       9.475  -1.723   8.654  1.00  1.36              
ATOM   2536  CZ  TYR L  55      10.369  -3.023   7.200  1.00  1.99              
ATOM   2537  OH  TYR L  55      11.099  -3.733   8.170  1.00  1.77              
ATOM   2538  HH  TYR L  55      11.589  -4.432   7.717  1.00  0.22              
ATOM   2539  CD2 TYR L  55       9.758  -2.609   4.892  1.00  1.99              
ATOM   2540  HD2 TYR L  55       9.864  -2.847   3.845  1.00  1.36              
ATOM   2541  CE2 TYR L  55      10.473  -3.348   5.844  1.00  1.99              
ATOM   2542  HE2 TYR L  55      11.114  -4.154   5.527  1.00  1.36              
ATOM   2543  C   TYR L  55       9.671   1.381   4.641  1.00  2.00              
ATOM   2544  O   TYR L  55      10.873   1.386   4.891  1.00  1.70              
ATOM   2545  N   ASP L  56       8.857   2.280   5.223  1.00  1.85              
ATOM   2546  HN  ASP L  56       7.935   2.395   4.870  1.00  0.22              
ATOM   2547  CA  ASP L  56       9.208   3.194   6.298  1.00  2.27              
ATOM   2548  HA  ASP L  56       8.299   3.735   6.502  1.00  1.32              
ATOM   2549  CB  ASP L  56       9.603   2.436   7.592  1.00  2.17              
ATOM   2550  HB1 ASP L  56       8.945   1.553   7.702  1.00  1.32              
ATOM   2551  HB2 ASP L  56      10.653   2.086   7.538  1.00  1.32              
ATOM   2552  CG  ASP L  56       9.425   3.278   8.833  1.00  2.00              
ATOM   2553  OD1 ASP L  56       8.368   3.950   8.974  1.00  1.70              
ATOM   2554  OD2 ASP L  56      10.325   3.245   9.707  1.00  1.70              
ATOM   2555  C   ASP L  56      10.223   4.239   5.868  1.00  2.00              
ATOM   2556  O   ASP L  56      10.981   4.796   6.655  1.00  1.70              
ATOM   2557  N   GLY L  57      10.270   4.542   4.563  1.00  1.85              
ATOM   2558  HN  GLY L  57       9.613   4.114   3.938  1.00  0.22              
ATOM   2559  CA  GLY L  57      11.299   5.400   4.007  1.00  2.17              
ATOM   2560  HA1 GLY L  57      11.564   6.168   4.723  1.00  1.32              
ATOM   2561  HA2 GLY L  57      10.916   5.816   3.088  1.00  1.32              
ATOM   2562  C   GLY L  57      12.563   4.666   3.644  1.00  2.00              
ATOM   2563  O   GLY L  57      12.951   4.647   2.486  1.00  1.70              
ATOM   2564  N   ASN L  65      13.265   4.065   4.629  1.00  1.85              
ATOM   2565  HN  ASN L  65      12.896   4.109   5.557  1.00  0.22              
ATOM   2566  CA  ASN L  65      14.606   3.514   4.444  1.00  2.27              
ATOM   2567  HA  ASN L  65      14.970   3.793   3.463  1.00  1.32              
ATOM   2568  CB  ASN L  65      15.536   4.151   5.519  1.00  2.17              
ATOM   2569  HB1 ASN L  65      15.366   5.248   5.527  1.00  1.32              
ATOM   2570  HB2 ASN L  65      15.279   3.760   6.525  1.00  1.32              
ATOM   2571  CG  ASN L  65      17.023   3.936   5.236  1.00  2.00              
ATOM   2572  OD1 ASN L  65      17.504   4.036   4.104  1.00  1.70              
ATOM   2573  ND2 ASN L  65      17.802   3.642   6.299  1.00  1.85              
ATOM   2574 HD21 ASN L  65      18.788   3.569   6.157  1.00  0.22              
ATOM   2575 HD22 ASN L  65      17.399   3.554   7.213  1.00  0.22              
ATOM   2576  C   ASN L  65      14.711   1.981   4.527  1.00  2.00              
ATOM   2577  O   ASN L  65      15.734   1.401   4.172  1.00  1.70              
ATOM   2578  N   ASN L  66      13.690   1.255   5.022  1.00  1.85              
ATOM   2579  HN  ASN L  66      12.759   1.628   5.099  1.00  0.22              
ATOM   2580  CA  ASN L  66      13.855  -0.142   5.424  1.00  2.27              
ATOM   2581  HA  ASN L  66      14.866  -0.298   5.777  1.00  1.32              
ATOM   2582  CB  ASN L  66      12.862  -0.580   6.543  1.00  2.17              
ATOM   2583  HB1 ASN L  66      11.820  -0.324   6.266  1.00  1.32              
ATOM   2584  HB2 ASN L  66      12.905  -1.682   6.685  1.00  1.32              
ATOM   2585  CG  ASN L  66      13.158   0.026   7.906  1.00  2.00              
ATOM   2586  OD1 ASN L  66      13.144  -0.658   8.932  1.00  1.70              
ATOM   2587  ND2 ASN L  66      13.419   1.345   7.954  1.00  1.85              
ATOM   2588 HD21 ASN L  66      13.514   1.765   8.859  1.00  0.22              
ATOM   2589 HD22 ASN L  66      13.450   1.870   7.111  1.00  0.22              
ATOM   2590  C   ASN L  66      13.634  -1.102   4.268  1.00  2.00              
ATOM   2591  O   ASN L  66      12.550  -1.169   3.703  1.00  1.70              
ATOM   2592  N   ARG L  67      14.644  -1.914   3.909  1.00  1.85              
ATOM   2593  HN  ARG L  67      15.540  -1.833   4.358  1.00  0.22              
ATOM   2594  CA  ARG L  67      14.467  -2.990   2.943  1.00  2.27              
ATOM   2595  HA  ARG L  67      13.969  -2.598   2.065  1.00  1.32              
ATOM   2596  CB  ARG L  67      15.817  -3.621   2.533  1.00  2.17              
ATOM   2597  HB1 ARG L  67      16.315  -4.012   3.451  1.00  1.32              
ATOM   2598  HB2 ARG L  67      15.638  -4.490   1.856  1.00  1.32              
ATOM   2599  CG  ARG L  67      16.792  -2.672   1.821  1.00  2.17              
ATOM   2600  HG1 ARG L  67      16.365  -2.375   0.836  1.00  1.32              
ATOM   2601  HG2 ARG L  67      16.930  -1.744   2.417  1.00  1.32              
ATOM   2602  CD  ARG L  67      18.152  -3.343   1.609  1.00  2.17              
ATOM   2603  HD1 ARG L  67      18.618  -3.646   2.573  1.00  1.32              
ATOM   2604  HD2 ARG L  67      18.033  -4.256   0.980  1.00  1.32              
ATOM   2605  NE  ARG L  67      19.034  -2.384   0.884  1.00  1.85              
ATOM   2606  HE  ARG L  67      18.751  -2.105  -0.034  1.00  0.22              
ATOM   2607  CZ  ARG L  67      19.792  -1.444   1.455  1.00  2.00              
ATOM   2608  NH1 ARG L  67      20.557  -0.715   0.658  1.00  1.85              
ATOM   2609 HH11 ARG L  67      21.262  -0.152   1.096  1.00  0.22              
ATOM   2610 HH12 ARG L  67      20.872  -1.221  -0.148  1.00  0.22              
ATOM   2611  NH2 ARG L  67      19.784  -1.201   2.753  1.00  1.85              
ATOM   2612 HH21 ARG L  67      20.387  -0.500   3.138  1.00  0.22              
ATOM   2613 HH22 ARG L  67      19.345  -1.868   3.347  1.00  0.22              
ATOM   2614  C   ARG L  67      13.615  -4.123   3.506  1.00  2.00              
ATOM   2615  O   ARG L  67      13.604  -4.386   4.707  1.00  1.70              
ATOM   2616  N   PHE L  68      12.875  -4.836   2.644  1.00  1.85              
ATOM   2617  HN  PHE L  68      12.834  -4.579   1.678  1.00  0.22              
ATOM   2618  CA  PHE L  68      12.053  -5.958   3.061  1.00  2.27              
ATOM   2619  HA  PHE L  68      11.821  -5.858   4.112  1.00  1.32              
ATOM   2620  CB  PHE L  68      10.718  -5.853   2.286  1.00  2.17              
ATOM   2621  HB1 PHE L  68      10.298  -4.851   2.515  1.00  1.32              
ATOM   2622  HB2 PHE L  68      10.883  -5.908   1.193  1.00  1.32              
ATOM   2623  CG  PHE L  68       9.673  -6.861   2.669  1.00  1.99              
ATOM   2624  CD1 PHE L  68       9.056  -6.801   3.926  1.00  1.99              
ATOM   2625  HD1 PHE L  68       9.255  -5.969   4.586  1.00  1.36              
ATOM   2626  CE1 PHE L  68       8.203  -7.830   4.341  1.00  1.99              
ATOM   2627  HE1 PHE L  68       7.726  -7.785   5.310  1.00  1.36              
ATOM   2628  CZ  PHE L  68       7.958  -8.922   3.499  1.00  1.99              
ATOM   2629  HZ  PHE L  68       7.294  -9.712   3.819  1.00  1.36              
ATOM   2630  CD2 PHE L  68       9.394  -7.942   1.815  1.00  1.99              
ATOM   2631  HD2 PHE L  68       9.884  -8.008   0.854  1.00  1.36              
ATOM   2632  CE2 PHE L  68       8.549  -8.976   2.231  1.00  1.99              
ATOM   2633  HE2 PHE L  68       8.369  -9.824   1.584  1.00  1.36              
ATOM   2634  C   PHE L  68      12.750  -7.319   2.913  1.00  2.00              
ATOM   2635  O   PHE L  68      13.876  -7.444   2.435  1.00  1.70              
ATOM   2636  N   SER L  69      12.066  -8.394   3.349  1.00  1.85              
ATOM   2637  HN  SER L  69      11.125  -8.249   3.653  1.00  0.22              
ATOM   2638  CA  SER L  69      12.496  -9.783   3.303  1.00  2.27              
ATOM   2639  HA  SER L  69      13.435  -9.857   3.832  1.00  1.32              
ATOM   2640  CB  SER L  69      11.459 -10.705   3.994  1.00  2.17              
ATOM   2641  HB1 SER L  69      11.236 -10.294   5.005  1.00  1.32              
ATOM   2642  HB2 SER L  69      10.508 -10.695   3.413  1.00  1.32              
ATOM   2643  OG  SER L  69      11.930 -12.049   4.136  1.00  1.77              
ATOM   2644  HG1 SER L  69      11.207 -12.555   4.559  1.00  0.22              
ATOM   2645  C   SER L  69      12.714 -10.279   1.883  1.00  2.00              
ATOM   2646  O   SER L  69      11.798 -10.384   1.069  1.00  1.70              
ATOM   2647  N   GLY L  70      13.985 -10.551   1.529  1.00  1.85              
ATOM   2648  HN  GLY L  70      14.716 -10.491   2.215  1.00  0.22              
ATOM   2649  CA  GLY L  70      14.365 -10.958   0.180  1.00  2.17              
ATOM   2650  HA1 GLY L  70      13.613 -11.626  -0.216  1.00  1.32              
ATOM   2651  HA2 GLY L  70      15.337 -11.423   0.243  1.00  1.32              
ATOM   2652  C   GLY L  70      14.498  -9.809  -0.786  1.00  2.00              
ATOM   2653  O   GLY L  70      14.660 -10.012  -1.988  1.00  1.70              
ATOM   2654  N   VAL L  71      14.455  -8.557  -0.295  1.00  1.85              
ATOM   2655  HN  VAL L  71      14.293  -8.390   0.679  1.00  0.22              
ATOM   2656  CA  VAL L  71      14.746  -7.386  -1.110  1.00  2.27              
ATOM   2657  HA  VAL L  71      14.440  -7.601  -2.117  1.00  1.32              
ATOM   2658  CB  VAL L  71      13.958  -6.143  -0.726  1.00  2.27              
ATOM   2659  HB  VAL L  71      14.149  -5.890   0.342  1.00  1.32              
ATOM   2660  CG1 VAL L  71      14.369  -4.950  -1.618  1.00  2.06              
ATOM   2661 HG11 VAL L  71      13.739  -4.069  -1.396  1.00  1.32              
ATOM   2662 HG12 VAL L  71      15.424  -4.652  -1.439  1.00  1.32              
ATOM   2663 HG13 VAL L  71      14.247  -5.208  -2.690  1.00  1.32              
ATOM   2664  CG2 VAL L  71      12.466  -6.455  -0.919  1.00  2.06              
ATOM   2665 HG21 VAL L  71      11.848  -5.574  -0.656  1.00  1.32              
ATOM   2666 HG22 VAL L  71      12.256  -6.713  -1.977  1.00  1.32              
ATOM   2667 HG23 VAL L  71      12.142  -7.302  -0.278  1.00  1.32              
ATOM   2668  C   VAL L  71      16.240  -7.080  -1.042  1.00  2.00              
ATOM   2669  O   VAL L  71      16.748  -6.802   0.046  1.00  1.70              
ATOM   2670  N   PRO L  72      17.000  -7.142  -2.126  1.00  1.85              
ATOM   2671  CD  PRO L  72      16.529  -7.604  -3.430  1.00  2.17              
ATOM   2672  HD1 PRO L  72      16.306  -8.694  -3.371  1.00  1.32              
ATOM   2673  HD2 PRO L  72      15.631  -7.043  -3.765  1.00  1.32              
ATOM   2674  CA  PRO L  72      18.455  -7.142  -2.037  1.00  2.27              
ATOM   2675  HA  PRO L  72      18.752  -7.850  -1.275  1.00  1.32              
ATOM   2676  CB  PRO L  72      18.904  -7.602  -3.439  1.00  2.17              
ATOM   2677  HB1 PRO L  72      19.101  -8.697  -3.410  1.00  1.32              
ATOM   2678  HB2 PRO L  72      19.815  -7.090  -3.810  1.00  1.32              
ATOM   2679  CG  PRO L  72      17.700  -7.346  -4.348  1.00  2.17              
ATOM   2680  HG1 PRO L  72      17.691  -8.005  -5.239  1.00  1.32              
ATOM   2681  HG2 PRO L  72      17.689  -6.282  -4.675  1.00  1.32              
ATOM   2682  C   PRO L  72      19.082  -5.807  -1.652  1.00  2.00              
ATOM   2683  O   PRO L  72      18.497  -4.730  -1.799  1.00  1.70              
ATOM   2684  N   ASP L  74      20.321  -5.891  -1.139  1.00  1.85              
ATOM   2685  HN  ASP L  74      20.714  -6.797  -0.962  1.00  0.22              
ATOM   2686  CA  ASP L  74      21.092  -4.846  -0.502  1.00  2.27              
ATOM   2687  HA  ASP L  74      20.519  -4.489   0.341  1.00  1.32              
ATOM   2688  CB  ASP L  74      22.414  -5.456   0.015  1.00  2.17              
ATOM   2689  HB1 ASP L  74      23.000  -5.903  -0.814  1.00  1.32              
ATOM   2690  HB2 ASP L  74      23.028  -4.675   0.513  1.00  1.32              
ATOM   2691  CG  ASP L  74      22.123  -6.529   1.034  1.00  2.00              
ATOM   2692  OD1 ASP L  74      21.608  -7.614   0.661  1.00  1.70              
ATOM   2693  OD2 ASP L  74      22.397  -6.289   2.235  1.00  1.70              
ATOM   2694  C   ASP L  74      21.416  -3.625  -1.354  1.00  2.00              
ATOM   2695  O   ASP L  74      21.812  -2.574  -0.852  1.00  1.70              
ATOM   2696  N   ARG L  75      21.249  -3.694  -2.680  1.00  1.85              
ATOM   2697  HN  ARG L  75      20.956  -4.552  -3.091  1.00  0.22              
ATOM   2698  CA  ARG L  75      21.519  -2.571  -3.553  1.00  2.27              
ATOM   2699  HA  ARG L  75      22.461  -2.136  -3.246  1.00  1.32              
ATOM   2700  CB  ARG L  75      21.717  -3.050  -5.013  1.00  2.17              
ATOM   2701  HB1 ARG L  75      22.068  -2.189  -5.624  1.00  1.32              
ATOM   2702  HB2 ARG L  75      22.538  -3.803  -5.015  1.00  1.32              
ATOM   2703  CG  ARG L  75      20.474  -3.669  -5.677  1.00  2.17              
ATOM   2704  HG1 ARG L  75      20.117  -4.541  -5.088  1.00  1.32              
ATOM   2705  HG2 ARG L  75      19.663  -2.914  -5.683  1.00  1.32              
ATOM   2706  CD  ARG L  75      20.716  -4.095  -7.130  1.00  2.17              
ATOM   2707  HD1 ARG L  75      21.001  -3.199  -7.720  1.00  1.32              
ATOM   2708  HD2 ARG L  75      21.525  -4.854  -7.223  1.00  1.32              
ATOM   2709  NE  ARG L  75      19.437  -4.620  -7.692  1.00  1.85              
ATOM   2710  HE  ARG L  75      18.955  -4.121  -8.446  1.00  0.22              
ATOM   2711  CZ  ARG L  75      18.961  -5.838  -7.430  1.00  2.00              
ATOM   2712  NH1 ARG L  75      17.808  -6.233  -7.950  1.00  1.85              
ATOM   2713 HH11 ARG L  75      17.625  -7.202  -7.897  1.00  0.22              
ATOM   2714 HH12 ARG L  75      17.693  -5.811  -8.874  1.00  0.22              
ATOM   2715  NH2 ARG L  75      19.679  -6.722  -6.763  1.00  1.85              
ATOM   2716 HH21 ARG L  75      19.467  -7.666  -6.988  1.00  0.22              
ATOM   2717 HH22 ARG L  75      20.658  -6.580  -6.846  1.00  0.22              
ATOM   2718  C   ARG L  75      20.500  -1.428  -3.474  1.00  2.00              
ATOM   2719  O   ARG L  75      20.819  -0.306  -3.859  1.00  1.70              
ATOM   2720  N   PHE L  76      19.265  -1.672  -2.973  1.00  1.85              
ATOM   2721  HN  PHE L  76      19.024  -2.600  -2.688  1.00  0.22              
ATOM   2722  CA  PHE L  76      18.186  -0.683  -2.935  1.00  2.27              
ATOM   2723  HA  PHE L  76      18.352   0.076  -3.685  1.00  1.32              
ATOM   2724  CB  PHE L  76      16.805  -1.361  -3.175  1.00  2.17              
ATOM   2725  HB1 PHE L  76      16.675  -2.192  -2.446  1.00  1.32              
ATOM   2726  HB2 PHE L  76      15.983  -0.627  -3.028  1.00  1.32              
ATOM   2727  CG  PHE L  76      16.616  -1.937  -4.548  1.00  1.99              
ATOM   2728  CD1 PHE L  76      17.464  -1.668  -5.633  1.00  1.99              
ATOM   2729  HD1 PHE L  76      18.324  -1.026  -5.536  1.00  1.36              
ATOM   2730  CE1 PHE L  76      17.232  -2.254  -6.879  1.00  1.99              
ATOM   2731  HE1 PHE L  76      17.909  -2.069  -7.696  1.00  1.36              
ATOM   2732  CZ  PHE L  76      16.135  -3.088  -7.074  1.00  1.99              
ATOM   2733  HZ  PHE L  76      15.971  -3.532  -8.047  1.00  1.36              
ATOM   2734  CD2 PHE L  76      15.506  -2.769  -4.759  1.00  1.99              
ATOM   2735  HD2 PHE L  76      14.833  -2.958  -3.939  1.00  1.36              
ATOM   2736  CE2 PHE L  76      15.257  -3.333  -6.018  1.00  1.99              
ATOM   2737  HE2 PHE L  76      14.391  -3.950  -6.184  1.00  1.36              
ATOM   2738  C   PHE L  76      18.054   0.042  -1.605  1.00  2.00              
ATOM   2739  O   PHE L  76      17.589  -0.547  -0.635  1.00  1.70              
ATOM   2740  N   SER L  77      18.423   1.331  -1.514  1.00  1.85              
ATOM   2741  HN  SER L  77      18.780   1.819  -2.316  1.00  0.22              
ATOM   2742  CA  SER L  77      18.265   2.122  -0.295  1.00  2.27              
ATOM   2743  HA  SER L  77      17.859   1.504   0.492  1.00  1.32              
ATOM   2744  CB  SER L  77      19.605   2.704   0.219  1.00  2.17              
ATOM   2745  HB1 SER L  77      19.435   3.394   1.076  1.00  1.32              
ATOM   2746  HB2 SER L  77      20.225   1.860   0.588  1.00  1.32              
ATOM   2747  OG  SER L  77      20.330   3.368  -0.814  1.00  1.77              
ATOM   2748  HG1 SER L  77      21.260   3.409  -0.529  1.00  0.22              
ATOM   2749  C   SER L  77      17.264   3.241  -0.497  1.00  2.00              
ATOM   2750  O   SER L  77      17.006   3.640  -1.627  1.00  1.70              
ATOM   2751  N   GLY L  78      16.637   3.744   0.597  1.00  1.85              
ATOM   2752  HN  GLY L  78      16.847   3.404   1.511  1.00  0.22              
ATOM   2753  CA  GLY L  78      15.506   4.673   0.494  1.00  2.17              
ATOM   2754  HA1 GLY L  78      14.659   4.182   0.942  1.00  1.32              
ATOM   2755  HA2 GLY L  78      15.308   4.925  -0.536  1.00  1.32              
ATOM   2756  C   GLY L  78      15.701   5.961   1.245  1.00  2.00              
ATOM   2757  O   GLY L  78      14.775   6.750   1.420  1.00  1.70              
ATOM   2758  N   SER L  79      16.929   6.184   1.745  1.00  1.85              
ATOM   2759  HN  SER L  79      17.648   5.536   1.521  1.00  0.22              
ATOM   2760  CA  SER L  79      17.309   7.250   2.666  1.00  2.27              
ATOM   2761  HA  SER L  79      16.834   6.996   3.604  1.00  1.32              
ATOM   2762  CB  SER L  79      18.837   7.273   2.964  1.00  2.17              
ATOM   2763  HB1 SER L  79      19.074   8.095   3.677  1.00  1.32              
ATOM   2764  HB2 SER L  79      19.096   6.314   3.466  1.00  1.32              
ATOM   2765  OG  SER L  79      19.647   7.410   1.787  1.00  1.77              
ATOM   2766  HG1 SER L  79      19.878   8.360   1.738  1.00  0.22              
ATOM   2767  C   SER L  79      16.833   8.662   2.342  1.00  2.00              
ATOM   2768  O   SER L  79      17.325   9.352   1.449  1.00  1.70              
ATOM   2769  N   GLY L  80      15.840   9.136   3.117  1.00  1.85              
ATOM   2770  HN  GLY L  80      15.456   8.578   3.853  1.00  0.22              
ATOM   2771  CA  GLY L  80      15.236  10.437   2.918  1.00  2.17              
ATOM   2772  HA1 GLY L  80      14.360  10.287   2.312  1.00  1.32              
ATOM   2773  HA2 GLY L  80      15.946  11.124   2.487  1.00  1.32              
ATOM   2774  C   GLY L  80      14.802  10.996   4.235  1.00  2.00              
ATOM   2775  O   GLY L  80      14.776  10.297   5.248  1.00  1.70              
ATOM   2776  N   SER L  83      14.446  12.284   4.262  1.00  1.85              
ATOM   2777  HN  SER L  83      14.460  12.846   3.434  1.00  0.22              
ATOM   2778  CA  SER L  83      13.995  12.930   5.481  1.00  2.27              
ATOM   2779  HA  SER L  83      13.518  12.179   6.094  1.00  1.32              
ATOM   2780  CB  SER L  83      15.129  13.542   6.366  1.00  2.17              
ATOM   2781  HB1 SER L  83      14.691  13.916   7.318  1.00  1.32              
ATOM   2782  HB2 SER L  83      15.836  12.719   6.620  1.00  1.32              
ATOM   2783  OG  SER L  83      15.860  14.595   5.729  1.00  1.77              
ATOM   2784  HG1 SER L  83      16.608  14.819   6.310  1.00  0.22              
ATOM   2785  C   SER L  83      12.906  13.938   5.176  1.00  2.00              
ATOM   2786  O   SER L  83      13.045  14.879   4.398  1.00  1.70              
ATOM   2787  N   GLY L  84      11.725  13.743   5.786  1.00  1.85              
ATOM   2788  HN  GLY L  84      11.598  12.966   6.402  1.00  0.22              
ATOM   2789  CA  GLY L  84      10.595  14.639   5.590  1.00  2.17              
ATOM   2790  HA1 GLY L  84      10.929  15.655   5.751  1.00  1.32              
ATOM   2791  HA2 GLY L  84       9.848  14.341   6.308  1.00  1.32              
ATOM   2792  C   GLY L  84       9.922  14.579   4.234  1.00  2.00              
ATOM   2793  O   GLY L  84       9.250  13.618   3.884  1.00  1.70              
ATOM   2794  N   THR L  85      10.043  15.659   3.448  1.00  1.85              
ATOM   2795  HN  THR L  85      10.693  16.373   3.708  1.00  0.22              
ATOM   2796  CA  THR L  85       9.185  15.899   2.276  1.00  2.27              
ATOM   2797  HA  THR L  85       8.317  15.256   2.343  1.00  1.32              
ATOM   2798  CB  THR L  85       8.672  17.335   2.292  1.00  2.27              
ATOM   2799  HB  THR L  85       8.366  17.550   3.342  1.00  1.32              
ATOM   2800  OG1 THR L  85       7.525  17.543   1.479  1.00  1.77              
ATOM   2801  HG1 THR L  85       7.407  18.502   1.398  1.00  0.22              
ATOM   2802  CG2 THR L  85       9.753  18.338   1.882  1.00  2.06              
ATOM   2803 HG21 THR L  85       9.398  19.377   2.043  1.00  1.32              
ATOM   2804 HG22 THR L  85      10.676  18.191   2.476  1.00  1.32              
ATOM   2805 HG23 THR L  85      10.010  18.220   0.807  1.00  1.32              
ATOM   2806  C   THR L  85       9.853  15.561   0.944  1.00  2.00              
ATOM   2807  O   THR L  85       9.313  15.793  -0.138  1.00  1.70              
ATOM   2808  N   ASP L  86      11.062  14.974   0.998  1.00  1.85              
ATOM   2809  HN  ASP L  86      11.489  14.761   1.870  1.00  0.22              
ATOM   2810  CA  ASP L  86      11.814  14.530  -0.152  1.00  2.27              
ATOM   2811  HA  ASP L  86      11.160  14.411  -1.006  1.00  1.32              
ATOM   2812  CB  ASP L  86      12.923  15.561  -0.467  1.00  2.17              
ATOM   2813  HB1 ASP L  86      12.457  16.548  -0.670  1.00  1.32              
ATOM   2814  HB2 ASP L  86      13.616  15.653   0.398  1.00  1.32              
ATOM   2815  CG  ASP L  86      13.708  15.172  -1.697  1.00  2.00              
ATOM   2816  OD1 ASP L  86      13.116  15.067  -2.800  1.00  1.70              
ATOM   2817  OD2 ASP L  86      14.955  15.038  -1.578  1.00  1.70              
ATOM   2818  C   ASP L  86      12.391  13.161   0.196  1.00  2.00              
ATOM   2819  O   ASP L  86      13.137  13.007   1.165  1.00  1.70              
ATOM   2820  N   PHE L  87      12.022  12.122  -0.565  1.00  1.85              
ATOM   2821  HN  PHE L  87      11.408  12.282  -1.340  1.00  0.22              
ATOM   2822  CA  PHE L  87      12.413  10.756  -0.265  1.00  2.27              
ATOM   2823  HA  PHE L  87      13.181  10.733   0.492  1.00  1.32              
ATOM   2824  CB  PHE L  87      11.165   9.948   0.186  1.00  2.17              
ATOM   2825  HB1 PHE L  87      10.363  10.082  -0.572  1.00  1.32              
ATOM   2826  HB2 PHE L  87      11.453   8.878   0.226  1.00  1.32              
ATOM   2827  CG  PHE L  87      10.585  10.261   1.561  1.00  1.99              
ATOM   2828  CD1 PHE L  87      11.395  10.661   2.633  1.00  1.99              
ATOM   2829  HD1 PHE L  87      12.429  10.882   2.471  1.00  1.36              
ATOM   2830  CE1 PHE L  87      10.873  10.842   3.919  1.00  1.99              
ATOM   2831  HE1 PHE L  87      11.517  11.176   4.716  1.00  1.36              
ATOM   2832  CZ  PHE L  87       9.518  10.599   4.166  1.00  1.99              
ATOM   2833  HZ  PHE L  87       9.102  10.764   5.150  1.00  1.36              
ATOM   2834  CD2 PHE L  87       9.209  10.079   1.828  1.00  1.99              
ATOM   2835  HD2 PHE L  87       8.522   9.862   1.032  1.00  1.36              
ATOM   2836  CE2 PHE L  87       8.680  10.225   3.116  1.00  1.99              
ATOM   2837  HE2 PHE L  87       7.628  10.071   3.305  1.00  1.36              
ATOM   2838  C   PHE L  87      13.039  10.105  -1.499  1.00  2.00              
ATOM   2839  O   PHE L  87      12.619  10.392  -2.614  1.00  1.70              
ATOM   2840  N   THR L  88      14.068   9.228  -1.375  1.00  1.85              
ATOM   2841  HN  THR L  88      14.429   8.930  -0.495  1.00  0.22              
ATOM   2842  CA  THR L  88      14.841   8.823  -2.563  1.00  2.27              
ATOM   2843  HA  THR L  88      14.170   8.859  -3.404  1.00  1.32              
ATOM   2844  CB  THR L  88      15.941   9.839  -2.908  1.00  2.27              
ATOM   2845  HB  THR L  88      15.422  10.798  -3.149  1.00  1.32              
ATOM   2846  OG1 THR L  88      16.729   9.472  -4.031  1.00  1.77              
ATOM   2847  HG1 THR L  88      17.270  10.239  -4.262  1.00  0.22              
ATOM   2848  CG2 THR L  88      16.901  10.101  -1.740  1.00  2.06              
ATOM   2849 HG21 THR L  88      17.606  10.919  -2.016  1.00  1.32              
ATOM   2850 HG22 THR L  88      16.343  10.433  -0.839  1.00  1.32              
ATOM   2851 HG23 THR L  88      17.465   9.178  -1.488  1.00  1.32              
ATOM   2852  C   THR L  88      15.331   7.367  -2.589  1.00  2.00              
ATOM   2853  O   THR L  88      15.974   6.870  -1.672  1.00  1.70              
ATOM   2854  N   LEU L  89      15.019   6.661  -3.701  1.00  1.85              
ATOM   2855  HN  LEU L  89      14.626   7.180  -4.467  1.00  0.22              
ATOM   2856  CA  LEU L  89      15.346   5.271  -3.982  1.00  2.27              
ATOM   2857  HA  LEU L  89      15.489   4.746  -3.051  1.00  1.32              
ATOM   2858  CB  LEU L  89      14.235   4.567  -4.819  1.00  2.17              
ATOM   2859  HB1 LEU L  89      13.309   4.649  -4.215  1.00  1.32              
ATOM   2860  HB2 LEU L  89      14.072   5.151  -5.746  1.00  1.32              
ATOM   2861  CG  LEU L  89      14.363   3.064  -5.210  1.00  2.27              
ATOM   2862  HG  LEU L  89      13.399   2.818  -5.725  1.00  1.32              
ATOM   2863  CD1 LEU L  89      14.451   2.143  -3.993  1.00  2.06              
ATOM   2864 HD11 LEU L  89      14.494   1.080  -4.312  1.00  1.32              
ATOM   2865 HD12 LEU L  89      15.360   2.365  -3.394  1.00  1.32              
ATOM   2866 HD13 LEU L  89      13.553   2.283  -3.355  1.00  1.32              
ATOM   2867  CD2 LEU L  89      15.472   2.708  -6.211  1.00  2.06              
ATOM   2868 HD21 LEU L  89      15.348   1.663  -6.556  1.00  1.32              
ATOM   2869 HD22 LEU L  89      15.451   3.396  -7.082  1.00  1.32              
ATOM   2870 HD23 LEU L  89      16.468   2.768  -5.728  1.00  1.32              
ATOM   2871  C   LEU L  89      16.623   5.240  -4.772  1.00  2.00              
ATOM   2872  O   LEU L  89      16.679   5.686  -5.917  1.00  1.70              
ATOM   2873  N   LYS L  90      17.686   4.681  -4.186  1.00  1.85              
ATOM   2874  HN  LYS L  90      17.598   4.333  -3.247  1.00  0.22              
ATOM   2875  CA  LYS L  90      18.961   4.536  -4.843  1.00  2.27              
ATOM   2876  HA  LYS L  90      18.967   5.068  -5.783  1.00  1.32              
ATOM   2877  CB  LYS L  90      20.074   5.109  -3.949  1.00  2.17              
ATOM   2878  HB1 LYS L  90      19.999   4.620  -2.953  1.00  1.32              
ATOM   2879  HB2 LYS L  90      21.072   4.868  -4.370  1.00  1.32              
ATOM   2880  CG  LYS L  90      19.965   6.633  -3.795  1.00  2.17              
ATOM   2881  HG1 LYS L  90      20.073   7.097  -4.803  1.00  1.32              
ATOM   2882  HG2 LYS L  90      18.951   6.910  -3.419  1.00  1.32              
ATOM   2883  CD  LYS L  90      21.034   7.202  -2.852  1.00  2.17              
ATOM   2884  HD1 LYS L  90      22.027   6.804  -3.160  1.00  1.32              
ATOM   2885  HD2 LYS L  90      21.056   8.306  -2.985  1.00  1.32              
ATOM   2886  CE  LYS L  90      20.765   6.883  -1.376  1.00  2.17              
ATOM   2887  HE1 LYS L  90      19.817   7.356  -1.039  1.00  1.32              
ATOM   2888  HE2 LYS L  90      20.694   5.789  -1.211  1.00  1.32              
ATOM   2889  NZ  LYS L  90      21.862   7.393  -0.540  1.00  1.85              
ATOM   2890  HZ1 LYS L  90      21.695   7.162   0.463  1.00  0.22              
ATOM   2891  HZ2 LYS L  90      22.764   6.961  -0.820  1.00  0.22              
ATOM   2892  HZ3 LYS L  90      21.955   8.424  -0.623  1.00  0.22              
ATOM   2893  C   LYS L  90      19.253   3.080  -5.138  1.00  2.00              
ATOM   2894  O   LYS L  90      19.207   2.227  -4.254  1.00  1.70              
ATOM   2895  N   ILE L  91      19.583   2.761  -6.402  1.00  1.85              
ATOM   2896  HN  ILE L  91      19.599   3.472  -7.109  1.00  0.22              
ATOM   2897  CA  ILE L  91      20.062   1.446  -6.790  1.00  2.27              
ATOM   2898  HA  ILE L  91      19.883   0.732  -6.000  1.00  1.32              
ATOM   2899  CB  ILE L  91      19.474   0.908  -8.091  1.00  2.27              
ATOM   2900  HB  ILE L  91      19.792   1.547  -8.949  1.00  1.32              
ATOM   2901  CG2 ILE L  91      20.060  -0.509  -8.306  1.00  2.06              
ATOM   2902 HG21 ILE L  91      19.497  -1.096  -9.056  1.00  1.32              
ATOM   2903 HG22 ILE L  91      21.097  -0.433  -8.689  1.00  1.32              
ATOM   2904 HG23 ILE L  91      20.058  -1.085  -7.359  1.00  1.32              
ATOM   2905  CG1 ILE L  91      17.931   0.944  -8.072  1.00  2.17              
ATOM   2906 HG11 ILE L  91      17.567   0.374  -7.195  1.00  1.32              
ATOM   2907 HG12 ILE L  91      17.595   1.995  -7.933  1.00  1.32              
ATOM   2908  CD  ILE L  91      17.292   0.393  -9.353  1.00  2.06              
ATOM   2909  HD1 ILE L  91      16.191   0.419  -9.285  1.00  1.32              
ATOM   2910  HD2 ILE L  91      17.599   0.989 -10.239  1.00  1.32              
ATOM   2911  HD3 ILE L  91      17.583  -0.662  -9.540  1.00  1.32              
ATOM   2912  C   ILE L  91      21.543   1.548  -7.028  1.00  2.00              
ATOM   2913  O   ILE L  91      21.968   2.273  -7.920  1.00  1.70              
ATOM   2914  N   SER L  92      22.384   0.814  -6.279  1.00  1.85              
ATOM   2915  HN  SER L  92      22.051   0.269  -5.506  1.00  0.22              
ATOM   2916  CA  SER L  92      23.826   0.857  -6.516  1.00  2.27              
ATOM   2917  HA  SER L  92      24.105   1.887  -6.691  1.00  1.32              
ATOM   2918  CB  SER L  92      24.657   0.386  -5.294  1.00  2.17              
ATOM   2919  HB1 SER L  92      25.743   0.520  -5.509  1.00  1.32              
ATOM   2920  HB2 SER L  92      24.404   1.046  -4.433  1.00  1.32              
ATOM   2921  OG  SER L  92      24.399  -0.974  -4.935  1.00  1.77              
ATOM   2922  HG1 SER L  92      25.053  -1.211  -4.248  1.00  0.22              
ATOM   2923  C   SER L  92      24.294   0.092  -7.748  1.00  2.00              
ATOM   2924  O   SER L  92      25.298   0.442  -8.361  1.00  1.70              
ATOM   2925  N   ARG L  93      23.595  -0.989  -8.134  1.00  1.85              
ATOM   2926  HN  ARG L  93      22.795  -1.251  -7.610  1.00  0.22              
ATOM   2927  CA  ARG L  93      24.005  -1.856  -9.221  1.00  2.27              
ATOM   2928  HA  ARG L  93      24.599  -1.299  -9.935  1.00  1.32              
ATOM   2929  CB  ARG L  93      24.814  -3.034  -8.586  1.00  2.17              
ATOM   2930  HB1 ARG L  93      25.651  -2.589  -8.003  1.00  1.32              
ATOM   2931  HB2 ARG L  93      24.152  -3.551  -7.854  1.00  1.32              
ATOM   2932  CG  ARG L  93      25.389  -4.109  -9.536  1.00  2.17              
ATOM   2933  HG1 ARG L  93      25.814  -4.942  -8.933  1.00  1.32              
ATOM   2934  HG2 ARG L  93      24.549  -4.544 -10.125  1.00  1.32              
ATOM   2935  CD  ARG L  93      26.452  -3.607 -10.515  1.00  2.17              
ATOM   2936  HD1 ARG L  93      26.667  -4.375 -11.292  1.00  1.32              
ATOM   2937  HD2 ARG L  93      26.086  -2.675 -10.990  1.00  1.32              
ATOM   2938  NE  ARG L  93      27.705  -3.293  -9.765  1.00  1.85              
ATOM   2939  HE  ARG L  93      27.762  -3.468  -8.773  1.00  0.22              
ATOM   2940  CZ  ARG L  93      28.760  -2.697 -10.333  1.00  2.00              
ATOM   2941  NH1 ARG L  93      29.833  -2.438  -9.600  1.00  1.85              
ATOM   2942 HH11 ARG L  93      30.583  -1.905  -9.999  1.00  0.22              
ATOM   2943 HH12 ARG L  93      29.806  -2.598  -8.610  1.00  0.22              
ATOM   2944  NH2 ARG L  93      28.756  -2.316 -11.603  1.00  1.85              
ATOM   2945 HH21 ARG L  93      29.548  -1.795 -11.929  1.00  0.22              
ATOM   2946 HH22 ARG L  93      27.873  -2.155 -12.024  1.00  0.22              
ATOM   2947  C   ARG L  93      22.790  -2.403  -9.969  1.00  2.00              
ATOM   2948  O   ARG L  93      22.298  -3.470  -9.626  1.00  1.70              
ATOM   2949  N   VAL L  94      22.246  -1.724 -11.000  1.00  1.85              
ATOM   2950  HN  VAL L  94      22.585  -0.817 -11.265  1.00  0.22              
ATOM   2951  CA  VAL L  94      21.057  -2.239 -11.701  1.00  2.27              
ATOM   2952  HA  VAL L  94      20.307  -2.451 -10.950  1.00  1.32              
ATOM   2953  CB  VAL L  94      20.445  -1.201 -12.644  1.00  2.27              
ATOM   2954  HB  VAL L  94      21.219  -0.826 -13.351  1.00  1.32              
ATOM   2955  CG1 VAL L  94      19.260  -1.770 -13.449  1.00  2.06              
ATOM   2956 HG11 VAL L  94      18.786  -0.967 -14.053  1.00  1.32              
ATOM   2957 HG12 VAL L  94      19.569  -2.578 -14.146  1.00  1.32              
ATOM   2958 HG13 VAL L  94      18.491  -2.164 -12.759  1.00  1.32              
ATOM   2959  CG2 VAL L  94      19.914  -0.049 -11.779  1.00  2.06              
ATOM   2960 HG21 VAL L  94      19.297   0.646 -12.382  1.00  1.32              
ATOM   2961 HG22 VAL L  94      19.245  -0.469 -11.002  1.00  1.32              
ATOM   2962 HG23 VAL L  94      20.735   0.516 -11.291  1.00  1.32              
ATOM   2963  C   VAL L  94      21.277  -3.563 -12.440  1.00  2.00              
ATOM   2964  O   VAL L  94      22.117  -3.678 -13.333  1.00  1.70              
ATOM   2965  N   GLU L  95      20.521  -4.614 -12.070  1.00  1.85              
ATOM   2966  HN  GLU L  95      19.868  -4.515 -11.316  1.00  0.22              
ATOM   2967  CA  GLU L  95      20.540  -5.925 -12.701  1.00  2.27              
ATOM   2968  HA  GLU L  95      21.440  -6.023 -13.289  1.00  1.32              
ATOM   2969  CB  GLU L  95      20.549  -7.051 -11.621  1.00  2.17              
ATOM   2970  HB1 GLU L  95      19.657  -6.934 -10.965  1.00  1.32              
ATOM   2971  HB2 GLU L  95      20.503  -8.053 -12.096  1.00  1.32              
ATOM   2972  CG  GLU L  95      21.835  -6.960 -10.752  1.00  2.17              
ATOM   2973  HG1 GLU L  95      22.719  -7.069 -11.409  1.00  1.32              
ATOM   2974  HG2 GLU L  95      21.876  -5.966 -10.257  1.00  1.32              
ATOM   2975  CD  GLU L  95      21.958  -7.997  -9.659  1.00  2.00              
ATOM   2976  OE1 GLU L  95      21.129  -8.029  -8.719  1.00  1.70              
ATOM   2977  OE2 GLU L  95      22.916  -8.815  -9.703  1.00  1.70              
ATOM   2978  C   GLU L  95      19.375  -6.056 -13.680  1.00  2.00              
ATOM   2979  O   GLU L  95      18.596  -5.131 -13.882  1.00  1.70              
ATOM   2980  N   ALA L  96      19.217  -7.208 -14.365  1.00  1.85              
ATOM   2981  HN  ALA L  96      19.863  -7.962 -14.258  1.00  0.22              
ATOM   2982  CA  ALA L  96      18.128  -7.387 -15.315  1.00  2.27              
ATOM   2983  HA  ALA L  96      18.017  -6.478 -15.892  1.00  1.32              
ATOM   2984  CB  ALA L  96      18.465  -8.531 -16.292  1.00  2.06              
ATOM   2985  HB1 ALA L  96      19.404  -8.297 -16.837  1.00  1.32              
ATOM   2986  HB2 ALA L  96      18.603  -9.488 -15.748  1.00  1.32              
ATOM   2987  HB3 ALA L  96      17.656  -8.663 -17.043  1.00  1.32              
ATOM   2988  C   ALA L  96      16.772  -7.634 -14.648  1.00  2.00              
ATOM   2989  O   ALA L  96      15.719  -7.489 -15.269  1.00  1.70              
ATOM   2990  N   GLU L  97      16.772  -7.987 -13.346  1.00  1.85              
ATOM   2991  HN  GLU L  97      17.641  -8.086 -12.871  1.00  0.22              
ATOM   2992  CA  GLU L  97      15.582  -8.137 -12.533  1.00  2.27              
ATOM   2993  HA  GLU L  97      14.870  -8.747 -13.072  1.00  1.32              
ATOM   2994  CB  GLU L  97      15.927  -8.811 -11.185  1.00  2.17              
ATOM   2995  HB1 GLU L  97      16.782  -8.278 -10.707  1.00  1.32              
ATOM   2996  HB2 GLU L  97      15.055  -8.728 -10.500  1.00  1.32              
ATOM   2997  CG  GLU L  97      16.274 -10.309 -11.325  1.00  2.17              
ATOM   2998  HG1 GLU L  97      15.507 -10.807 -11.951  1.00  1.32              
ATOM   2999  HG2 GLU L  97      17.262 -10.445 -11.810  1.00  1.32              
ATOM   3000  CD  GLU L  97      16.293 -11.012  -9.982  1.00  2.00              
ATOM   3001  OE1 GLU L  97      17.063 -10.612  -9.081  1.00  1.70              
ATOM   3002  OE2 GLU L  97      15.500 -11.973  -9.811  1.00  1.70              
ATOM   3003  C   GLU L  97      14.897  -6.808 -12.248  1.00  2.00              
ATOM   3004  O   GLU L  97      13.685  -6.673 -12.383  1.00  1.70              
ATOM   3005  N   ASP L  98      15.672  -5.794 -11.847  1.00  1.85              
ATOM   3006  HN  ASP L  98      16.650  -5.945 -11.658  1.00  0.22              
ATOM   3007  CA  ASP L  98      15.315  -4.422 -11.543  1.00  2.27              
ATOM   3008  HA  ASP L  98      14.806  -4.396 -10.590  1.00  1.32              
ATOM   3009  CB  ASP L  98      16.626  -3.597 -11.484  1.00  2.17              
ATOM   3010  HB1 ASP L  98      17.123  -3.653 -12.475  1.00  1.32              
ATOM   3011  HB2 ASP L  98      16.411  -2.534 -11.249  1.00  1.32              
ATOM   3012  CG  ASP L  98      17.615  -4.118 -10.469  1.00  2.00              
ATOM   3013  OD1 ASP L  98      17.818  -5.355 -10.383  1.00  1.70              
ATOM   3014  OD2 ASP L  98      18.222  -3.306  -9.731  1.00  1.70              
ATOM   3015  C   ASP L  98      14.400  -3.759 -12.559  1.00  2.00              
ATOM   3016  O   ASP L  98      13.532  -2.960 -12.224  1.00  1.70              
ATOM   3017  N   LEU L  99      14.580  -4.089 -13.847  1.00  1.85              
ATOM   3018  HN  LEU L  99      15.279  -4.756 -14.076  1.00  0.22              
ATOM   3019  CA  LEU L  99      13.849  -3.503 -14.950  1.00  2.27              
ATOM   3020  HA  LEU L  99      14.076  -2.448 -14.943  1.00  1.32              
ATOM   3021  CB  LEU L  99      14.350  -4.118 -16.282  1.00  2.17              
ATOM   3022  HB1 LEU L  99      14.539  -5.203 -16.117  1.00  1.32              
ATOM   3023  HB2 LEU L  99      13.550  -4.037 -17.053  1.00  1.32              
ATOM   3024  CG  LEU L  99      15.616  -3.453 -16.875  1.00  2.27              
ATOM   3025  HG  LEU L  99      15.932  -4.071 -17.748  1.00  1.32              
ATOM   3026  CD1 LEU L  99      16.819  -3.336 -15.930  1.00  2.06              
ATOM   3027 HD11 LEU L  99      17.686  -2.884 -16.461  1.00  1.32              
ATOM   3028 HD12 LEU L  99      16.585  -2.688 -15.059  1.00  1.32              
ATOM   3029 HD13 LEU L  99      17.110  -4.338 -15.556  1.00  1.32              
ATOM   3030  CD2 LEU L  99      15.278  -2.066 -17.404  1.00  2.06              
ATOM   3031 HD21 LEU L  99      16.165  -1.624 -17.902  1.00  1.32              
ATOM   3032 HD22 LEU L  99      14.425  -2.131 -18.120  1.00  1.32              
ATOM   3033 HD23 LEU L  99      14.996  -1.391 -16.568  1.00  1.32              
ATOM   3034  C   LEU L  99      12.326  -3.593 -14.810  1.00  2.00              
ATOM   3035  O   LEU L  99      11.708  -4.656 -14.763  1.00  1.70              
ATOM   3036  N   GLY L 100      11.667  -2.431 -14.689  1.00  1.85              
ATOM   3037  HN  GLY L 100      12.151  -1.560 -14.748  1.00  0.22              
ATOM   3038  CA  GLY L 100      10.276  -2.393 -14.285  1.00  2.17              
ATOM   3039  HA1 GLY L 100      10.182  -2.949 -13.362  1.00  1.32              
ATOM   3040  HA2 GLY L 100       9.674  -2.788 -15.087  1.00  1.32              
ATOM   3041  C   GLY L 100       9.810  -0.997 -13.997  1.00  2.00              
ATOM   3042  O   GLY L 100      10.541  -0.022 -14.132  1.00  1.70              
ATOM   3043  N   ILE L 101       8.546  -0.859 -13.575  1.00  1.85              
ATOM   3044  HN  ILE L 101       7.993  -1.683 -13.410  1.00  0.22              
ATOM   3045  CA  ILE L 101       7.977   0.407 -13.155  1.00  2.27              
ATOM   3046  HA  ILE L 101       8.547   1.218 -13.581  1.00  1.32              
ATOM   3047  CB  ILE L 101       6.525   0.599 -13.568  1.00  2.27              
ATOM   3048  HB  ILE L 101       5.906  -0.216 -13.124  1.00  1.32              
ATOM   3049  CG2 ILE L 101       6.031   1.966 -13.045  1.00  2.06              
ATOM   3050 HG21 ILE L 101       5.016   2.181 -13.433  1.00  1.32              
ATOM   3051 HG22 ILE L 101       5.966   1.979 -11.937  1.00  1.32              
ATOM   3052 HG23 ILE L 101       6.710   2.781 -13.372  1.00  1.32              
ATOM   3053  CG1 ILE L 101       6.380   0.523 -15.103  1.00  2.17              
ATOM   3054 HG11 ILE L 101       6.887   1.406 -15.550  1.00  1.32              
ATOM   3055 HG12 ILE L 101       6.897  -0.388 -15.479  1.00  1.32              
ATOM   3056  CD  ILE L 101       4.919   0.474 -15.565  1.00  2.06              
ATOM   3057  HD1 ILE L 101       4.853   0.295 -16.658  1.00  1.32              
ATOM   3058  HD2 ILE L 101       4.383  -0.353 -15.051  1.00  1.32              
ATOM   3059  HD3 ILE L 101       4.390   1.422 -15.331  1.00  1.32              
ATOM   3060  C   ILE L 101       8.098   0.507 -11.654  1.00  2.00              
ATOM   3061  O   ILE L 101       7.659  -0.361 -10.901  1.00  1.70              
ATOM   3062  N   TYR L 102       8.738   1.580 -11.176  1.00  1.85              
ATOM   3063  HN  TYR L 102       9.058   2.291 -11.811  1.00  0.22              
ATOM   3064  CA  TYR L 102       8.935   1.826  -9.774  1.00  2.27              
ATOM   3065  HA  TYR L 102       8.717   0.936  -9.201  1.00  1.32              
ATOM   3066  CB  TYR L 102      10.392   2.280  -9.480  1.00  2.17              
ATOM   3067  HB1 TYR L 102      10.742   3.004 -10.240  1.00  1.32              
ATOM   3068  HB2 TYR L 102      10.419   2.781  -8.488  1.00  1.32              
ATOM   3069  CG  TYR L 102      11.396   1.147  -9.398  1.00  1.99              
ATOM   3070  CD1 TYR L 102      11.202  -0.127  -9.968  1.00  1.99              
ATOM   3071  HD1 TYR L 102      10.305  -0.391 -10.495  1.00  1.36              
ATOM   3072  CE1 TYR L 102      12.230  -1.076  -9.955  1.00  1.99              
ATOM   3073  HE1 TYR L 102      12.123  -2.000 -10.498  1.00  1.36              
ATOM   3074  CZ  TYR L 102      13.417  -0.831  -9.274  1.00  1.99              
ATOM   3075  OH  TYR L 102      14.426  -1.810  -9.277  1.00  1.77              
ATOM   3076  HH  TYR L 102      15.253  -1.400  -9.010  1.00  0.22              
ATOM   3077  CD2 TYR L 102      12.619   1.385  -8.743  1.00  1.99              
ATOM   3078  HD2 TYR L 102      12.802   2.339  -8.285  1.00  1.36              
ATOM   3079  CE2 TYR L 102      13.601   0.394  -8.639  1.00  1.99              
ATOM   3080  HE2 TYR L 102      14.508   0.586  -8.097  1.00  1.36              
ATOM   3081  C   TYR L 102       7.946   2.885  -9.325  1.00  2.00              
ATOM   3082  O   TYR L 102       7.848   3.961  -9.909  1.00  1.70              
ATOM   3083  N   TYR L 103       7.179   2.602  -8.258  1.00  1.85              
ATOM   3084  HN  TYR L 103       7.295   1.723  -7.788  1.00  0.22              
ATOM   3085  CA  TYR L 103       6.200   3.521  -7.702  1.00  2.27              
ATOM   3086  HA  TYR L 103       6.237   4.471  -8.221  1.00  1.32              
ATOM   3087  CB  TYR L 103       4.757   2.941  -7.759  1.00  2.17              
ATOM   3088  HB1 TYR L 103       4.740   1.949  -7.262  1.00  1.32              
ATOM   3089  HB2 TYR L 103       4.046   3.613  -7.231  1.00  1.32              
ATOM   3090  CG  TYR L 103       4.226   2.786  -9.159  1.00  1.99              
ATOM   3091  CD1 TYR L 103       4.214   3.869 -10.055  1.00  1.99              
ATOM   3092  HD1 TYR L 103       4.646   4.816  -9.771  1.00  1.36              
ATOM   3093  CE1 TYR L 103       3.605   3.747 -11.313  1.00  1.99              
ATOM   3094  HE1 TYR L 103       3.582   4.584 -11.994  1.00  1.36              
ATOM   3095  CZ  TYR L 103       3.014   2.540 -11.691  1.00  1.99              
ATOM   3096  OH  TYR L 103       2.404   2.424 -12.954  1.00  1.77              
ATOM   3097  HH  TYR L 103       2.019   1.541 -13.001  1.00  0.22              
ATOM   3098  CD2 TYR L 103       3.631   1.574  -9.556  1.00  1.99              
ATOM   3099  HD2 TYR L 103       3.596   0.742  -8.870  1.00  1.36              
ATOM   3100  CE2 TYR L 103       3.043   1.446 -10.824  1.00  1.99              
ATOM   3101  HE2 TYR L 103       2.573   0.516 -11.113  1.00  1.36              
ATOM   3102  C   TYR L 103       6.508   3.817  -6.238  1.00  2.00              
ATOM   3103  O   TYR L 103       6.934   2.956  -5.469  1.00  1.70              
ATOM   3104  N   CYS L 104       6.283   5.065  -5.802  1.00  1.85              
ATOM   3105  HN  CYS L 104       6.010   5.793  -6.427  1.00  0.22              
ATOM   3106  CA  CYS L 104       6.318   5.417  -4.393  1.00  2.27              
ATOM   3107  HA  CYS L 104       6.869   4.680  -3.823  1.00  1.32              
ATOM   3108  CB  CYS L 104       6.977   6.799  -4.182  1.00  2.17              
ATOM   3109  HB1 CYS L 104       7.038   6.974  -3.087  1.00  1.32              
ATOM   3110  HB2 CYS L 104       8.027   6.771  -4.549  1.00  1.32              
ATOM   3111  SG  CYS L 104       6.052   8.186  -4.948  1.00  2.00              
ATOM   3112  HG1 CYS L 104       6.843   9.170  -4.518  1.00  0.45              
ATOM   3113  C   CYS L 104       4.914   5.479  -3.820  1.00  2.00              
ATOM   3114  O   CYS L 104       3.949   5.623  -4.570  1.00  1.70              
ATOM   3115  N   SER L 105       4.774   5.399  -2.487  1.00  1.85              
ATOM   3116  HN  SER L 105       5.528   5.101  -1.895  1.00  0.22              
ATOM   3117  CA  SER L 105       3.494   5.521  -1.812  1.00  2.27              
ATOM   3118  HA  SER L 105       2.837   6.154  -2.386  1.00  1.32              
ATOM   3119  CB  SER L 105       2.839   4.135  -1.604  1.00  2.17              
ATOM   3120  HB1 SER L 105       1.825   4.291  -1.177  1.00  1.32              
ATOM   3121  HB2 SER L 105       2.709   3.623  -2.585  1.00  1.32              
ATOM   3122  OG  SER L 105       3.583   3.305  -0.706  1.00  1.77              
ATOM   3123  HG1 SER L 105       3.013   2.567  -0.460  1.00  0.22              
ATOM   3124  C   SER L 105       3.657   6.140  -0.444  1.00  2.00              
ATOM   3125  O   SER L 105       4.666   5.911   0.208  1.00  1.70              
ATOM   3126  N   ALA L 106       2.680   6.913   0.058  1.00  1.85              
ATOM   3127  HN  ALA L 106       1.863   7.143  -0.472  1.00  0.22              
ATOM   3128  CA  ALA L 106       2.684   7.304   1.461  1.00  2.27              
ATOM   3129  HA  ALA L 106       3.056   6.481   2.053  1.00  1.32              
ATOM   3130  CB  ALA L 106       3.575   8.546   1.688  1.00  2.06              
ATOM   3131  HB1 ALA L 106       4.619   8.314   1.381  1.00  1.32              
ATOM   3132  HB2 ALA L 106       3.224   9.406   1.080  1.00  1.32              
ATOM   3133  HB3 ALA L 106       3.592   8.847   2.757  1.00  1.32              
ATOM   3134  C   ALA L 106       1.244   7.490   1.908  1.00  2.00              
ATOM   3135  O   ALA L 106       0.384   7.208   1.074  1.00  1.70              
ATOM   3136  N   PHE L 107       0.983   7.906   3.194  1.00  1.85              
ATOM   3137  HN  PHE L 107       1.755   7.912   3.828  1.00  0.22              
ATOM   3138  CA  PHE L 107      -0.293   8.361   3.801  1.00  2.27              
ATOM   3139  HA  PHE L 107      -0.183   9.425   3.952  1.00  1.32              
ATOM   3140  CB  PHE L 107      -1.482   8.111   2.849  1.00  2.17              
ATOM   3141  HB1 PHE L 107      -1.454   7.067   2.487  1.00  1.32              
ATOM   3142  HB2 PHE L 107      -2.437   8.223   3.372  1.00  1.32              
ATOM   3143  CG  PHE L 107      -1.438   9.002   1.619  1.00  1.99              
ATOM   3144  CD1 PHE L 107      -0.595  10.123   1.581  1.00  1.99              
ATOM   3145  HD1 PHE L 107       0.053  10.340   2.417  1.00  1.36              
ATOM   3146  CE1 PHE L 107      -0.583  10.959   0.472  1.00  1.99              
ATOM   3147  HE1 PHE L 107       0.081  11.806   0.460  1.00  1.36              
ATOM   3148  CZ  PHE L 107      -1.422  10.700  -0.622  1.00  1.99              
ATOM   3149  HZ  PHE L 107      -1.414  11.355  -1.484  1.00  1.36              
ATOM   3150  CD2 PHE L 107      -2.264   8.740   0.515  1.00  1.99              
ATOM   3151  HD2 PHE L 107      -2.934   7.909   0.532  1.00  1.36              
ATOM   3152  CE2 PHE L 107      -2.266   9.594  -0.591  1.00  1.99              
ATOM   3153  HE2 PHE L 107      -2.912   9.377  -1.438  1.00  1.36              
ATOM   3154  C   PHE L 107      -0.485   7.920   5.261  1.00  2.00              
ATOM   3155  O   PHE L 107       0.378   7.226   5.783  1.00  1.70              
ATOM   3156  N   ASP L 108      -1.578   8.320   5.981  1.00  1.85              
ATOM   3157  HN  ASP L 108      -2.309   8.879   5.601  1.00  0.22              
ATOM   3158  CA  ASP L 108      -1.804   8.021   7.403  1.00  2.27              
ATOM   3159  HA  ASP L 108      -1.181   7.178   7.673  1.00  1.32              
ATOM   3160  CB  ASP L 108      -1.377   9.213   8.296  1.00  2.17              
ATOM   3161  HB1 ASP L 108      -1.579   8.966   9.356  1.00  1.32              
ATOM   3162  HB2 ASP L 108      -0.292   9.411   8.183  1.00  1.32              
ATOM   3163  CG  ASP L 108      -2.135  10.480   7.962  1.00  2.00              
ATOM   3164  OD1 ASP L 108      -3.380  10.411   7.814  1.00  1.70              
ATOM   3165  OD2 ASP L 108      -1.469  11.514   7.685  1.00  1.70              
ATOM   3166  C   ASP L 108      -3.253   7.586   7.750  1.00  2.00              
ATOM   3167  O   ASP L 108      -4.096   7.367   6.873  1.00  1.70              
ATOM   3168  N   GLN L 109      -3.571   7.368   9.061  1.00  1.85              
ATOM   3169  HN  GLN L 109      -2.911   7.552   9.789  1.00  0.22              
ATOM   3170  CA  GLN L 109      -4.922   7.031   9.486  1.00  2.27              
ATOM   3171  HA  GLN L 109      -5.395   6.428   8.736  1.00  1.32              
ATOM   3172  CB  GLN L 109      -4.916   6.200  10.785  1.00  2.17              
ATOM   3173  HB1 GLN L 109      -4.315   5.287  10.580  1.00  1.32              
ATOM   3174  HB2 GLN L 109      -4.371   6.762  11.576  1.00  1.32              
ATOM   3175  CG  GLN L 109      -6.313   5.769  11.311  1.00  2.17              
ATOM   3176  HG1 GLN L 109      -6.914   6.661  11.592  1.00  1.32              
ATOM   3177  HG2 GLN L 109      -6.872   5.215  10.529  1.00  1.32              
ATOM   3178  CD  GLN L 109      -6.219   4.896  12.563  1.00  2.00              
ATOM   3179  OE1 GLN L 109      -7.225   4.394  13.074  1.00  1.70              
ATOM   3180  NE2 GLN L 109      -4.991   4.694  13.083  1.00  1.85              
ATOM   3181 HE21 GLN L 109      -4.925   4.125  13.897  1.00  0.22              
ATOM   3182 HE22 GLN L 109      -4.197   5.128  12.658  1.00  0.22              
ATOM   3183  C   GLN L 109      -5.797   8.224   9.774  1.00  2.00              
ATOM   3184  O   GLN L 109      -7.030   8.145   9.645  1.00  1.70              
ATOM   3185  N   THR L 110      -5.218   9.389  10.171  1.00  1.85              
ATOM   3186  HN  THR L 110      -4.238   9.358  10.411  1.00  0.22              
ATOM   3187  CA  THR L 110      -5.844  10.724  10.091  1.00  2.27              
ATOM   3188  HA  THR L 110      -6.791  10.645  10.616  1.00  1.32              
ATOM   3189  CB  THR L 110      -5.005  11.789  10.829  1.00  2.27              
ATOM   3190  HB  THR L 110      -4.899  11.423  11.879  1.00  1.32              
ATOM   3191  OG1 THR L 110      -5.661  13.050  10.893  1.00  1.77              
ATOM   3192  HG1 THR L 110      -5.048  13.636  11.358  1.00  0.22              
ATOM   3193  CG2 THR L 110      -3.593  12.027  10.279  1.00  2.06              
ATOM   3194 HG21 THR L 110      -3.021  12.715  10.935  1.00  1.32              
ATOM   3195 HG22 THR L 110      -3.034  11.068  10.219  1.00  1.32              
ATOM   3196 HG23 THR L 110      -3.630  12.470   9.260  1.00  1.32              
ATOM   3197  C   THR L 110      -6.139  11.158   8.666  1.00  2.00              
ATOM   3198  O   THR L 110      -5.711  12.212   8.196  1.00  1.70              
ATOM   3199  N   ASN L 113      -6.963  10.372   7.969  1.00  1.85              
ATOM   3200  HN  ASN L 113      -7.400   9.632   8.465  1.00  0.22              
ATOM   3201  CA  ASN L 113      -7.195  10.459   6.548  1.00  2.27              
ATOM   3202  HA  ASN L 113      -7.874  11.289   6.386  1.00  1.32              
ATOM   3203  CB  ASN L 113      -5.863  10.666   5.779  1.00  2.17              
ATOM   3204  HB1 ASN L 113      -5.250  11.394   6.352  1.00  1.32              
ATOM   3205  HB2 ASN L 113      -5.293   9.720   5.733  1.00  1.32              
ATOM   3206  CG  ASN L 113      -6.033  11.235   4.373  1.00  2.00              
ATOM   3207  OD1 ASN L 113      -5.518  12.296   4.017  1.00  1.70              
ATOM   3208  ND2 ASN L 113      -6.809  10.515   3.533  1.00  1.85              
ATOM   3209 HD21 ASN L 113      -6.916  10.858   2.599  1.00  0.22              
ATOM   3210 HD22 ASN L 113      -7.208   9.656   3.832  1.00  0.22              
ATOM   3211  C   ASN L 113      -7.909   9.185   6.087  1.00  2.00              
ATOM   3212  O   ASN L 113      -9.089   9.222   5.748  1.00  1.70              
ATOM   3213  N   LYS L 114      -7.162   8.043   6.033  1.00  1.85              
ATOM   3214  HN  LYS L 114      -6.249   8.049   6.452  1.00  0.22              
ATOM   3215  CA  LYS L 114      -7.575   6.756   5.469  1.00  2.27              
ATOM   3216  HA  LYS L 114      -6.824   6.042   5.775  1.00  1.32              
ATOM   3217  CB  LYS L 114      -8.920   6.301   6.083  1.00  2.17              
ATOM   3218  HB1 LYS L 114      -9.658   7.111   5.906  1.00  1.32              
ATOM   3219  HB2 LYS L 114      -9.236   5.428   5.555  1.00  1.32              
ATOM   3220  CG  LYS L 114      -8.900   5.979   7.588  1.00  2.17              
ATOM   3221  HG1 LYS L 114      -8.095   5.235   7.791  1.00  1.32              
ATOM   3222  HG2 LYS L 114      -8.644   6.904   8.151  1.00  1.32              
ATOM   3223  CD  LYS L 114     -10.232   5.411   8.111  1.00  2.17              
ATOM   3224  HD1 LYS L 114     -10.542   4.572   7.442  1.00  1.32              
ATOM   3225  HD2 LYS L 114     -10.052   4.973   9.121  1.00  1.32              
ATOM   3226  CE  LYS L 114     -11.334   6.470   8.186  1.00  2.17              
ATOM   3227  HE1 LYS L 114     -11.455   6.975   7.204  1.00  1.32              
ATOM   3228  HE2 LYS L 114     -12.306   6.008   8.466  1.00  1.32              
ATOM   3229  NZ  LYS L 114     -10.998   7.484   9.178  1.00  1.85              
ATOM   3230  HZ1 LYS L 114     -11.751   8.205   9.224  1.00  0.22              
ATOM   3231  HZ2 LYS L 114     -10.898   7.036  10.114  1.00  0.22              
ATOM   3232  HZ3 LYS L 114     -10.100   7.943   8.921  1.00  0.22              
ATOM   3233  C   LYS L 114      -7.592   6.665   3.925  1.00  2.00              
ATOM   3234  O   LYS L 114      -8.654   6.823   3.319  1.00  1.70              
ATOM   3235  N   TYR L 115      -6.434   6.375   3.277  1.00  1.85              
ATOM   3236  HN  TYR L 115      -5.586   6.270   3.792  1.00  0.22              
ATOM   3237  CA  TYR L 115      -6.265   6.271   1.820  1.00  2.27              
ATOM   3238  HA  TYR L 115      -6.887   5.458   1.502  1.00  1.32              
ATOM   3239  CB  TYR L 115      -6.689   7.585   1.114  1.00  2.17              
ATOM   3240  HB1 TYR L 115      -6.700   7.423   0.018  1.00  1.32              
ATOM   3241  HB2 TYR L 115      -7.723   7.870   1.416  1.00  1.32              
ATOM   3242  CG  TYR L 115      -5.750   8.735   1.390  1.00  1.99              
ATOM   3243  CD1 TYR L 115      -4.737   8.619   2.358  1.00  1.99              
ATOM   3244  HD1 TYR L 115      -4.587   7.687   2.879  1.00  1.36              
ATOM   3245  CE1 TYR L 115      -3.935   9.720   2.676  1.00  1.99              
ATOM   3246  HE1 TYR L 115      -3.170   9.657   3.428  1.00  1.36              
ATOM   3247  CZ  TYR L 115      -4.111  10.935   2.024  1.00  1.99              
ATOM   3248  OH  TYR L 115      -3.312  12.039   2.371  1.00  1.77              
ATOM   3249  HH  TYR L 115      -3.542  12.756   1.781  1.00  0.22              
ATOM   3250  CD2 TYR L 115      -5.918   9.966   0.730  1.00  1.99              
ATOM   3251  HD2 TYR L 115      -6.705  10.084  -0.001  1.00  1.36              
ATOM   3252  CE2 TYR L 115      -5.107  11.064   1.051  1.00  1.99              
ATOM   3253  HE2 TYR L 115      -5.269  12.011   0.561  1.00  1.36              
ATOM   3254  C   TYR L 115      -4.817   5.864   1.450  1.00  2.00              
ATOM   3255  O   TYR L 115      -4.006   5.656   2.346  1.00  1.70              
ATOM   3256  N   VAL L 116      -4.417   5.789   0.157  1.00  1.85              
ATOM   3257  HN  VAL L 116      -5.075   5.883  -0.583  1.00  0.22              
ATOM   3258  CA  VAL L 116      -3.002   5.783  -0.242  1.00  2.27              
ATOM   3259  HA  VAL L 116      -2.429   6.326   0.499  1.00  1.32              
ATOM   3260  CB  VAL L 116      -2.410   4.366  -0.233  1.00  2.27              
ATOM   3261  HB  VAL L 116      -2.570   3.946   0.789  1.00  1.32              
ATOM   3262  CG1 VAL L 116      -3.079   3.411  -1.237  1.00  2.06              
ATOM   3263 HG11 VAL L 116      -2.588   2.415  -1.211  1.00  1.32              
ATOM   3264 HG12 VAL L 116      -4.152   3.256  -1.004  1.00  1.32              
ATOM   3265 HG13 VAL L 116      -2.989   3.807  -2.270  1.00  1.32              
ATOM   3266  CG2 VAL L 116      -0.889   4.362  -0.481  1.00  2.06              
ATOM   3267 HG21 VAL L 116      -0.502   3.321  -0.509  1.00  1.32              
ATOM   3268 HG22 VAL L 116      -0.650   4.849  -1.448  1.00  1.32              
ATOM   3269 HG23 VAL L 116      -0.349   4.899   0.326  1.00  1.32              
ATOM   3270  C   VAL L 116      -2.876   6.560  -1.559  1.00  2.00              
ATOM   3271  O   VAL L 116      -3.805   6.618  -2.364  1.00  1.70              
ATOM   3272  N   GLY L 117      -1.731   7.227  -1.790  1.00  1.85              
ATOM   3273  HN  GLY L 117      -1.035   7.268  -1.068  1.00  0.22              
ATOM   3274  CA  GLY L 117      -1.445   8.036  -2.963  1.00  2.17              
ATOM   3275  HA1 GLY L 117      -1.346   9.068  -2.655  1.00  1.32              
ATOM   3276  HA2 GLY L 117      -2.184   7.876  -3.734  1.00  1.32              
ATOM   3277  C   GLY L 117      -0.125   7.632  -3.472  1.00  2.00              
ATOM   3278  O   GLY L 117       0.864   7.597  -2.742  1.00  1.70              
ATOM   3279  N   PHE L 118      -0.098   7.292  -4.755  1.00  1.85              
ATOM   3280  HN  PHE L 118      -0.907   7.422  -5.325  1.00  0.22              
ATOM   3281  CA  PHE L 118       1.064   6.750  -5.397  1.00  2.27              
ATOM   3282  HA  PHE L 118       1.826   6.535  -4.663  1.00  1.32              
ATOM   3283  CB  PHE L 118       0.706   5.480  -6.209  1.00  2.17              
ATOM   3284  HB1 PHE L 118      -0.132   5.715  -6.896  1.00  1.32              
ATOM   3285  HB2 PHE L 118       1.563   5.151  -6.833  1.00  1.32              
ATOM   3286  CG  PHE L 118       0.245   4.341  -5.330  1.00  1.99              
ATOM   3287  CD1 PHE L 118      -1.128   4.131  -5.106  1.00  1.99              
ATOM   3288  HD1 PHE L 118      -1.853   4.767  -5.594  1.00  1.36              
ATOM   3289  CE1 PHE L 118      -1.562   3.109  -4.253  1.00  1.99              
ATOM   3290  HE1 PHE L 118      -2.619   2.954  -4.090  1.00  1.36              
ATOM   3291  CZ  PHE L 118      -0.627   2.286  -3.615  1.00  1.99              
ATOM   3292  HZ  PHE L 118      -0.960   1.494  -2.958  1.00  1.36              
ATOM   3293  CD2 PHE L 118       1.173   3.500  -4.695  1.00  1.99              
ATOM   3294  HD2 PHE L 118       2.233   3.651  -4.847  1.00  1.36              
ATOM   3295  CE2 PHE L 118       0.741   2.483  -3.837  1.00  1.99              
ATOM   3296  HE2 PHE L 118       1.466   1.865  -3.343  1.00  1.36              
ATOM   3297  C   PHE L 118       1.627   7.771  -6.349  1.00  2.00              
ATOM   3298  O   PHE L 118       0.957   8.722  -6.758  1.00  1.70              
ATOM   3299  N   GLY L 119       2.897   7.571  -6.739  1.00  1.85              
ATOM   3300  HN  GLY L 119       3.407   6.827  -6.308  1.00  0.22              
ATOM   3301  CA  GLY L 119       3.561   8.376  -7.757  1.00  2.17              
ATOM   3302  HA1 GLY L 119       4.609   8.113  -7.762  1.00  1.32              
ATOM   3303  HA2 GLY L 119       3.394   9.419  -7.533  1.00  1.32              
ATOM   3304  C   GLY L 119       3.073   8.125  -9.158  1.00  2.00              
ATOM   3305  O   GLY L 119       2.339   7.181  -9.434  1.00  1.70              
ATOM   3306  N   ALA L 120       3.503   8.980 -10.105  1.00  1.85              
ATOM   3307  HN  ALA L 120       4.037   9.784  -9.859  1.00  0.22              
ATOM   3308  CA  ALA L 120       3.158   8.836 -11.507  1.00  2.27              
ATOM   3309  HA  ALA L 120       2.105   8.597 -11.580  1.00  1.32              
ATOM   3310  CB  ALA L 120       3.421  10.150 -12.268  1.00  2.06              
ATOM   3311  HB1 ALA L 120       2.825  10.972 -11.817  1.00  1.32              
ATOM   3312  HB2 ALA L 120       4.493  10.434 -12.235  1.00  1.32              
ATOM   3313  HB3 ALA L 120       3.118  10.055 -13.333  1.00  1.32              
ATOM   3314  C   ALA L 120       3.904   7.696 -12.181  1.00  2.00              
ATOM   3315  O   ALA L 120       3.369   7.040 -13.074  1.00  1.70              
ATOM   3316  N   GLY L 121       5.157   7.428 -11.754  1.00  1.85              
ATOM   3317  HN  GLY L 121       5.563   7.984 -11.036  1.00  0.22              
ATOM   3318  CA  GLY L 121       5.910   6.271 -12.213  1.00  2.17              
ATOM   3319  HA1 GLY L 121       5.368   5.753 -12.993  1.00  1.32              
ATOM   3320  HA2 GLY L 121       6.091   5.646 -11.352  1.00  1.32              
ATOM   3321  C   GLY L 121       7.232   6.611 -12.807  1.00  2.00              
ATOM   3322  O   GLY L 121       7.323   7.347 -13.783  1.00  1.70              
ATOM   3323  N   THR L 122       8.286   5.991 -12.262  1.00  1.85              
ATOM   3324  HN  THR L 122       8.174   5.436 -11.440  1.00  0.22              
ATOM   3325  CA  THR L 122       9.573   5.865 -12.925  1.00  2.27              
ATOM   3326  HA  THR L 122       9.739   6.677 -13.618  1.00  1.32              
ATOM   3327  CB  THR L 122      10.752   5.721 -11.967  1.00  2.27              
ATOM   3328  HB  THR L 122      10.622   4.808 -11.342  1.00  1.32              
ATOM   3329  OG1 THR L 122      10.863   6.816 -11.074  1.00  1.77              
ATOM   3330  HG1 THR L 122      11.548   7.379 -11.459  1.00  0.22              
ATOM   3331  CG2 THR L 122      12.081   5.643 -12.722  1.00  2.06              
ATOM   3332 HG21 THR L 122      12.916   5.489 -12.011  1.00  1.32              
ATOM   3333 HG22 THR L 122      12.107   4.792 -13.434  1.00  1.32              
ATOM   3334 HG23 THR L 122      12.261   6.574 -13.303  1.00  1.32              
ATOM   3335  C   THR L 122       9.521   4.550 -13.659  1.00  2.00              
ATOM   3336  O   THR L 122       9.348   3.516 -13.022  1.00  1.70              
ATOM   3337  N   LYS L 123       9.667   4.508 -14.990  1.00  1.85              
ATOM   3338  HN  LYS L 123       9.826   5.346 -15.517  1.00  0.22              
ATOM   3339  CA  LYS L 123       9.809   3.236 -15.671  1.00  2.27              
ATOM   3340  HA  LYS L 123       9.492   2.420 -15.040  1.00  1.32              
ATOM   3341  CB  LYS L 123       8.952   3.147 -16.951  1.00  2.17              
ATOM   3342  HB1 LYS L 123       7.908   3.398 -16.675  1.00  1.32              
ATOM   3343  HB2 LYS L 123       9.298   3.919 -17.670  1.00  1.32              
ATOM   3344  CG  LYS L 123       9.004   1.766 -17.632  1.00  2.17              
ATOM   3345  HG1 LYS L 123      10.068   1.548 -17.889  1.00  1.32              
ATOM   3346  HG2 LYS L 123       8.664   0.973 -16.931  1.00  1.32              
ATOM   3347  CD  LYS L 123       8.200   1.708 -18.941  1.00  2.17              
ATOM   3348  HD1 LYS L 123       8.588   2.514 -19.605  1.00  1.32              
ATOM   3349  HD2 LYS L 123       8.407   0.734 -19.440  1.00  1.32              
ATOM   3350  CE  LYS L 123       6.690   1.871 -18.765  1.00  2.17              
ATOM   3351  HE1 LYS L 123       6.273   1.010 -18.199  1.00  1.32              
ATOM   3352  HE2 LYS L 123       6.449   2.811 -18.224  1.00  1.32              
ATOM   3353  NZ  LYS L 123       6.032   1.924 -20.075  1.00  1.85              
ATOM   3354  HZ1 LYS L 123       5.020   2.184 -19.988  1.00  0.22              
ATOM   3355  HZ2 LYS L 123       6.493   2.619 -20.700  1.00  0.22              
ATOM   3356  HZ3 LYS L 123       6.059   0.999 -20.548  1.00  0.22              
ATOM   3357  C   LYS L 123      11.264   2.993 -15.979  1.00  2.00              
ATOM   3358  O   LYS L 123      11.795   3.479 -16.970  1.00  1.70              
ATOM   3359  N   LEU L 124      11.943   2.183 -15.138  1.00  1.85              
ATOM   3360  HN  LEU L 124      11.472   1.706 -14.397  1.00  0.22              
ATOM   3361  CA  LEU L 124      13.314   1.782 -15.374  1.00  2.27              
ATOM   3362  HA  LEU L 124      13.898   2.677 -15.537  1.00  1.32              
ATOM   3363  CB  LEU L 124      13.918   0.948 -14.215  1.00  2.17              
ATOM   3364  HB1 LEU L 124      13.175   0.181 -13.902  1.00  1.32              
ATOM   3365  HB2 LEU L 124      14.825   0.406 -14.574  1.00  1.32              
ATOM   3366  CG  LEU L 124      14.360   1.747 -12.978  1.00  2.27              
ATOM   3367  HG  LEU L 124      13.478   2.279 -12.550  1.00  1.32              
ATOM   3368  CD1 LEU L 124      15.452   2.762 -13.324  1.00  2.06              
ATOM   3369 HD11 LEU L 124      15.851   3.263 -12.420  1.00  1.32              
ATOM   3370 HD12 LEU L 124      16.279   2.223 -13.831  1.00  1.32              
ATOM   3371 HD13 LEU L 124      15.069   3.536 -14.019  1.00  1.32              
ATOM   3372  CD2 LEU L 124      14.910   0.757 -11.951  1.00  2.06              
ATOM   3373 HD21 LEU L 124      15.194   1.283 -11.018  1.00  1.32              
ATOM   3374 HD22 LEU L 124      14.146  -0.012 -11.711  1.00  1.32              
ATOM   3375 HD23 LEU L 124      15.809   0.236 -12.348  1.00  1.32              
ATOM   3376  C   LEU L 124      13.417   0.956 -16.639  1.00  2.00              
ATOM   3377  O   LEU L 124      12.842  -0.131 -16.773  1.00  1.70              
ATOM   3378  N   GLU L 125      14.119   1.507 -17.633  1.00  1.85              
ATOM   3379  HN  GLU L 125      14.472   2.438 -17.531  1.00  0.22              
ATOM   3380  CA  GLU L 125      14.328   0.885 -18.915  1.00  2.27              
ATOM   3381  HA  GLU L 125      13.970  -0.131 -18.877  1.00  1.32              
ATOM   3382  CB  GLU L 125      13.499   1.590 -20.013  1.00  2.17              
ATOM   3383  HB1 GLU L 125      13.589   1.025 -20.967  1.00  1.32              
ATOM   3384  HB2 GLU L 125      12.434   1.522 -19.686  1.00  1.32              
ATOM   3385  CG  GLU L 125      13.788   3.084 -20.273  1.00  2.17              
ATOM   3386  HG1 GLU L 125      13.708   3.673 -19.335  1.00  1.32              
ATOM   3387  HG2 GLU L 125      14.804   3.206 -20.696  1.00  1.32              
ATOM   3388  CD  GLU L 125      12.785   3.633 -21.272  1.00  2.00              
ATOM   3389  OE1 GLU L 125      12.655   3.047 -22.383  1.00  1.70              
ATOM   3390  OE2 GLU L 125      12.087   4.634 -20.981  1.00  1.70              
ATOM   3391  C   GLU L 125      15.813   0.763 -19.211  1.00  2.00              
ATOM   3392  O   GLU L 125      16.654   1.414 -18.595  1.00  1.70              
ATOM   3393  N   LEU L 126      16.195  -0.149 -20.124  1.00  1.85              
ATOM   3394  HN  LEU L 126      15.507  -0.666 -20.642  1.00  0.22              
ATOM   3395  CA  LEU L 126      17.596  -0.381 -20.442  1.00  2.27              
ATOM   3396  HA  LEU L 126      18.184  -0.193 -19.557  1.00  1.32              
ATOM   3397  CB  LEU L 126      17.818  -1.874 -20.843  1.00  2.17              
ATOM   3398  HB1 LEU L 126      17.289  -2.479 -20.071  1.00  1.32              
ATOM   3399  HB2 LEU L 126      17.303  -2.062 -21.808  1.00  1.32              
ATOM   3400  CG  LEU L 126      19.257  -2.453 -20.937  1.00  2.27              
ATOM   3401  HG  LEU L 126      19.121  -3.546 -21.146  1.00  1.32              
ATOM   3402  CD1 LEU L 126      20.048  -2.354 -19.629  1.00  2.06              
ATOM   3403 HD11 LEU L 126      21.046  -2.824 -19.753  1.00  1.32              
ATOM   3404 HD12 LEU L 126      20.214  -1.295 -19.356  1.00  1.32              
ATOM   3405 HD13 LEU L 126      19.515  -2.857 -18.795  1.00  1.32              
ATOM   3406  CD2 LEU L 126      20.102  -1.909 -22.096  1.00  2.06              
ATOM   3407 HD21 LEU L 126      20.967  -2.577 -22.294  1.00  1.32              
ATOM   3408 HD22 LEU L 126      19.492  -1.827 -23.021  1.00  1.32              
ATOM   3409 HD23 LEU L 126      20.511  -0.907 -21.861  1.00  1.32              
ATOM   3410  C   LEU L 126      18.016   0.627 -21.509  1.00  2.00              
ATOM   3411  O   LEU L 126      17.246   0.923 -22.419  1.00  1.70              
ATOM   3412  N   LYS L 127      19.219   1.223 -21.376  1.00  1.85              
ATOM   3413  HN  LYS L 127      19.760   1.042 -20.560  1.00  0.22              
ATOM   3414  CA  LYS L 127      19.792   2.137 -22.352  1.00  2.27              
ATOM   3415  HA  LYS L 127      19.042   2.878 -22.594  1.00  1.32              
ATOM   3416  CB  LYS L 127      21.045   2.837 -21.752  1.00  2.17              
ATOM   3417  HB1 LYS L 127      21.751   2.043 -21.417  1.00  1.32              
ATOM   3418  HB2 LYS L 127      21.556   3.417 -22.551  1.00  1.32              
ATOM   3419  CG  LYS L 127      20.789   3.831 -20.612  1.00  2.17              
ATOM   3420  HG1 LYS L 127      20.114   4.634 -20.978  1.00  1.32              
ATOM   3421  HG2 LYS L 127      20.274   3.295 -19.790  1.00  1.32              
ATOM   3422  CD  LYS L 127      22.113   4.434 -20.116  1.00  2.17              
ATOM   3423  HD1 LYS L 127      22.794   3.592 -19.860  1.00  1.32              
ATOM   3424  HD2 LYS L 127      22.595   4.992 -20.950  1.00  1.32              
ATOM   3425  CE  LYS L 127      22.034   5.330 -18.878  1.00  2.17              
ATOM   3426  HE1 LYS L 127      21.544   4.804 -18.034  1.00  1.32              
ATOM   3427  HE2 LYS L 127      23.055   5.629 -18.559  1.00  1.32              
ATOM   3428  NZ  LYS L 127      21.278   6.555 -19.175  1.00  1.85              
ATOM   3429  HZ1 LYS L 127      21.218   7.168 -18.331  1.00  0.22              
ATOM   3430  HZ2 LYS L 127      21.758   7.083 -19.941  1.00  0.22              
ATOM   3431  HZ3 LYS L 127      20.315   6.317 -19.469  1.00  0.22              
ATOM   3432  C   LYS L 127      20.219   1.480 -23.710  1.00  2.00              
ATOM   3433  OT1 LYS L 127      19.419   0.751 -24.345  1.00  1.70              
ATOM   3434  OT2 LYS L 127      21.366   1.732 -24.170  1.00  1.70              
TER
ATOM   3435  N   GLY A  -1      -9.442   4.025  14.975  1.00  1.85              
ATOM   3436  HT1 GLY A  -1     -10.056   4.580  15.613  1.00  0.22              
ATOM   3437  HT2 GLY A  -1      -9.425   4.548  14.069  1.00  0.22              
ATOM   3438  HT3 GLY A  -1      -8.482   4.025  15.397  1.00  0.22              
ATOM   3439  CA  GLY A  -1      -9.976   2.647  14.821  1.00  2.17              
ATOM   3440  HA1 GLY A  -1     -10.845   2.686  14.183  1.00  1.32              
ATOM   3441  HA2 GLY A  -1     -10.185   2.280  15.813  1.00  1.32              
ATOM   3442  C   GLY A  -1      -8.982   1.703  14.227  1.00  2.00              
ATOM   3443  O   GLY A  -1      -8.117   1.191  14.932  1.00  1.70              
ATOM   3444  N   GLY A   0      -9.058   1.426  12.913  1.00  1.85              
ATOM   3445  HN  GLY A   0      -9.809   1.782  12.344  1.00  0.22              
ATOM   3446  CA  GLY A   0      -8.116   0.482  12.331  1.00  2.17              
ATOM   3447  HA1 GLY A   0      -8.386  -0.507  12.674  1.00  1.32              
ATOM   3448  HA2 GLY A   0      -7.115   0.765  12.624  1.00  1.32              
ATOM   3449  C   GLY A   0      -8.095   0.407  10.839  1.00  2.00              
ATOM   3450  O   GLY A   0      -7.920  -0.668  10.282  1.00  1.70              
ATOM   3451  N   ASP A   1      -8.203   1.537  10.121  1.00  1.85              
ATOM   3452  HN  ASP A   1      -8.206   2.423  10.569  1.00  0.22              
ATOM   3453  CA  ASP A   1      -8.017   1.500   8.680  1.00  2.27              
ATOM   3454  HA  ASP A   1      -8.174   0.492   8.321  1.00  1.32              
ATOM   3455  CB  ASP A   1      -9.035   2.381   7.933  1.00  2.17              
ATOM   3456  HB1 ASP A   1     -10.062   2.203   8.307  1.00  1.32              
ATOM   3457  HB2 ASP A   1      -8.749   3.436   8.044  1.00  1.32              
ATOM   3458  CG  ASP A   1      -9.039   2.058   6.452  1.00  2.00              
ATOM   3459  OD1 ASP A   1      -9.241   0.866   6.138  1.00  1.70              
ATOM   3460  OD2 ASP A   1      -8.732   2.972   5.655  1.00  1.70              
ATOM   3461  C   ASP A   1      -6.585   1.888   8.320  1.00  2.00              
ATOM   3462  O   ASP A   1      -5.849   2.462   9.122  1.00  1.70              
ATOM   3463  N   TYR A   2      -6.199   1.561   7.078  1.00  1.85              
ATOM   3464  HN  TYR A   2      -6.921   1.211   6.472  1.00  0.22              
ATOM   3465  CA  TYR A   2      -4.941   1.838   6.442  1.00  2.27              
ATOM   3466  HA  TYR A   2      -4.917   1.163   5.597  1.00  1.32              
ATOM   3467  CB  TYR A   2      -5.040   3.284   5.899  1.00  2.17              
ATOM   3468  HB1 TYR A   2      -5.968   3.386   5.294  1.00  1.32              
ATOM   3469  HB2 TYR A   2      -5.090   4.018   6.732  1.00  1.32              
ATOM   3470  CG  TYR A   2      -3.900   3.591   5.005  1.00  1.99              
ATOM   3471  CD1 TYR A   2      -3.710   2.868   3.820  1.00  1.99              
ATOM   3472  HD1 TYR A   2      -4.466   2.169   3.491  1.00  1.36              
ATOM   3473  CE1 TYR A   2      -2.548   3.061   3.066  1.00  1.99              
ATOM   3474  HE1 TYR A   2      -2.412   2.517   2.145  1.00  1.36              
ATOM   3475  CZ  TYR A   2      -1.602   4.005   3.477  1.00  1.99              
ATOM   3476  OH  TYR A   2      -0.437   4.236   2.740  1.00  1.77              
ATOM   3477  HH  TYR A   2      -0.266   5.186   2.794  1.00  0.22              
ATOM   3478  CD2 TYR A   2      -2.966   4.551   5.394  1.00  1.99              
ATOM   3479  HD2 TYR A   2      -3.115   5.103   6.311  1.00  1.36              
ATOM   3480  CE2 TYR A   2      -1.815   4.752   4.631  1.00  1.99              
ATOM   3481  HE2 TYR A   2      -1.074   5.452   4.965  1.00  1.36              
ATOM   3482  C   TYR A   2      -3.668   1.486   7.235  1.00  2.00              
ATOM   3483  O   TYR A   2      -3.119   0.391   7.080  1.00  1.70              
ATOM   3484  N   LYS A   3      -3.149   2.407   8.066  1.00  1.85              
ATOM   3485  HN  LYS A   3      -3.625   3.271   8.227  1.00  0.22              
ATOM   3486  CA  LYS A   3      -2.006   2.177   8.923  1.00  2.27              
ATOM   3487  HA  LYS A   3      -2.264   1.347   9.555  1.00  1.32              
ATOM   3488  CB  LYS A   3      -0.693   1.876   8.165  1.00  2.17              
ATOM   3489  HB1 LYS A   3       0.095   1.609   8.907  1.00  1.32              
ATOM   3490  HB2 LYS A   3      -0.862   0.971   7.546  1.00  1.32              
ATOM   3491  CG  LYS A   3      -0.202   3.033   7.278  1.00  2.17              
ATOM   3492  HG1 LYS A   3      -1.070   3.497   6.772  1.00  1.32              
ATOM   3493  HG2 LYS A   3       0.239   3.819   7.937  1.00  1.32              
ATOM   3494  CD  LYS A   3       0.825   2.597   6.225  1.00  2.17              
ATOM   3495  HD1 LYS A   3       0.316   2.150   5.347  1.00  1.32              
ATOM   3496  HD2 LYS A   3       1.355   3.505   5.852  1.00  1.32              
ATOM   3497  CE  LYS A   3       1.791   1.572   6.797  1.00  2.17              
ATOM   3498  HE1 LYS A   3       2.196   1.967   7.750  1.00  1.32              
ATOM   3499  HE2 LYS A   3       1.298   0.607   7.030  1.00  1.32              
ATOM   3500  NZ  LYS A   3       2.890   1.332   5.869  1.00  1.85              
ATOM   3501  HZ1 LYS A   3       3.696   0.910   6.365  1.00  0.22              
ATOM   3502  HZ2 LYS A   3       2.674   0.688   5.061  1.00  0.22              
ATOM   3503  HZ3 LYS A   3       3.204   2.217   5.432  1.00  0.22              
ATOM   3504  C   LYS A   3      -1.784   3.360   9.830  1.00  2.00              
ATOM   3505  O   LYS A   3      -2.481   4.357   9.720  1.00  1.70              
ATOM   3506  N   ASP A   4      -0.833   3.242  10.767  1.00  1.85              
ATOM   3507  HN  ASP A   4      -0.141   2.508  10.721  1.00  0.22              
ATOM   3508  CA  ASP A   4      -0.577   4.076  11.920  1.00  2.27              
ATOM   3509  HA  ASP A   4      -1.531   4.299  12.379  1.00  1.32              
ATOM   3510  CB  ASP A   4       0.274   3.245  12.936  1.00  2.17              
ATOM   3511  HB1 ASP A   4       0.562   3.846  13.822  1.00  1.32              
ATOM   3512  HB2 ASP A   4      -0.330   2.382  13.286  1.00  1.32              
ATOM   3513  CG  ASP A   4       1.528   2.655  12.307  1.00  2.00              
ATOM   3514  OD1 ASP A   4       1.421   1.990  11.246  1.00  1.70              
ATOM   3515  OD2 ASP A   4       2.621   2.813  12.917  1.00  1.70              
ATOM   3516  C   ASP A   4       0.060   5.435  11.619  1.00  2.00              
ATOM   3517  O   ASP A   4       0.592   5.700  10.540  1.00  1.70              
ATOM   3518  N   ASP A   5       0.001   6.342  12.606  1.00  1.85              
ATOM   3519  HN  ASP A   5      -0.386   6.090  13.487  1.00  0.22              
ATOM   3520  CA  ASP A   5       0.281   7.749  12.425  1.00  2.27              
ATOM   3521  HA  ASP A   5       0.316   7.986  11.370  1.00  1.32              
ATOM   3522  CB  ASP A   5      -0.853   8.573  13.100  1.00  2.17              
ATOM   3523  HB1 ASP A   5      -0.817   8.429  14.199  1.00  1.32              
ATOM   3524  HB2 ASP A   5      -0.740   9.652  12.892  1.00  1.32              
ATOM   3525  CG  ASP A   5      -2.224   8.152  12.608  1.00  2.00              
ATOM   3526  OD1 ASP A   5      -2.828   7.245  13.242  1.00  1.70              
ATOM   3527  OD2 ASP A   5      -2.714   8.732  11.605  1.00  1.70              
ATOM   3528  C   ASP A   5       1.635   8.151  13.024  1.00  2.00              
ATOM   3529  O   ASP A   5       2.448   7.317  13.432  1.00  1.70              
ATOM   3530  N   ASP A   6       1.869   9.479  13.113  1.00  1.85              
ATOM   3531  HN  ASP A   6       1.189  10.085  12.708  1.00  0.22              
ATOM   3532  CA  ASP A   6       2.872  10.139  13.939  1.00  2.27              
ATOM   3533  HA  ASP A   6       2.710  11.195  13.775  1.00  1.32              
ATOM   3534  CB  ASP A   6       2.655   9.887  15.456  1.00  2.17              
ATOM   3535  HB1 ASP A   6       2.646   8.801  15.661  1.00  1.32              
ATOM   3536  HB2 ASP A   6       3.466  10.361  16.050  1.00  1.32              
ATOM   3537  CG  ASP A   6       1.351  10.484  15.923  1.00  2.00              
ATOM   3538  OD1 ASP A   6       1.215  11.733  15.860  1.00  1.70              
ATOM   3539  OD2 ASP A   6       0.451   9.735  16.384  1.00  1.70              
ATOM   3540  C   ASP A   6       4.337   9.964  13.558  1.00  2.00              
ATOM   3541  O   ASP A   6       5.001  10.927  13.175  1.00  1.70              
ATOM   3542  N   ASP A   7       4.912   8.763  13.709  1.00  1.85              
ATOM   3543  HN  ASP A   7       4.329   7.978  13.919  1.00  0.22              
ATOM   3544  CA  ASP A   7       6.347   8.569  13.619  1.00  2.27              
ATOM   3545  HA  ASP A   7       6.801   9.395  14.151  1.00  1.32              
ATOM   3546  CB  ASP A   7       6.719   7.260  14.367  1.00  2.17              
ATOM   3547  HB1 ASP A   7       6.069   7.167  15.262  1.00  1.32              
ATOM   3548  HB2 ASP A   7       6.540   6.378  13.725  1.00  1.32              
ATOM   3549  CG  ASP A   7       8.139   7.216  14.887  1.00  2.00              
ATOM   3550  OD1 ASP A   7       8.921   8.168  14.644  1.00  1.70              
ATOM   3551  OD2 ASP A   7       8.472   6.201  15.546  1.00  1.70              
ATOM   3552  C   ASP A   7       6.908   8.627  12.187  1.00  2.00              
ATOM   3553  O   ASP A   7       6.212   8.424  11.190  1.00  1.70              
ATOM   3554  N   LYS A   8       8.225   8.909  12.098  1.00  1.85              
ATOM   3555  HN  LYS A   8       8.720   8.880  12.978  1.00  0.22              
ATOM   3556  CA  LYS A   8       9.038   9.122  10.908  1.00  2.27              
ATOM   3557  HA  LYS A   8      10.036   9.339  11.264  1.00  1.32              
ATOM   3558  CB  LYS A   8       9.158   7.847  10.026  1.00  2.17              
ATOM   3559  HB1 LYS A   8       8.155   7.386   9.964  1.00  1.32              
ATOM   3560  HB2 LYS A   8       9.430   8.131   8.984  1.00  1.32              
ATOM   3561  CG  LYS A   8      10.221   6.818  10.474  1.00  2.17              
ATOM   3562  HG1 LYS A   8      10.253   5.967   9.755  1.00  1.32              
ATOM   3563  HG2 LYS A   8      11.208   7.336  10.398  1.00  1.32              
ATOM   3564  CD  LYS A   8      10.107   6.262  11.909  1.00  2.17              
ATOM   3565  HD1 LYS A   8      11.124   5.941  12.230  1.00  1.32              
ATOM   3566  HD2 LYS A   8       9.824   7.063  12.615  1.00  1.32              
ATOM   3567  CE  LYS A   8       9.205   5.041  12.137  1.00  2.17              
ATOM   3568  HE1 LYS A   8       9.733   4.104  11.862  1.00  1.32              
ATOM   3569  HE2 LYS A   8       8.927   4.977  13.211  1.00  1.32              
ATOM   3570  NZ  LYS A   8       7.973   5.103  11.344  1.00  1.85              
ATOM   3571  HZ1 LYS A   8       7.208   4.590  11.845  1.00  0.22              
ATOM   3572  HZ2 LYS A   8       7.685   6.083  11.180  1.00  0.22              
ATOM   3573  HZ3 LYS A   8       8.157   4.633  10.409  1.00  0.22              
ATOM   3574  C   LYS A   8       8.667  10.373  10.112  1.00  2.00              
ATOM   3575  O   LYS A   8       8.653  10.402   8.884  1.00  1.70              
ATOM   3576  N   GLY A   9       8.436  11.500  10.809  1.00  1.85              
ATOM   3577  HN  GLY A   9       8.457  11.488  11.810  1.00  0.22              
ATOM   3578  CA  GLY A   9       8.145  12.757  10.135  1.00  2.17              
ATOM   3579  HA1 GLY A   9       7.167  12.671   9.691  1.00  1.32              
ATOM   3580  HA2 GLY A   9       8.927  12.954   9.416  1.00  1.32              
ATOM   3581  C   GLY A   9       8.099  13.921  11.080  1.00  2.00              
ATOM   3582  O   GLY A   9       7.074  14.196  11.697  1.00  1.70              
ATOM   3583  N   GLY A  10       9.228  14.636  11.221  1.00  1.85              
ATOM   3584  HN  GLY A  10      10.050  14.403  10.704  1.00  0.22              
ATOM   3585  CA  GLY A  10       9.350  15.749  12.153  1.00  2.17              
ATOM   3586  HA1 GLY A  10      10.403  15.911  12.325  1.00  1.32              
ATOM   3587  HA2 GLY A  10       8.827  15.502  13.068  1.00  1.32              
ATOM   3588  C   GLY A  10       8.804  17.086  11.639  1.00  2.00              
ATOM   3589  OT1 GLY A  10       8.641  17.278  10.403  1.00  1.70              
ATOM   3590  OT2 GLY A  10       8.593  17.987  12.490  1.00  1.70              
TER
END
