# Supplementary material for: De novo design of antibody complementarity determining regions binding a FLAG tetra-peptide
Source: Sci Rep. 2017 Aug 31;7:10295. doi: 10.1038/s41598-017-10737-9 (PMC5579192; doi:10.1038/s41598-017-10737-9)
Supplement: Supplementary file 2 — Supplementary Datasets 1, 2 & 3 [file 41598_2017_10737_MOESM2_ESM.zip › EEh13.6.pdb]

REMARK      Computationally Designed Antibody EEh13.6
ATOM      1  N   GLN H   1       3.260 -19.563   3.184  1.00  1.85              
ATOM      2  HT1 GLN H   1       4.122 -20.152   3.194  1.00  0.22              
ATOM      3  HT2 GLN H   1       2.430 -20.201   3.216  1.00  0.22              
ATOM      4  HT3 GLN H   1       3.251 -19.018   4.071  1.00  0.22              
ATOM      5  CA  GLN H   1       3.188 -18.693   1.982  1.00  2.27              
ATOM      6  HA  GLN H   1       4.011 -17.993   2.029  1.00  1.32              
ATOM      7  CB  GLN H   1       3.291 -19.544   0.676  1.00  2.17              
ATOM      8  HB1 GLN H   1       2.464 -20.288   0.641  1.00  1.32              
ATOM      9  HB2 GLN H   1       3.132 -18.848  -0.183  1.00  1.32              
ATOM     10  CG  GLN H   1       4.652 -20.249   0.392  1.00  2.17              
ATOM     11  HG1 GLN H   1       4.739 -20.369  -0.711  1.00  1.32              
ATOM     12  HG2 GLN H   1       5.500 -19.621   0.730  1.00  1.32              
ATOM     13  CD  GLN H   1       4.792 -21.644   1.011  1.00  2.00              
ATOM     14  OE1 GLN H   1       4.247 -21.952   2.073  1.00  1.70              
ATOM     15  NE2 GLN H   1       5.564 -22.529   0.348  1.00  1.85              
ATOM     16 HE21 GLN H   1       5.689 -23.435   0.758  1.00  0.22              
ATOM     17 HE22 GLN H   1       6.010 -22.274  -0.510  1.00  0.22              
ATOM     18  C   GLN H   1       1.892 -17.892   1.949  1.00  2.00              
ATOM     19  O   GLN H   1       0.803 -18.457   1.937  1.00  1.70              
ATOM     20  N   VAL H   2       1.951 -16.545   1.946  1.00  1.85              
ATOM     21  HN  VAL H   2       2.823 -16.048   2.038  1.00  0.22              
ATOM     22  CA  VAL H   2       0.753 -15.721   1.798  1.00  2.27              
ATOM     23  HA  VAL H   2      -0.104 -16.250   2.190  1.00  1.32              
ATOM     24  CB  VAL H   2       0.860 -14.402   2.558  1.00  2.27              
ATOM     25  HB  VAL H   2       1.718 -13.818   2.158  1.00  1.32              
ATOM     26  CG1 VAL H   2      -0.427 -13.563   2.408  1.00  2.06              
ATOM     27 HG11 VAL H   2      -0.332 -12.638   3.015  1.00  1.32              
ATOM     28 HG12 VAL H   2      -0.593 -13.263   1.353  1.00  1.32              
ATOM     29 HG13 VAL H   2      -1.311 -14.133   2.765  1.00  1.32              
ATOM     30  CG2 VAL H   2       1.127 -14.681   4.049  1.00  2.06              
ATOM     31 HG21 VAL H   2       1.207 -13.720   4.604  1.00  1.32              
ATOM     32 HG22 VAL H   2       0.299 -15.269   4.496  1.00  1.32              
ATOM     33 HG23 VAL H   2       2.080 -15.231   4.195  1.00  1.32              
ATOM     34  C   VAL H   2       0.491 -15.462   0.320  1.00  2.00              
ATOM     35  O   VAL H   2       1.378 -15.025  -0.411  1.00  1.70              
ATOM     36  N   GLN H   3      -0.726 -15.771  -0.173  1.00  1.85              
ATOM     37  HN  GLN H   3      -1.448 -16.109   0.440  1.00  0.22              
ATOM     38  CA  GLN H   3      -1.065 -15.646  -1.583  1.00  2.27              
ATOM     39  HA  GLN H   3      -0.414 -14.914  -2.043  1.00  1.32              
ATOM     40  CB  GLN H   3      -0.925 -16.991  -2.349  1.00  2.17              
ATOM     41  HB1 GLN H   3      -1.595 -17.747  -1.881  1.00  1.32              
ATOM     42  HB2 GLN H   3      -1.256 -16.843  -3.402  1.00  1.32              
ATOM     43  CG  GLN H   3       0.525 -17.536  -2.364  1.00  2.17              
ATOM     44  HG1 GLN H   3       1.209 -16.773  -2.793  1.00  1.32              
ATOM     45  HG2 GLN H   3       0.852 -17.745  -1.324  1.00  1.32              
ATOM     46  CD  GLN H   3       0.651 -18.844  -3.140  1.00  2.00              
ATOM     47  OE1 GLN H   3       0.309 -19.926  -2.659  1.00  1.70              
ATOM     48  NE2 GLN H   3       1.193 -18.770  -4.373  1.00  1.85              
ATOM     49 HE21 GLN H   3       1.299 -19.618  -4.896  1.00  0.22              
ATOM     50 HE22 GLN H   3       1.511 -17.894  -4.732  1.00  0.22              
ATOM     51  C   GLN H   3      -2.481 -15.117  -1.752  1.00  2.00              
ATOM     52  O   GLN H   3      -3.415 -15.551  -1.082  1.00  1.70              
ATOM     53  N   LEU H   4      -2.663 -14.130  -2.648  1.00  1.85              
ATOM     54  HN  LEU H   4      -1.889 -13.796  -3.189  1.00  0.22              
ATOM     55  CA  LEU H   4      -3.934 -13.470  -2.896  1.00  2.27              
ATOM     56  HA  LEU H   4      -4.698 -13.838  -2.224  1.00  1.32              
ATOM     57  CB  LEU H   4      -3.836 -11.927  -2.773  1.00  2.17              
ATOM     58  HB1 LEU H   4      -2.969 -11.573  -3.373  1.00  1.32              
ATOM     59  HB2 LEU H   4      -4.750 -11.481  -3.224  1.00  1.32              
ATOM     60  CG  LEU H   4      -3.725 -11.345  -1.350  1.00  2.27              
ATOM     61  HG  LEU H   4      -4.570 -11.734  -0.733  1.00  1.32              
ATOM     62  CD1 LEU H   4      -3.842  -9.819  -1.433  1.00  2.06              
ATOM     63 HD11 LEU H   4      -3.745  -9.367  -0.427  1.00  1.32              
ATOM     64 HD12 LEU H   4      -3.031  -9.418  -2.080  1.00  1.32              
ATOM     65 HD13 LEU H   4      -4.811  -9.507  -1.866  1.00  1.32              
ATOM     66  CD2 LEU H   4      -2.406 -11.696  -0.658  1.00  2.06              
ATOM     67 HD21 LEU H   4      -2.262 -11.076   0.250  1.00  1.32              
ATOM     68 HD22 LEU H   4      -2.379 -12.763  -0.358  1.00  1.32              
ATOM     69 HD23 LEU H   4      -1.564 -11.498  -1.357  1.00  1.32              
ATOM     70  C   LEU H   4      -4.385 -13.775  -4.313  1.00  2.00              
ATOM     71  O   LEU H   4      -3.951 -13.144  -5.275  1.00  1.70              
ATOM     72  N   GLN H   5      -5.285 -14.755  -4.488  1.00  1.85              
ATOM     73  HN  GLN H   5      -5.679 -15.232  -3.697  1.00  0.22              
ATOM     74  CA  GLN H   5      -5.749 -15.147  -5.808  1.00  2.27              
ATOM     75  HA  GLN H   5      -4.964 -14.993  -6.538  1.00  1.32              
ATOM     76  CB  GLN H   5      -6.169 -16.637  -5.832  1.00  2.17              
ATOM     77  HB1 GLN H   5      -6.943 -16.787  -5.049  1.00  1.32              
ATOM     78  HB2 GLN H   5      -6.638 -16.887  -6.812  1.00  1.32              
ATOM     79  CG  GLN H   5      -5.019 -17.630  -5.550  1.00  2.17              
ATOM     80  HG1 GLN H   5      -4.357 -17.250  -4.746  1.00  1.32              
ATOM     81  HG2 GLN H   5      -5.467 -18.585  -5.201  1.00  1.32              
ATOM     82  CD  GLN H   5      -4.173 -17.910  -6.789  1.00  2.00              
ATOM     83  OE1 GLN H   5      -3.778 -17.029  -7.553  1.00  1.70              
ATOM     84  NE2 GLN H   5      -3.871 -19.207  -7.018  1.00  1.85              
ATOM     85 HE21 GLN H   5      -3.334 -19.431  -7.832  1.00  0.22              
ATOM     86 HE22 GLN H   5      -4.163 -19.905  -6.368  1.00  0.22              
ATOM     87  C   GLN H   5      -6.947 -14.320  -6.238  1.00  2.00              
ATOM     88  O   GLN H   5      -8.038 -14.438  -5.680  1.00  1.70              
ATOM     89  N   GLN H   6      -6.800 -13.467  -7.262  1.00  1.85              
ATOM     90  HN  GLN H   6      -5.900 -13.333  -7.678  1.00  0.22              
ATOM     91  CA  GLN H   6      -7.928 -12.705  -7.765  1.00  2.27              
ATOM     92  HA  GLN H   6      -8.545 -12.420  -6.925  1.00  1.32              
ATOM     93  CB  GLN H   6      -7.476 -11.408  -8.466  1.00  2.17              
ATOM     94  HB1 GLN H   6      -6.807 -11.643  -9.324  1.00  1.32              
ATOM     95  HB2 GLN H   6      -8.360 -10.859  -8.866  1.00  1.32              
ATOM     96  CG  GLN H   6      -6.762 -10.505  -7.457  1.00  2.17              
ATOM     97  HG1 GLN H   6      -7.419 -10.370  -6.570  1.00  1.32              
ATOM     98  HG2 GLN H   6      -5.811 -10.972  -7.123  1.00  1.32              
ATOM     99  CD  GLN H   6      -6.437  -9.143  -8.038  1.00  2.00              
ATOM    100  OE1 GLN H   6      -5.346  -8.903  -8.547  1.00  1.70              
ATOM    101  NE2 GLN H   6      -7.393  -8.200  -7.941  1.00  1.85              
ATOM    102 HE21 GLN H   6      -7.236  -7.369  -8.482  1.00  0.22              
ATOM    103 HE22 GLN H   6      -8.237  -8.397  -7.452  1.00  0.22              
ATOM    104  C   GLN H   6      -8.831 -13.483  -8.692  1.00  2.00              
ATOM    105  O   GLN H   6      -8.523 -14.594  -9.123  1.00  1.70              
ATOM    106  N   SER H   7      -9.987 -12.882  -9.024  1.00  1.85              
ATOM    107  HN  SER H   7     -10.251 -12.011  -8.616  1.00  0.22              
ATOM    108  CA  SER H   7     -10.903 -13.404 -10.014  1.00  2.27              
ATOM    109  HA  SER H   7     -11.067 -14.452  -9.802  1.00  1.32              
ATOM    110  CB  SER H   7     -12.279 -12.682  -9.997  1.00  2.17              
ATOM    111  HB1 SER H   7     -12.922 -13.053 -10.823  1.00  1.32              
ATOM    112  HB2 SER H   7     -12.798 -12.951  -9.054  1.00  1.32              
ATOM    113  OG  SER H   7     -12.186 -11.253 -10.061  1.00  1.77              
ATOM    114  HG1 SER H   7     -12.854 -10.986 -10.710  1.00  0.22              
ATOM    115  C   SER H   7     -10.342 -13.323 -11.416  1.00  2.00              
ATOM    116  O   SER H   7      -9.348 -12.651 -11.685  1.00  1.70              
ATOM    117  N   GLY H   8     -10.980 -14.016 -12.377  1.00  1.85              
ATOM    118  HN  GLY H   8     -11.774 -14.585 -12.154  1.00  0.22              
ATOM    119  CA  GLY H   8     -10.623 -13.874 -13.783  1.00  2.17              
ATOM    120  HA1 GLY H   8     -11.096 -14.680 -14.322  1.00  1.32              
ATOM    121  HA2 GLY H   8      -9.546 -13.869 -13.872  1.00  1.32              
ATOM    122  C   GLY H   8     -11.157 -12.577 -14.339  1.00  2.00              
ATOM    123  O   GLY H   8     -11.955 -11.913 -13.674  1.00  1.70              
ATOM    124  N   PRO H   9     -10.741 -12.156 -15.518  1.00  1.85              
ATOM    125  CD  PRO H   9      -9.908 -12.929 -16.441  1.00  2.17              
ATOM    126  HD1 PRO H   9      -8.868 -12.971 -16.046  1.00  1.32              
ATOM    127  HD2 PRO H   9     -10.310 -13.957 -16.581  1.00  1.32              
ATOM    128  CA  PRO H   9     -11.068 -10.833 -16.023  1.00  2.27              
ATOM    129  HA  PRO H   9     -10.866 -10.096 -15.256  1.00  1.32              
ATOM    130  CB  PRO H   9     -10.148 -10.700 -17.247  1.00  2.17              
ATOM    131  HB1 PRO H   9      -9.159 -10.326 -16.900  1.00  1.32              
ATOM    132  HB2 PRO H   9     -10.550 -10.002 -18.015  1.00  1.32              
ATOM    133  CG  PRO H   9      -9.968 -12.135 -17.746  1.00  2.17              
ATOM    134  HG1 PRO H   9      -9.063 -12.266 -18.373  1.00  1.32              
ATOM    135  HG2 PRO H   9     -10.869 -12.436 -18.326  1.00  1.32              
ATOM    136  C   PRO H   9     -12.534 -10.684 -16.394  1.00  2.00              
ATOM    137  O   PRO H   9     -13.192 -11.658 -16.765  1.00  1.70              
ATOM    138  N   GLU H  11     -13.044  -9.451 -16.295  1.00  1.85              
ATOM    139  HN  GLU H  11     -12.431  -8.702 -16.030  1.00  0.22              
ATOM    140  CA  GLU H  11     -14.425  -9.118 -16.552  1.00  2.27              
ATOM    141  HA  GLU H  11     -14.983 -10.008 -16.810  1.00  1.32              
ATOM    142  CB  GLU H  11     -15.092  -8.471 -15.308  1.00  2.17              
ATOM    143  HB1 GLU H  11     -14.480  -7.591 -15.008  1.00  1.32              
ATOM    144  HB2 GLU H  11     -16.106  -8.098 -15.570  1.00  1.32              
ATOM    145  CG  GLU H  11     -15.228  -9.412 -14.082  1.00  2.17              
ATOM    146  HG1 GLU H  11     -14.258  -9.909 -13.865  1.00  1.32              
ATOM    147  HG2 GLU H  11     -15.527  -8.815 -13.196  1.00  1.32              
ATOM    148  CD  GLU H  11     -16.280 -10.485 -14.276  1.00  2.00              
ATOM    149  OE1 GLU H  11     -17.415 -10.156 -14.705  1.00  1.70              
ATOM    150  OE2 GLU H  11     -16.018 -11.673 -13.957  1.00  1.70              
ATOM    151  C   GLU H  11     -14.516  -8.166 -17.736  1.00  2.00              
ATOM    152  O   GLU H  11     -14.090  -7.014 -17.663  1.00  1.70              
ATOM    153  N   ASP H  12     -15.102  -8.629 -18.860  1.00  1.85              
ATOM    154  HN  ASP H  12     -15.390  -9.582 -18.911  1.00  0.22              
ATOM    155  CA  ASP H  12     -15.412  -7.794 -20.008  1.00  2.27              
ATOM    156  HA  ASP H  12     -14.784  -6.914 -19.998  1.00  1.32              
ATOM    157  CB  ASP H  12     -15.203  -8.554 -21.345  1.00  2.17              
ATOM    158  HB1 ASP H  12     -15.718  -9.534 -21.291  1.00  1.32              
ATOM    159  HB2 ASP H  12     -15.641  -7.973 -22.185  1.00  1.32              
ATOM    160  CG  ASP H  12     -13.751  -8.813 -21.708  1.00  2.00              
ATOM    161  OD1 ASP H  12     -12.818  -8.164 -21.181  1.00  1.70              
ATOM    162  OD2 ASP H  12     -13.553  -9.667 -22.617  1.00  1.70              
ATOM    163  C   ASP H  12     -16.867  -7.316 -19.890  1.00  2.00              
ATOM    164  O   ASP H  12     -17.817  -8.099 -19.955  1.00  1.70              
ATOM    165  N   VAL H  13     -17.082  -6.007 -19.665  1.00  1.85              
ATOM    166  HN  VAL H  13     -16.310  -5.365 -19.724  1.00  0.22              
ATOM    167  CA  VAL H  13     -18.330  -5.467 -19.132  1.00  2.27              
ATOM    168  HA  VAL H  13     -19.079  -6.244 -19.076  1.00  1.32              
ATOM    169  CB  VAL H  13     -18.089  -4.904 -17.733  1.00  2.27              
ATOM    170  HB  VAL H  13     -17.344  -4.074 -17.787  1.00  1.32              
ATOM    171  CG1 VAL H  13     -19.368  -4.376 -17.053  1.00  2.06              
ATOM    172 HG11 VAL H  13     -19.159  -4.101 -15.996  1.00  1.32              
ATOM    173 HG12 VAL H  13     -19.744  -3.466 -17.560  1.00  1.32              
ATOM    174 HG13 VAL H  13     -20.163  -5.151 -17.056  1.00  1.32              
ATOM    175  CG2 VAL H  13     -17.504  -6.025 -16.870  1.00  2.06              
ATOM    176 HG21 VAL H  13     -17.480  -5.681 -15.827  1.00  1.32              
ATOM    177 HG22 VAL H  13     -18.127  -6.944 -16.921  1.00  1.32              
ATOM    178 HG23 VAL H  13     -16.467  -6.273 -17.172  1.00  1.32              
ATOM    179  C   VAL H  13     -18.883  -4.365 -20.011  1.00  2.00              
ATOM    180  O   VAL H  13     -18.143  -3.529 -20.519  1.00  1.70              
ATOM    181  N   LYS H  14     -20.215  -4.297 -20.201  1.00  1.85              
ATOM    182  HN  LYS H  14     -20.824  -4.980 -19.802  1.00  0.22              
ATOM    183  CA  LYS H  14     -20.831  -3.168 -20.880  1.00  2.27              
ATOM    184  HA  LYS H  14     -20.215  -2.917 -21.731  1.00  1.32              
ATOM    185  CB  LYS H  14     -22.252  -3.520 -21.381  1.00  2.17              
ATOM    186  HB1 LYS H  14     -22.871  -3.838 -20.512  1.00  1.32              
ATOM    187  HB2 LYS H  14     -22.725  -2.608 -21.815  1.00  1.32              
ATOM    188  CG  LYS H  14     -22.277  -4.619 -22.451  1.00  2.17              
ATOM    189  HG1 LYS H  14     -21.651  -4.292 -23.313  1.00  1.32              
ATOM    190  HG2 LYS H  14     -21.824  -5.548 -22.038  1.00  1.32              
ATOM    191  CD  LYS H  14     -23.706  -4.911 -22.931  1.00  2.17              
ATOM    192  HD1 LYS H  14     -24.312  -5.217 -22.047  1.00  1.32              
ATOM    193  HD2 LYS H  14     -24.141  -3.966 -23.330  1.00  1.32              
ATOM    194  CE  LYS H  14     -23.791  -6.003 -24.003  1.00  2.17              
ATOM    195  HE1 LYS H  14     -23.217  -5.709 -24.908  1.00  1.32              
ATOM    196  HE2 LYS H  14     -23.383  -6.961 -23.611  1.00  1.32              
ATOM    197  NZ  LYS H  14     -25.193  -6.221 -24.392  1.00  1.85              
ATOM    198  HZ1 LYS H  14     -25.285  -7.029 -25.052  1.00  0.22              
ATOM    199  HZ2 LYS H  14     -25.783  -6.435 -23.567  1.00  0.22              
ATOM    200  HZ3 LYS H  14     -25.599  -5.372 -24.845  1.00  0.22              
ATOM    201  C   LYS H  14     -20.949  -1.949 -19.959  1.00  2.00              
ATOM    202  O   LYS H  14     -21.256  -2.127 -18.777  1.00  1.70              
ATOM    203  N   PRO H  15     -20.755  -0.705 -20.398  1.00  1.85              
ATOM    204  CD  PRO H  15     -20.300  -0.352 -21.744  1.00  2.17              
ATOM    205  HD1 PRO H  15     -19.207  -0.562 -21.826  1.00  1.32              
ATOM    206  HD2 PRO H  15     -20.850  -0.906 -22.536  1.00  1.32              
ATOM    207  CA  PRO H  15     -20.788   0.451 -19.505  1.00  2.27              
ATOM    208  HA  PRO H  15     -20.113   0.273 -18.681  1.00  1.32              
ATOM    209  CB  PRO H  15     -20.329   1.626 -20.394  1.00  2.17              
ATOM    210  HB1 PRO H  15     -19.238   1.783 -20.250  1.00  1.32              
ATOM    211  HB2 PRO H  15     -20.857   2.576 -20.176  1.00  1.32              
ATOM    212  CG  PRO H  15     -20.563   1.147 -21.832  1.00  2.17              
ATOM    213  HG1 PRO H  15     -19.895   1.638 -22.569  1.00  1.32              
ATOM    214  HG2 PRO H  15     -21.624   1.318 -22.119  1.00  1.32              
ATOM    215  C   PRO H  15     -22.165   0.678 -18.899  1.00  2.00              
ATOM    216  O   PRO H  15     -23.183   0.391 -19.530  1.00  1.70              
ATOM    217  N   GLY H  16     -22.216   1.151 -17.641  1.00  1.85              
ATOM    218  HN  GLY H  16     -21.359   1.443 -17.203  1.00  0.22              
ATOM    219  CA  GLY H  16     -23.444   1.224 -16.853  1.00  2.17              
ATOM    220  HA1 GLY H  16     -24.306   1.215 -17.504  1.00  1.32              
ATOM    221  HA2 GLY H  16     -23.390   2.119 -16.252  1.00  1.32              
ATOM    222  C   GLY H  16     -23.598   0.072 -15.899  1.00  2.00              
ATOM    223  O   GLY H  16     -24.176   0.229 -14.828  1.00  1.70              
ATOM    224  N   ALA H  17     -23.112  -1.127 -16.266  1.00  1.85              
ATOM    225  HN  ALA H  17     -22.631  -1.239 -17.133  1.00  0.22              
ATOM    226  CA  ALA H  17     -23.220  -2.316 -15.445  1.00  2.27              
ATOM    227  HA  ALA H  17     -24.192  -2.327 -14.970  1.00  1.32              
ATOM    228  CB  ALA H  17     -23.082  -3.562 -16.342  1.00  2.06              
ATOM    229  HB1 ALA H  17     -23.880  -3.562 -17.114  1.00  1.32              
ATOM    230  HB2 ALA H  17     -22.100  -3.546 -16.860  1.00  1.32              
ATOM    231  HB3 ALA H  17     -23.157  -4.505 -15.761  1.00  1.32              
ATOM    232  C   ALA H  17     -22.185  -2.374 -14.327  1.00  2.00              
ATOM    233  O   ALA H  17     -21.305  -1.521 -14.231  1.00  1.70              
ATOM    234  N   SER H  18     -22.290  -3.402 -13.460  1.00  1.85              
ATOM    235  HN  SER H  18     -23.042  -4.049 -13.559  1.00  0.22              
ATOM    236  CA  SER H  18     -21.426  -3.611 -12.303  1.00  2.27              
ATOM    237  HA  SER H  18     -20.971  -2.670 -12.034  1.00  1.32              
ATOM    238  CB  SER H  18     -22.186  -4.166 -11.059  1.00  2.17              
ATOM    239  HB1 SER H  18     -22.565  -5.192 -11.274  1.00  1.32              
ATOM    240  HB2 SER H  18     -21.496  -4.225 -10.185  1.00  1.32              
ATOM    241  OG  SER H  18     -23.290  -3.338 -10.701  1.00  1.77              
ATOM    242  HG1 SER H  18     -23.659  -3.697  -9.876  1.00  0.22              
ATOM    243  C   SER H  18     -20.321  -4.625 -12.568  1.00  2.00              
ATOM    244  O   SER H  18     -20.402  -5.453 -13.475  1.00  1.70              
ATOM    245  N   VAL H  19     -19.263  -4.629 -11.734  1.00  1.85              
ATOM    246  HN  VAL H  19     -19.196  -3.910 -11.035  1.00  0.22              
ATOM    247  CA  VAL H  19     -18.368  -5.777 -11.576  1.00  2.27              
ATOM    248  HA  VAL H  19     -18.751  -6.617 -12.135  1.00  1.32              
ATOM    249  CB  VAL H  19     -16.900  -5.565 -11.961  1.00  2.27              
ATOM    250  HB  VAL H  19     -16.320  -6.492 -11.731  1.00  1.32              
ATOM    251  CG1 VAL H  19     -16.830  -5.344 -13.465  1.00  2.06              
ATOM    252 HG11 VAL H  19     -15.796  -5.097 -13.778  1.00  1.32              
ATOM    253 HG12 VAL H  19     -17.144  -6.279 -13.977  1.00  1.32              
ATOM    254 HG13 VAL H  19     -17.496  -4.512 -13.779  1.00  1.32              
ATOM    255  CG2 VAL H  19     -16.236  -4.383 -11.238  1.00  2.06              
ATOM    256 HG21 VAL H  19     -15.177  -4.284 -11.558  1.00  1.32              
ATOM    257 HG22 VAL H  19     -16.766  -3.454 -11.515  1.00  1.32              
ATOM    258 HG23 VAL H  19     -16.254  -4.502 -10.135  1.00  1.32              
ATOM    259  C   VAL H  19     -18.377  -6.187 -10.131  1.00  2.00              
ATOM    260  O   VAL H  19     -18.502  -5.332  -9.265  1.00  1.70              
ATOM    261  N   LYS H  20     -18.210  -7.484  -9.819  1.00  1.85              
ATOM    262  HN  LYS H  20     -18.220  -8.194 -10.526  1.00  0.22              
ATOM    263  CA  LYS H  20     -17.892  -7.914  -8.469  1.00  2.27              
ATOM    264  HA  LYS H  20     -17.639  -7.062  -7.854  1.00  1.32              
ATOM    265  CB  LYS H  20     -19.071  -8.641  -7.789  1.00  2.17              
ATOM    266  HB1 LYS H  20     -19.953  -7.961  -7.831  1.00  1.32              
ATOM    267  HB2 LYS H  20     -19.326  -9.555  -8.369  1.00  1.32              
ATOM    268  CG  LYS H  20     -18.811  -9.006  -6.319  1.00  2.17              
ATOM    269  HG1 LYS H  20     -17.956  -9.718  -6.262  1.00  1.32              
ATOM    270  HG2 LYS H  20     -18.526  -8.084  -5.762  1.00  1.32              
ATOM    271  CD  LYS H  20     -20.047  -9.643  -5.664  1.00  2.17              
ATOM    272  HD1 LYS H  20     -20.877  -8.901  -5.695  1.00  1.32              
ATOM    273  HD2 LYS H  20     -20.349 -10.524  -6.276  1.00  1.32              
ATOM    274  CE  LYS H  20     -19.797 -10.087  -4.225  1.00  2.17              
ATOM    275  HE1 LYS H  20     -18.952 -10.809  -4.198  1.00  1.32              
ATOM    276  HE2 LYS H  20     -19.565  -9.219  -3.572  1.00  1.32              
ATOM    277  NZ  LYS H  20     -20.984 -10.762  -3.706  1.00  1.85              
ATOM    278  HZ1 LYS H  20     -20.885 -10.979  -2.688  1.00  0.22              
ATOM    279  HZ2 LYS H  20     -21.831 -10.162  -3.799  1.00  0.22              
ATOM    280  HZ3 LYS H  20     -21.173 -11.639  -4.221  1.00  0.22              
ATOM    281  C   LYS H  20     -16.648  -8.775  -8.516  1.00  2.00              
ATOM    282  O   LYS H  20     -16.694  -9.996  -8.672  1.00  1.70              
ATOM    283  N   ILE H  21     -15.477  -8.132  -8.410  1.00  1.85              
ATOM    284  HN  ILE H  21     -15.465  -7.160  -8.174  1.00  0.22              
ATOM    285  CA  ILE H  21     -14.182  -8.774  -8.544  1.00  2.27              
ATOM    286  HA  ILE H  21     -14.283  -9.640  -9.184  1.00  1.32              
ATOM    287  CB  ILE H  21     -13.142  -7.849  -9.167  1.00  2.27              
ATOM    288  HB  ILE H  21     -12.146  -8.345  -9.115  1.00  1.32              
ATOM    289  CG2 ILE H  21     -13.480  -7.649 -10.662  1.00  2.06              
ATOM    290 HG21 ILE H  21     -12.658  -7.105 -11.176  1.00  1.32              
ATOM    291 HG22 ILE H  21     -13.606  -8.624 -11.178  1.00  1.32              
ATOM    292 HG23 ILE H  21     -14.414  -7.061 -10.774  1.00  1.32              
ATOM    293  CG1 ILE H  21     -13.062  -6.505  -8.408  1.00  2.17              
ATOM    294 HG11 ILE H  21     -14.049  -5.992  -8.433  1.00  1.32              
ATOM    295 HG12 ILE H  21     -12.835  -6.709  -7.341  1.00  1.32              
ATOM    296  CD  ILE H  21     -12.020  -5.542  -8.972  1.00  2.06              
ATOM    297  HD1 ILE H  21     -11.823  -4.717  -8.253  1.00  1.32              
ATOM    298  HD2 ILE H  21     -11.064  -6.067  -9.181  1.00  1.32              
ATOM    299  HD3 ILE H  21     -12.404  -5.098  -9.913  1.00  1.32              
ATOM    300  C   ILE H  21     -13.699  -9.286  -7.200  1.00  2.00              
ATOM    301  O   ILE H  21     -14.098  -8.789  -6.145  1.00  1.70              
ATOM    302  N   SER H  22     -12.840 -10.326  -7.193  1.00  1.85              
ATOM    303  HN  SER H  22     -12.493 -10.721  -8.048  1.00  0.22              
ATOM    304  CA  SER H  22     -12.450 -10.999  -5.959  1.00  2.27              
ATOM    305  HA  SER H  22     -12.924 -10.500  -5.130  1.00  1.32              
ATOM    306  CB  SER H  22     -12.941 -12.473  -5.885  1.00  2.17              
ATOM    307  HB1 SER H  22     -12.873 -12.836  -4.838  1.00  1.32              
ATOM    308  HB2 SER H  22     -14.011 -12.498  -6.184  1.00  1.32              
ATOM    309  OG  SER H  22     -12.209 -13.360  -6.726  1.00  1.77              
ATOM    310  HG1 SER H  22     -12.649 -14.227  -6.689  1.00  0.22              
ATOM    311  C   SER H  22     -10.970 -10.958  -5.640  1.00  2.00              
ATOM    312  O   SER H  22     -10.117 -10.635  -6.468  1.00  1.70              
ATOM    313  N   CYS H  23     -10.658 -11.281  -4.377  1.00  1.85              
ATOM    314  HN  CYS H  23     -11.407 -11.336  -3.709  1.00  0.22              
ATOM    315  CA  CYS H  23      -9.347 -11.594  -3.858  1.00  2.27              
ATOM    316  HA  CYS H  23      -8.685 -11.921  -4.648  1.00  1.32              
ATOM    317  CB  CYS H  23      -8.779 -10.367  -3.095  1.00  2.17              
ATOM    318  HB1 CYS H  23      -8.565  -9.587  -3.854  1.00  1.32              
ATOM    319  HB2 CYS H  23      -9.600  -9.955  -2.489  1.00  1.32              
ATOM    320  SG  CYS H  23      -7.339 -10.662  -1.987  1.00  2.00              
ATOM    321  HG1 CYS H  23      -6.970  -9.393  -1.885  1.00  0.45              
ATOM    322  C   CYS H  23      -9.514 -12.726  -2.872  1.00  2.00              
ATOM    323  O   CYS H  23      -9.967 -12.508  -1.753  1.00  1.70              
ATOM    324  N   LYS H  24      -9.143 -13.959  -3.229  1.00  1.85              
ATOM    325  HN  LYS H  24      -8.809 -14.150  -4.159  1.00  0.22              
ATOM    326  CA  LYS H  24      -9.090 -15.056  -2.287  1.00  2.27              
ATOM    327  HA  LYS H  24      -9.867 -14.944  -1.545  1.00  1.32              
ATOM    328  CB  LYS H  24      -9.332 -16.397  -3.008  1.00  2.17              
ATOM    329  HB1 LYS H  24     -10.311 -16.329  -3.535  1.00  1.32              
ATOM    330  HB2 LYS H  24      -8.551 -16.548  -3.783  1.00  1.32              
ATOM    331  CG  LYS H  24      -9.376 -17.608  -2.066  1.00  2.17              
ATOM    332  HG1 LYS H  24      -8.384 -17.734  -1.576  1.00  1.32              
ATOM    333  HG2 LYS H  24     -10.131 -17.404  -1.271  1.00  1.32              
ATOM    334  CD  LYS H  24      -9.733 -18.892  -2.825  1.00  2.17              
ATOM    335  HD1 LYS H  24     -10.711 -18.758  -3.339  1.00  1.32              
ATOM    336  HD2 LYS H  24      -8.968 -19.054  -3.620  1.00  1.32              
ATOM    337  CE  LYS H  24      -9.775 -20.146  -1.950  1.00  2.17              
ATOM    338  HE1 LYS H  24      -9.945 -21.046  -2.581  1.00  1.32              
ATOM    339  HE2 LYS H  24      -8.815 -20.269  -1.406  1.00  1.32              
ATOM    340  NZ  LYS H  24     -10.861 -20.083  -0.964  1.00  1.85              
ATOM    341  HZ1 LYS H  24     -10.862 -20.957  -0.386  1.00  0.22              
ATOM    342  HZ2 LYS H  24     -10.802 -19.264  -0.321  1.00  0.22              
ATOM    343  HZ3 LYS H  24     -11.786 -20.048  -1.458  1.00  0.22              
ATOM    344  C   LYS H  24      -7.751 -15.064  -1.565  1.00  2.00              
ATOM    345  O   LYS H  24      -6.726 -15.469  -2.112  1.00  1.70              
ATOM    346  N   ALA H  25      -7.722 -14.596  -0.305  1.00  1.85              
ATOM    347  HN  ALA H  25      -8.561 -14.324   0.169  1.00  0.22              
ATOM    348  CA  ALA H  25      -6.506 -14.509   0.467  1.00  2.27              
ATOM    349  HA  ALA H  25      -5.665 -14.358  -0.200  1.00  1.32              
ATOM    350  CB  ALA H  25      -6.566 -13.310   1.431  1.00  2.06              
ATOM    351  HB1 ALA H  25      -6.681 -12.370   0.852  1.00  1.32              
ATOM    352  HB2 ALA H  25      -7.432 -13.414   2.118  1.00  1.32              
ATOM    353  HB3 ALA H  25      -5.634 -13.244   2.034  1.00  1.32              
ATOM    354  C   ALA H  25      -6.246 -15.791   1.242  1.00  2.00              
ATOM    355  O   ALA H  25      -6.979 -16.172   2.153  1.00  1.70              
ATOM    356  N   SER H  26      -5.163 -16.486   0.882  1.00  1.85              
ATOM    357  HN  SER H  26      -4.582 -16.142   0.135  1.00  0.22              
ATOM    358  CA  SER H  26      -4.684 -17.666   1.570  1.00  2.27              
ATOM    359  HA  SER H  26      -5.414 -17.998   2.295  1.00  1.32              
ATOM    360  CB  SER H  26      -4.429 -18.829   0.580  1.00  2.17              
ATOM    361  HB1 SER H  26      -5.390 -19.046   0.059  1.00  1.32              
ATOM    362  HB2 SER H  26      -3.688 -18.520  -0.193  1.00  1.32              
ATOM    363  OG  SER H  26      -4.010 -20.016   1.253  1.00  1.77              
ATOM    364  HG1 SER H  26      -3.900 -20.719   0.578  1.00  0.22              
ATOM    365  C   SER H  26      -3.430 -17.288   2.335  1.00  2.00              
ATOM    366  O   SER H  26      -2.622 -16.475   1.886  1.00  1.70              
ATOM    367  N   GLY H  27      -3.269 -17.823   3.560  1.00  1.85              
ATOM    368  HN  GLY H  27      -3.920 -18.514   3.876  1.00  0.22              
ATOM    369  CA  GLY H  27      -2.186 -17.472   4.469  1.00  2.17              
ATOM    370  HA1 GLY H  27      -1.409 -16.939   3.941  1.00  1.32              
ATOM    371  HA2 GLY H  27      -1.829 -18.394   4.907  1.00  1.32              
ATOM    372  C   GLY H  27      -2.648 -16.602   5.608  1.00  2.00              
ATOM    373  O   GLY H  27      -2.294 -16.856   6.756  1.00  1.70              
ATOM    374  N   ASP H  28      -3.440 -15.555   5.306  1.00  1.85              
ATOM    375  HN  ASP H  28      -3.696 -15.417   4.355  1.00  0.22              
ATOM    376  CA  ASP H  28      -3.979 -14.614   6.278  1.00  2.27              
ATOM    377  HA  ASP H  28      -4.495 -15.170   7.054  1.00  1.32              
ATOM    378  CB  ASP H  28      -2.819 -13.775   6.897  1.00  2.17              
ATOM    379  HB1 ASP H  28      -2.071 -14.471   7.330  1.00  1.32              
ATOM    380  HB2 ASP H  28      -2.312 -13.189   6.114  1.00  1.32              
ATOM    381  CG  ASP H  28      -3.226 -12.856   8.031  1.00  2.00              
ATOM    382  OD1 ASP H  28      -3.913 -11.846   7.758  1.00  1.70              
ATOM    383  OD2 ASP H  28      -2.817 -13.136   9.187  1.00  1.70              
ATOM    384  C   ASP H  28      -4.997 -13.716   5.561  1.00  2.00              
ATOM    385  O   ASP H  28      -4.645 -12.959   4.654  1.00  1.70              
ATOM    386  N   SER H  29      -6.289 -13.756   5.939  1.00  1.85              
ATOM    387  HN  SER H  29      -6.584 -14.335   6.701  1.00  0.22              
ATOM    388  CA  SER H  29      -7.323 -12.941   5.316  1.00  2.27              
ATOM    389  HA  SER H  29      -6.940 -12.553   4.383  1.00  1.32              
ATOM    390  CB  SER H  29      -8.588 -13.764   4.921  1.00  2.17              
ATOM    391  HB1 SER H  29      -9.307 -13.111   4.371  1.00  1.32              
ATOM    392  HB2 SER H  29      -8.261 -14.564   4.218  1.00  1.32              
ATOM    393  OG  SER H  29      -9.219 -14.386   6.045  1.00  1.77              
ATOM    394  HG1 SER H  29      -9.953 -14.928   5.711  1.00  0.22              
ATOM    395  C   SER H  29      -7.688 -11.701   6.122  1.00  2.00              
ATOM    396  O   SER H  29      -6.907 -10.750   6.192  1.00  1.70              
ATOM    397  N   LEU H  30      -8.915 -11.664   6.681  1.00  1.85              
ATOM    398  HN  LEU H  30      -9.440 -12.517   6.640  1.00  0.22              
ATOM    399  CA  LEU H  30      -9.571 -10.503   7.268  1.00  2.27              
ATOM    400  HA  LEU H  30      -8.884  -9.670   7.332  1.00  1.32              
ATOM    401  CB  LEU H  30     -10.832 -10.092   6.463  1.00  2.17              
ATOM    402  HB1 LEU H  30     -11.354 -11.023   6.159  1.00  1.32              
ATOM    403  HB2 LEU H  30     -11.533  -9.512   7.109  1.00  1.32              
ATOM    404  CG  LEU H  30     -10.600  -9.208   5.218  1.00  2.27              
ATOM    405  HG  LEU H  30     -11.578  -9.138   4.688  1.00  1.32              
ATOM    406  CD1 LEU H  30      -9.600  -9.749   4.197  1.00  2.06              
ATOM    407 HD11 LEU H  30      -9.559  -9.075   3.319  1.00  1.32              
ATOM    408 HD12 LEU H  30      -8.582  -9.716   4.628  1.00  1.32              
ATOM    409 HD13 LEU H  30      -9.861 -10.787   3.886  1.00  1.32              
ATOM    410  CD2 LEU H  30     -10.212  -7.787   5.623  1.00  2.06              
ATOM    411 HD21 LEU H  30     -10.080  -7.163   4.716  1.00  1.32              
ATOM    412 HD22 LEU H  30     -11.012  -7.328   6.241  1.00  1.32              
ATOM    413 HD23 LEU H  30      -9.260  -7.779   6.196  1.00  1.32              
ATOM    414  C   LEU H  30      -9.987 -10.841   8.687  1.00  2.00              
ATOM    415  O   LEU H  30     -11.164 -10.906   9.040  1.00  1.70              
ATOM    416  N   SER H  31      -8.986 -11.079   9.530  1.00  1.85              
ATOM    417  HN  SER H  31      -8.051 -11.081   9.175  1.00  0.22              
ATOM    418  CA  SER H  31      -9.115 -11.382  10.941  1.00  2.27              
ATOM    419  HA  SER H  31      -9.718 -10.643  11.445  1.00  1.32              
ATOM    420  CB  SER H  31      -9.633 -12.829  11.182  1.00  2.17              
ATOM    421  HB1 SER H  31     -10.633 -12.919  10.699  1.00  1.32              
ATOM    422  HB2 SER H  31      -8.958 -13.547  10.661  1.00  1.32              
ATOM    423  OG  SER H  31      -9.744 -13.168  12.569  1.00  1.77              
ATOM    424  HG1 SER H  31     -10.036 -14.099  12.613  1.00  0.22              
ATOM    425  C   SER H  31      -7.696 -11.302  11.419  1.00  2.00              
ATOM    426  O   SER H  31      -6.882 -12.007  10.833  1.00  1.70              
ATOM    427  N   SER H  34      -7.372 -10.426  12.413  1.00  1.85              
ATOM    428  HN  SER H  34      -8.112  -9.882  12.811  1.00  0.22              
ATOM    429  CA  SER H  34      -6.046 -10.161  13.006  1.00  2.27              
ATOM    430  HA  SER H  34      -6.135 -10.419  14.048  1.00  1.32              
ATOM    431  CB  SER H  34      -4.840 -11.018  12.479  1.00  2.17              
ATOM    432  HB1 SER H  34      -5.160 -12.081  12.508  1.00  1.32              
ATOM    433  HB2 SER H  34      -4.641 -10.770  11.412  1.00  1.32              
ATOM    434  OG  SER H  34      -3.638 -10.916  13.249  1.00  1.77              
ATOM    435  HG1 SER H  34      -2.956 -11.408  12.737  1.00  0.22              
ATOM    436  C   SER H  34      -5.688  -8.675  12.973  1.00  2.00              
ATOM    437  O   SER H  34      -6.385  -7.837  12.402  1.00  1.70              
ATOM    438  N   PHE H  35      -4.558  -8.299  13.603  1.00  1.85              
ATOM    439  HN  PHE H  35      -3.976  -9.024  13.974  1.00  0.22              
ATOM    440  CA  PHE H  35      -3.945  -6.990  13.480  1.00  2.27              
ATOM    441  HA  PHE H  35      -4.706  -6.221  13.444  1.00  1.32              
ATOM    442  CB  PHE H  35      -2.907  -6.720  14.598  1.00  2.17              
ATOM    443  HB1 PHE H  35      -2.210  -7.588  14.683  1.00  1.32              
ATOM    444  HB2 PHE H  35      -2.311  -5.807  14.378  1.00  1.32              
ATOM    445  CG  PHE H  35      -3.595  -6.497  15.910  1.00  1.99              
ATOM    446  CD1 PHE H  35      -3.720  -7.539  16.841  1.00  1.99              
ATOM    447  HD1 PHE H  35      -3.322  -8.514  16.602  1.00  1.36              
ATOM    448  CE1 PHE H  35      -4.347  -7.323  18.075  1.00  1.99              
ATOM    449  HE1 PHE H  35      -4.437  -8.131  18.786  1.00  1.36              
ATOM    450  CZ  PHE H  35      -4.859  -6.056  18.383  1.00  1.99              
ATOM    451  HZ  PHE H  35      -5.340  -5.884  19.336  1.00  1.36              
ATOM    452  CD2 PHE H  35      -4.104  -5.228  16.233  1.00  1.99              
ATOM    453  HD2 PHE H  35      -3.990  -4.406  15.542  1.00  1.36              
ATOM    454  CE2 PHE H  35      -4.742  -5.010  17.460  1.00  1.99              
ATOM    455  HE2 PHE H  35      -5.121  -4.026  17.705  1.00  1.36              
ATOM    456  C   PHE H  35      -3.195  -6.983  12.171  1.00  2.00              
ATOM    457  O   PHE H  35      -2.543  -7.970  11.837  1.00  1.70              
ATOM    458  N   ASN H  36      -3.316  -5.900  11.371  1.00  1.85              
ATOM    459  HN  ASN H  36      -3.824  -5.090  11.676  1.00  0.22              
ATOM    460  CA  ASN H  36      -2.737  -5.815  10.034  1.00  2.27              
ATOM    461  HA  ASN H  36      -2.895  -4.795   9.730  1.00  1.32              
ATOM    462  CB  ASN H  36      -1.204  -6.074  10.072  1.00  2.17              
ATOM    463  HB1 ASN H  36      -0.804  -5.597  10.992  1.00  1.32              
ATOM    464  HB2 ASN H  36      -1.013  -7.164  10.108  1.00  1.32              
ATOM    465  CG  ASN H  36      -0.456  -5.456   8.910  1.00  2.00              
ATOM    466  OD1 ASN H  36      -0.872  -4.470   8.300  1.00  1.70              
ATOM    467  ND2 ASN H  36       0.701  -6.049   8.547  1.00  1.85              
ATOM    468 HD21 ASN H  36       1.233  -5.604   7.829  1.00  0.22              
ATOM    469 HD22 ASN H  36       0.981  -6.902   8.977  1.00  0.22              
ATOM    470  C   ASN H  36      -3.484  -6.673   9.006  1.00  2.00              
ATOM    471  O   ASN H  36      -3.081  -6.838   7.853  1.00  1.70              
ATOM    472  N   ALA H  37      -4.658  -7.212   9.386  1.00  1.85              
ATOM    473  HN  ALA H  37      -4.972  -7.130  10.328  1.00  0.22              
ATOM    474  CA  ALA H  37      -5.520  -7.946   8.494  1.00  2.27              
ATOM    475  HA  ALA H  37      -4.912  -8.474   7.772  1.00  1.32              
ATOM    476  CB  ALA H  37      -6.333  -8.988   9.265  1.00  2.06              
ATOM    477  HB1 ALA H  37      -5.653  -9.681   9.804  1.00  1.32              
ATOM    478  HB2 ALA H  37      -7.008  -8.503  10.005  1.00  1.32              
ATOM    479  HB3 ALA H  37      -6.938  -9.595   8.562  1.00  1.32              
ATOM    480  C   ALA H  37      -6.449  -7.028   7.718  1.00  2.00              
ATOM    481  O   ALA H  37      -7.611  -6.813   8.067  1.00  1.70              
ATOM    482  N   GLY H  38      -5.927  -6.462   6.619  1.00  1.85              
ATOM    483  HN  GLY H  38      -4.957  -6.574   6.411  1.00  0.22              
ATOM    484  CA  GLY H  38      -6.706  -5.668   5.695  1.00  2.17              
ATOM    485  HA1 GLY H  38      -6.479  -4.629   5.875  1.00  1.32              
ATOM    486  HA2 GLY H  38      -7.754  -5.900   5.801  1.00  1.32              
ATOM    487  C   GLY H  38      -6.343  -5.979   4.280  1.00  2.00              
ATOM    488  O   GLY H  38      -5.277  -6.523   3.991  1.00  1.70              
ATOM    489  N   VAL H  39      -7.232  -5.603   3.364  1.00  1.85              
ATOM    490  HN  VAL H  39      -8.092  -5.180   3.675  1.00  0.22              
ATOM    491  CA  VAL H  39      -7.058  -5.697   1.934  1.00  2.27              
ATOM    492  HA  VAL H  39      -6.077  -6.087   1.705  1.00  1.32              
ATOM    493  CB  VAL H  39      -8.105  -6.624   1.315  1.00  2.27              
ATOM    494  HB  VAL H  39      -7.975  -7.626   1.795  1.00  1.32              
ATOM    495  CG1 VAL H  39      -9.534  -6.134   1.644  1.00  2.06              
ATOM    496 HG11 VAL H  39     -10.278  -6.839   1.269  1.00  1.32              
ATOM    497 HG12 VAL H  39      -9.716  -6.125   2.735  1.00  1.32              
ATOM    498 HG13 VAL H  39      -9.783  -5.158   1.172  1.00  1.32              
ATOM    499  CG2 VAL H  39      -7.883  -6.813  -0.203  1.00  2.06              
ATOM    500 HG21 VAL H  39      -8.652  -7.496  -0.621  1.00  1.32              
ATOM    501 HG22 VAL H  39      -7.982  -5.850  -0.745  1.00  1.32              
ATOM    502 HG23 VAL H  39      -6.876  -7.243  -0.397  1.00  1.32              
ATOM    503  C   VAL H  39      -7.136  -4.297   1.347  1.00  2.00              
ATOM    504  O   VAL H  39      -8.110  -3.576   1.517  1.00  1.70              
ATOM    505  N   ASN H  40      -6.095  -3.859   0.627  1.00  1.85              
ATOM    506  HN  ASN H  40      -5.250  -4.407   0.593  1.00  0.22              
ATOM    507  CA  ASN H  40      -6.142  -2.708  -0.250  1.00  2.27              
ATOM    508  HA  ASN H  40      -6.824  -1.968   0.151  1.00  1.32              
ATOM    509  CB  ASN H  40      -4.736  -2.101  -0.512  1.00  2.17              
ATOM    510  HB1 ASN H  40      -3.984  -2.913  -0.601  1.00  1.32              
ATOM    511  HB2 ASN H  40      -4.720  -1.487  -1.435  1.00  1.32              
ATOM    512  CG  ASN H  40      -4.340  -1.206   0.642  1.00  2.00              
ATOM    513  OD1 ASN H  40      -4.791  -1.371   1.770  1.00  1.70              
ATOM    514  ND2 ASN H  40      -3.500  -0.185   0.375  1.00  1.85              
ATOM    515 HD21 ASN H  40      -3.170   0.340   1.157  1.00  0.22              
ATOM    516 HD22 ASN H  40      -3.103  -0.059  -0.536  1.00  0.22              
ATOM    517  C   ASN H  40      -6.668  -3.147  -1.597  1.00  2.00              
ATOM    518  O   ASN H  40      -6.439  -4.267  -2.043  1.00  1.70              
ATOM    519  N   TRP H  41      -7.364  -2.248  -2.295  1.00  1.85              
ATOM    520  HN  TRP H  41      -7.656  -1.394  -1.854  1.00  0.22              
ATOM    521  CA  TRP H  41      -7.625  -2.366  -3.704  1.00  2.27              
ATOM    522  HA  TRP H  41      -7.202  -3.285  -4.092  1.00  1.32              
ATOM    523  CB  TRP H  41      -9.133  -2.338  -4.018  1.00  2.17              
ATOM    524  HB1 TRP H  41      -9.589  -1.457  -3.519  1.00  1.32              
ATOM    525  HB2 TRP H  41      -9.285  -2.257  -5.114  1.00  1.32              
ATOM    526  CG  TRP H  41      -9.849  -3.584  -3.554  1.00  1.99              
ATOM    527  CD1 TRP H  41     -10.409  -3.840  -2.339  1.00  1.99              
ATOM    528  HD1 TRP H  41     -10.379  -3.151  -1.505  1.00  1.36              
ATOM    529  NE1 TRP H  41     -10.960  -5.104  -2.323  1.00  1.85              
ATOM    530  HE1 TRP H  41     -11.597  -5.429  -1.655  1.00  0.22              
ATOM    531  CE2 TRP H  41     -10.747  -5.690  -3.551  1.00  1.80              
ATOM    532  CD2 TRP H  41     -10.058  -4.756  -4.356  1.00  1.80              
ATOM    533  CE3 TRP H  41      -9.728  -5.045  -5.675  1.00  1.99              
ATOM    534  HE3 TRP H  41      -9.156  -4.364  -6.286  1.00  1.36              
ATOM    535  CZ3 TRP H  41     -10.175  -6.262  -6.206  1.00  1.99              
ATOM    536  HZ3 TRP H  41      -9.948  -6.510  -7.231  1.00  1.36              
ATOM    537  CZ2 TRP H  41     -11.175  -6.904  -4.077  1.00  1.99              
ATOM    538  HZ2 TRP H  41     -11.845  -7.551  -3.536  1.00  1.36              
ATOM    539  CH2 TRP H  41     -10.904  -7.170  -5.427  1.00  1.99              
ATOM    540  HH2 TRP H  41     -11.308  -8.059  -5.888  1.00  1.36              
ATOM    541  C   TRP H  41      -6.912  -1.228  -4.401  1.00  2.00              
ATOM    542  O   TRP H  41      -6.964  -0.068  -3.985  1.00  1.70              
ATOM    543  N   VAL H  42      -6.189  -1.566  -5.474  1.00  1.85              
ATOM    544  HN  VAL H  42      -6.197  -2.524  -5.784  1.00  0.22              
ATOM    545  CA  VAL H  42      -5.329  -0.680  -6.228  1.00  2.27              
ATOM    546  HA  VAL H  42      -5.531   0.350  -5.973  1.00  1.32              
ATOM    547  CB  VAL H  42      -3.870  -1.024  -5.961  1.00  2.27              
ATOM    548  HB  VAL H  42      -3.693  -2.088  -6.247  1.00  1.32              
ATOM    549  CG1 VAL H  42      -2.928  -0.119  -6.764  1.00  2.06              
ATOM    550 HG11 VAL H  42      -1.874  -0.375  -6.523  1.00  1.32              
ATOM    551 HG12 VAL H  42      -3.067  -0.248  -7.854  1.00  1.32              
ATOM    552 HG13 VAL H  42      -3.109   0.950  -6.515  1.00  1.32              
ATOM    553  CG2 VAL H  42      -3.561  -0.869  -4.459  1.00  2.06              
ATOM    554 HG21 VAL H  42      -2.482  -1.041  -4.279  1.00  1.32              
ATOM    555 HG22 VAL H  42      -3.806   0.158  -4.114  1.00  1.32              
ATOM    556 HG23 VAL H  42      -4.127  -1.606  -3.850  1.00  1.32              
ATOM    557  C   VAL H  42      -5.638  -0.873  -7.706  1.00  2.00              
ATOM    558  O   VAL H  42      -5.916  -1.981  -8.154  1.00  1.70              
ATOM    559  N   LYS H  43      -5.615   0.188  -8.526  1.00  1.85              
ATOM    560  HN  LYS H  43      -5.410   1.100  -8.152  1.00  0.22              
ATOM    561  CA  LYS H  43      -5.853   0.082  -9.954  1.00  2.27              
ATOM    562  HA  LYS H  43      -6.081  -0.939 -10.227  1.00  1.32              
ATOM    563  CB  LYS H  43      -7.007   0.988 -10.457  1.00  2.17              
ATOM    564  HB1 LYS H  43      -7.123   0.877 -11.557  1.00  1.32              
ATOM    565  HB2 LYS H  43      -7.940   0.600  -9.999  1.00  1.32              
ATOM    566  CG  LYS H  43      -6.921   2.471 -10.072  1.00  2.17              
ATOM    567  HG1 LYS H  43      -6.717   2.542  -8.980  1.00  1.32              
ATOM    568  HG2 LYS H  43      -6.064   2.953 -10.582  1.00  1.32              
ATOM    569  CD  LYS H  43      -8.229   3.244 -10.309  1.00  2.17              
ATOM    570  HD1 LYS H  43      -9.042   2.718  -9.761  1.00  1.32              
ATOM    571  HD2 LYS H  43      -8.148   4.257  -9.848  1.00  1.32              
ATOM    572  CE  LYS H  43      -8.633   3.387 -11.772  1.00  2.17              
ATOM    573  HE1 LYS H  43      -8.643   2.408 -12.292  1.00  1.32              
ATOM    574  HE2 LYS H  43      -9.640   3.849 -11.865  1.00  1.32              
ATOM    575  NZ  LYS H  43      -7.674   4.273 -12.429  1.00  1.85              
ATOM    576  HZ1 LYS H  43      -7.638   4.121 -13.458  1.00  0.22              
ATOM    577  HZ2 LYS H  43      -7.913   5.284 -12.228  1.00  0.22              
ATOM    578  HZ3 LYS H  43      -6.698   4.130 -12.066  1.00  0.22              
ATOM    579  C   LYS H  43      -4.635   0.458 -10.736  1.00  2.00              
ATOM    580  O   LYS H  43      -3.984   1.450 -10.437  1.00  1.70              
ATOM    581  N   GLN H  44      -4.349  -0.299 -11.803  1.00  1.85              
ATOM    582  HN  GLN H  44      -4.811  -1.183 -11.956  1.00  0.22              
ATOM    583  CA  GLN H  44      -3.475   0.144 -12.862  1.00  2.27              
ATOM    584  HA  GLN H  44      -2.996   1.081 -12.604  1.00  1.32              
ATOM    585  CB  GLN H  44      -2.395  -0.897 -13.180  1.00  2.17              
ATOM    586  HB1 GLN H  44      -1.908  -1.212 -12.235  1.00  1.32              
ATOM    587  HB2 GLN H  44      -2.872  -1.803 -13.586  1.00  1.32              
ATOM    588  CG  GLN H  44      -1.328  -0.389 -14.167  1.00  2.17              
ATOM    589  HG1 GLN H  44      -1.778  -0.164 -15.157  1.00  1.32              
ATOM    590  HG2 GLN H  44      -0.851   0.535 -13.776  1.00  1.32              
ATOM    591  CD  GLN H  44      -0.260  -1.454 -14.353  1.00  2.00              
ATOM    592  OE1 GLN H  44      -0.274  -2.520 -13.728  1.00  1.70              
ATOM    593  NE2 GLN H  44       0.724  -1.142 -15.218  1.00  1.85              
ATOM    594 HE21 GLN H  44       1.518  -1.748 -15.257  1.00  0.22              
ATOM    595 HE22 GLN H  44       0.659  -0.304 -15.759  1.00  0.22              
ATOM    596  C   GLN H  44      -4.288   0.361 -14.112  1.00  2.00              
ATOM    597  O   GLN H  44      -4.740  -0.572 -14.772  1.00  1.70              
ATOM    598  N   SER H  45      -4.514   1.619 -14.496  1.00  1.85              
ATOM    599  HN  SER H  45      -4.168   2.390 -13.958  1.00  0.22              
ATOM    600  CA  SER H  45      -5.035   1.901 -15.820  1.00  2.27              
ATOM    601  HA  SER H  45      -5.707   1.113 -16.130  1.00  1.32              
ATOM    602  CB  SER H  45      -5.762   3.257 -15.897  1.00  2.17              
ATOM    603  HB1 SER H  45      -5.062   4.052 -15.555  1.00  1.32              
ATOM    604  HB2 SER H  45      -6.053   3.489 -16.948  1.00  1.32              
ATOM    605  OG  SER H  45      -6.924   3.277 -15.064  1.00  1.77              
ATOM    606  HG1 SER H  45      -7.622   2.804 -15.563  1.00  0.22              
ATOM    607  C   SER H  45      -3.873   2.004 -16.786  1.00  2.00              
ATOM    608  O   SER H  45      -2.787   2.391 -16.351  1.00  1.70              
ATOM    609  N   PRO H  46      -4.018   1.729 -18.072  1.00  1.85              
ATOM    610  CD  PRO H  46      -5.173   1.057 -18.674  1.00  2.17              
ATOM    611  HD1 PRO H  46      -5.098  -0.037 -18.475  1.00  1.32              
ATOM    612  HD2 PRO H  46      -6.142   1.446 -18.294  1.00  1.32              
ATOM    613  CA  PRO H  46      -2.968   1.999 -19.049  1.00  2.27              
ATOM    614  HA  PRO H  46      -2.042   1.530 -18.743  1.00  1.32              
ATOM    615  CB  PRO H  46      -3.499   1.362 -20.346  1.00  2.17              
ATOM    616  HB1 PRO H  46      -3.128   0.314 -20.409  1.00  1.32              
ATOM    617  HB2 PRO H  46      -3.187   1.905 -21.261  1.00  1.32              
ATOM    618  CG  PRO H  46      -5.020   1.336 -20.165  1.00  2.17              
ATOM    619  HG1 PRO H  46      -5.517   0.574 -20.799  1.00  1.32              
ATOM    620  HG2 PRO H  46      -5.438   2.341 -20.399  1.00  1.32              
ATOM    621  C   PRO H  46      -2.685   3.492 -19.189  1.00  2.00              
ATOM    622  O   PRO H  46      -3.396   4.207 -19.893  1.00  1.70              
ATOM    623  N   GLY H  47      -1.631   3.989 -18.513  1.00  1.85              
ATOM    624  HN  GLY H  47      -1.068   3.369 -17.942  1.00  0.22              
ATOM    625  CA  GLY H  47      -1.181   5.372 -18.630  1.00  2.17              
ATOM    626  HA1 GLY H  47      -1.449   5.759 -19.603  1.00  1.32              
ATOM    627  HA2 GLY H  47      -0.112   5.367 -18.483  1.00  1.32              
ATOM    628  C   GLY H  47      -1.737   6.331 -17.614  1.00  2.00              
ATOM    629  O   GLY H  47      -1.756   7.535 -17.853  1.00  1.70              
ATOM    630  N   LYS H  48      -2.177   5.854 -16.436  1.00  1.85              
ATOM    631  HN  LYS H  48      -2.199   4.869 -16.278  1.00  0.22              
ATOM    632  CA  LYS H  48      -2.535   6.747 -15.336  1.00  2.27              
ATOM    633  HA  LYS H  48      -2.112   7.729 -15.500  1.00  1.32              
ATOM    634  CB  LYS H  48      -4.075   6.910 -15.174  1.00  2.17              
ATOM    635  HB1 LYS H  48      -4.518   5.915 -14.990  1.00  1.32              
ATOM    636  HB2 LYS H  48      -4.272   7.538 -14.275  1.00  1.32              
ATOM    637  CG  LYS H  48      -4.788   7.595 -16.356  1.00  2.17              
ATOM    638  HG1 LYS H  48      -4.327   8.602 -16.488  1.00  1.32              
ATOM    639  HG2 LYS H  48      -4.600   7.027 -17.293  1.00  1.32              
ATOM    640  CD  LYS H  48      -6.307   7.782 -16.153  1.00  2.17              
ATOM    641  HD1 LYS H  48      -6.489   8.246 -15.158  1.00  1.32              
ATOM    642  HD2 LYS H  48      -6.680   8.490 -16.928  1.00  1.32              
ATOM    643  CE  LYS H  48      -7.100   6.478 -16.278  1.00  2.17              
ATOM    644  HE1 LYS H  48      -6.965   6.041 -17.291  1.00  1.32              
ATOM    645  HE2 LYS H  48      -6.735   5.759 -15.517  1.00  1.32              
ATOM    646  NZ  LYS H  48      -8.539   6.666 -16.040  1.00  1.85              
ATOM    647  HZ1 LYS H  48      -9.097   5.841 -16.342  1.00  0.22              
ATOM    648  HZ2 LYS H  48      -8.718   6.859 -15.026  1.00  0.22              
ATOM    649  HZ3 LYS H  48      -8.921   7.507 -16.562  1.00  0.22              
ATOM    650  C   LYS H  48      -1.912   6.264 -14.028  1.00  2.00              
ATOM    651  O   LYS H  48      -2.503   6.388 -12.954  1.00  1.70              
ATOM    652  N   GLY H  49      -0.684   5.702 -14.095  1.00  1.85              
ATOM    653  HN  GLY H  49      -0.217   5.630 -14.982  1.00  0.22              
ATOM    654  CA  GLY H  49       0.058   5.186 -12.942  1.00  2.17              
ATOM    655  HA1 GLY H  49       0.141   5.985 -12.216  1.00  1.32              
ATOM    656  HA2 GLY H  49       1.019   4.844 -13.297  1.00  1.32              
ATOM    657  C   GLY H  49      -0.593   4.015 -12.250  1.00  2.00              
ATOM    658  O   GLY H  49      -1.164   3.115 -12.867  1.00  1.70              
ATOM    659  N   LEU H  50      -0.544   4.044 -10.911  1.00  1.85              
ATOM    660  HN  LEU H  50      -0.013   4.750 -10.451  1.00  0.22              
ATOM    661  CA  LEU H  50      -1.419   3.268 -10.063  1.00  2.27              
ATOM    662  HA  LEU H  50      -2.117   2.718 -10.668  1.00  1.32              
ATOM    663  CB  LEU H  50      -0.626   2.308  -9.137  1.00  2.17              
ATOM    664  HB1 LEU H  50       0.226   2.899  -8.730  1.00  1.32              
ATOM    665  HB2 LEU H  50      -1.294   1.997  -8.307  1.00  1.32              
ATOM    666  CG  LEU H  50       0.017   1.028  -9.683  1.00  2.27              
ATOM    667  HG  LEU H  50       0.680   1.310 -10.533  1.00  1.32              
ATOM    668  CD1 LEU H  50      -1.009   0.019 -10.168  1.00  2.06              
ATOM    669 HD11 LEU H  50      -0.507  -0.880 -10.583  1.00  1.32              
ATOM    670 HD12 LEU H  50      -1.677  -0.300  -9.347  1.00  1.32              
ATOM    671 HD13 LEU H  50      -1.625   0.495 -10.954  1.00  1.32              
ATOM    672  CD2 LEU H  50       0.852   0.370  -8.573  1.00  2.06              
ATOM    673 HD21 LEU H  50       1.469  -0.446  -9.000  1.00  1.32              
ATOM    674 HD22 LEU H  50       1.525   1.113  -8.095  1.00  1.32              
ATOM    675 HD23 LEU H  50       0.190  -0.057  -7.790  1.00  1.32              
ATOM    676  C   LEU H  50      -2.227   4.243  -9.181  1.00  2.00              
ATOM    677  O   LEU H  50      -1.726   5.289  -8.774  1.00  1.70              
ATOM    678  N   GLU H  51      -3.496   3.923  -8.845  1.00  1.85              
ATOM    679  HN  GLU H  51      -3.880   3.062  -9.180  1.00  0.22              
ATOM    680  CA  GLU H  51      -4.320   4.719  -7.929  1.00  2.27              
ATOM    681  HA  GLU H  51      -3.697   5.420  -7.390  1.00  1.32              
ATOM    682  CB  GLU H  51      -5.403   5.524  -8.715  1.00  2.17              
ATOM    683  HB1 GLU H  51      -4.856   6.230  -9.377  1.00  1.32              
ATOM    684  HB2 GLU H  51      -5.957   4.830  -9.370  1.00  1.32              
ATOM    685  CG  GLU H  51      -6.438   6.346  -7.899  1.00  2.17              
ATOM    686  HG1 GLU H  51      -7.036   5.683  -7.238  1.00  1.32              
ATOM    687  HG2 GLU H  51      -5.913   7.093  -7.270  1.00  1.32              
ATOM    688  CD  GLU H  51      -7.420   7.113  -8.774  1.00  2.00              
ATOM    689  OE1 GLU H  51      -6.969   7.894  -9.650  1.00  1.70              
ATOM    690  OE2 GLU H  51      -8.654   6.971  -8.577  1.00  1.70              
ATOM    691  C   GLU H  51      -4.929   3.795  -6.877  1.00  2.00              
ATOM    692  O   GLU H  51      -5.161   2.613  -7.139  1.00  1.70              
ATOM    693  N   TRP H  52      -5.167   4.276  -5.636  1.00  1.85              
ATOM    694  HN  TRP H  52      -4.985   5.235  -5.424  1.00  0.22              
ATOM    695  CA  TRP H  52      -5.782   3.493  -4.571  1.00  2.27              
ATOM    696  HA  TRP H  52      -5.571   2.445  -4.728  1.00  1.32              
ATOM    697  CB  TRP H  52      -5.216   3.909  -3.185  1.00  2.17              
ATOM    698  HB1 TRP H  52      -4.120   3.727  -3.194  1.00  1.32              
ATOM    699  HB2 TRP H  52      -5.359   5.005  -3.061  1.00  1.32              
ATOM    700  CG  TRP H  52      -5.795   3.221  -1.952  1.00  1.99              
ATOM    701  CD1 TRP H  52      -5.471   2.022  -1.380  1.00  1.99              
ATOM    702  HD1 TRP H  52      -4.781   1.313  -1.810  1.00  1.36              
ATOM    703  NE1 TRP H  52      -6.179   1.842  -0.210  1.00  1.85              
ATOM    704  HE1 TRP H  52      -6.142   1.065   0.384  1.00  0.22              
ATOM    705  CE2 TRP H  52      -7.030   2.913  -0.048  1.00  1.80              
ATOM    706  CD2 TRP H  52      -6.827   3.792  -1.130  1.00  1.80              
ATOM    707  CE3 TRP H  52      -7.557   4.970  -1.243  1.00  1.99              
ATOM    708  HE3 TRP H  52      -7.401   5.654  -2.061  1.00  1.36              
ATOM    709  CZ3 TRP H  52      -8.487   5.270  -0.239  1.00  1.99              
ATOM    710  HZ3 TRP H  52      -9.049   6.190  -0.293  1.00  1.36              
ATOM    711  CZ2 TRP H  52      -7.964   3.205   0.937  1.00  1.99              
ATOM    712  HZ2 TRP H  52      -8.131   2.551   1.773  1.00  1.36              
ATOM    713  CH2 TRP H  52      -8.697   4.396   0.835  1.00  1.99              
ATOM    714  HH2 TRP H  52      -9.434   4.636   1.589  1.00  1.36              
ATOM    715  C   TRP H  52      -7.295   3.659  -4.604  1.00  2.00              
ATOM    716  O   TRP H  52      -7.807   4.745  -4.852  1.00  1.70              
ATOM    717  N   LEU H  53      -8.049   2.568  -4.385  1.00  1.85              
ATOM    718  HN  LEU H  53      -7.598   1.691  -4.200  1.00  0.22              
ATOM    719  CA  LEU H  53      -9.498   2.560  -4.524  1.00  2.27              
ATOM    720  HA  LEU H  53      -9.860   3.456  -5.012  1.00  1.32              
ATOM    721  CB  LEU H  53     -10.036   1.283  -5.239  1.00  2.17              
ATOM    722  HB1 LEU H  53      -9.569   0.391  -4.772  1.00  1.32              
ATOM    723  HB2 LEU H  53     -11.136   1.207  -5.081  1.00  1.32              
ATOM    724  CG  LEU H  53      -9.816   1.183  -6.753  1.00  2.27              
ATOM    725  HG  LEU H  53     -10.367   2.008  -7.262  1.00  1.32              
ATOM    726  CD1 LEU H  53     -10.351  -0.156  -7.282  1.00  2.06              
ATOM    727 HD11 LEU H  53     -10.263  -0.198  -8.389  1.00  1.32              
ATOM    728 HD12 LEU H  53      -9.763  -0.995  -6.857  1.00  1.32              
ATOM    729 HD13 LEU H  53     -11.419  -0.293  -7.012  1.00  1.32              
ATOM    730  CD2 LEU H  53      -8.344   1.291  -7.096  1.00  2.06              
ATOM    731 HD21 LEU H  53      -8.168   0.860  -8.090  1.00  1.32              
ATOM    732 HD22 LEU H  53      -8.005   2.350  -7.089  1.00  1.32              
ATOM    733 HD23 LEU H  53      -7.736   0.721  -6.367  1.00  1.32              
ATOM    734  C   LEU H  53     -10.121   2.489  -3.161  1.00  2.00              
ATOM    735  O   LEU H  53     -11.070   3.200  -2.827  1.00  1.70              
ATOM    736  N   ALA H  54      -9.637   1.526  -2.372  1.00  1.85              
ATOM    737  HN  ALA H  54      -8.801   1.032  -2.598  1.00  0.22              
ATOM    738  CA  ALA H  54     -10.361   1.075  -1.230  1.00  2.27              
ATOM    739  HA  ALA H  54     -10.717   1.933  -0.683  1.00  1.32              
ATOM    740  CB  ALA H  54     -11.520   0.148  -1.655  1.00  2.06              
ATOM    741  HB1 ALA H  54     -12.224   0.696  -2.315  1.00  1.32              
ATOM    742  HB2 ALA H  54     -11.144  -0.736  -2.208  1.00  1.32              
ATOM    743  HB3 ALA H  54     -12.084  -0.207  -0.765  1.00  1.32              
ATOM    744  C   ALA H  54      -9.463   0.299  -0.314  1.00  2.00              
ATOM    745  O   ALA H  54      -8.458  -0.280  -0.722  1.00  1.70              
ATOM    746  N   HIS H  55      -9.856   0.247   0.957  1.00  1.85              
ATOM    747  HN  HIS H  55     -10.619   0.824   1.263  1.00  0.22              
ATOM    748  CA  HIS H  55      -9.339  -0.670   1.929  1.00  2.27              
ATOM    749  HA  HIS H  55      -8.791  -1.445   1.427  1.00  1.32              
ATOM    750  CB  HIS H  55      -8.421   0.046   2.926  1.00  2.17              
ATOM    751  HB1 HIS H  55      -7.611   0.552   2.359  1.00  1.32              
ATOM    752  HB2 HIS H  55      -8.996   0.825   3.472  1.00  1.32              
ATOM    753  ND1 HIS H  55      -6.665  -1.630   3.635  1.00  1.85              
ATOM    754  HD1 HIS H  55      -6.119  -1.631   2.782  1.00  0.22              
ATOM    755  CG  HIS H  55      -7.772  -0.868   3.908  1.00  1.80              
ATOM    756  CE1 HIS H  55      -6.341  -2.292   4.760  1.00  1.80              
ATOM    757  HE1 HIS H  55      -5.477  -2.959   4.825  1.00  0.90              
ATOM    758  NE2 HIS H  55      -7.175  -2.014   5.738  1.00  1.85              
ATOM    759  CD2 HIS H  55      -8.088  -1.127   5.197  1.00  1.80              
ATOM    760  HD2 HIS H  55      -8.921  -0.752   5.771  1.00  1.47              
ATOM    761  C   HIS H  55     -10.498  -1.304   2.669  1.00  2.00              
ATOM    762  O   HIS H  55     -11.509  -0.651   2.933  1.00  1.70              
ATOM    763  N   GLY H  56     -10.381  -2.598   3.008  1.00  1.85              
ATOM    764  HN  GLY H  56      -9.552  -3.089   2.718  1.00  0.22              
ATOM    765  CA  GLY H  56     -11.316  -3.310   3.875  1.00  2.17              
ATOM    766  HA1 GLY H  56     -11.834  -4.041   3.275  1.00  1.32              
ATOM    767  HA2 GLY H  56     -11.973  -2.617   4.379  1.00  1.32              
ATOM    768  C   GLY H  56     -10.514  -4.045   4.905  1.00  2.00              
ATOM    769  O   GLY H  56      -9.602  -4.785   4.561  1.00  1.70              
ATOM    770  N   ALA H  57     -10.813  -3.884   6.200  1.00  1.85              
ATOM    771  HN  ALA H  57     -11.463  -3.168   6.453  1.00  0.22              
ATOM    772  CA  ALA H  57     -10.158  -4.645   7.250  1.00  2.27              
ATOM    773  HA  ALA H  57      -9.659  -5.504   6.829  1.00  1.32              
ATOM    774  CB  ALA H  57      -9.094  -3.786   7.960  1.00  2.06              
ATOM    775  HB1 ALA H  57      -8.352  -3.476   7.205  1.00  1.32              
ATOM    776  HB2 ALA H  57      -9.536  -2.873   8.407  1.00  1.32              
ATOM    777  HB3 ALA H  57      -8.509  -4.356   8.711  1.00  1.32              
ATOM    778  C   ALA H  57     -11.144  -5.187   8.267  1.00  2.00              
ATOM    779  O   ALA H  57     -12.344  -5.308   8.030  1.00  1.70              
ATOM    780  N   VAL H  58     -10.645  -5.475   9.486  1.00  1.85              
ATOM    781  HN  VAL H  58      -9.658  -5.460   9.609  1.00  0.22              
ATOM    782  CA  VAL H  58     -11.408  -5.841  10.673  1.00  2.27              
ATOM    783  HA  VAL H  58     -12.002  -6.710  10.432  1.00  1.32              
ATOM    784  CB  VAL H  58     -10.475  -6.175  11.844  1.00  2.27              
ATOM    785  HB  VAL H  58     -11.089  -6.472  12.731  1.00  1.32              
ATOM    786  CG1 VAL H  58      -9.574  -7.374  11.489  1.00  2.06              
ATOM    787 HG11 VAL H  58      -8.901  -7.591  12.345  1.00  1.32              
ATOM    788 HG12 VAL H  58     -10.180  -8.279  11.281  1.00  1.32              
ATOM    789 HG13 VAL H  58      -8.926  -7.164  10.614  1.00  1.32              
ATOM    790  CG2 VAL H  58      -9.606  -4.960  12.239  1.00  2.06              
ATOM    791 HG21 VAL H  58      -8.918  -5.246  13.061  1.00  1.32              
ATOM    792 HG22 VAL H  58      -8.978  -4.612  11.394  1.00  1.32              
ATOM    793 HG23 VAL H  58     -10.225  -4.116  12.607  1.00  1.32              
ATOM    794  C   VAL H  58     -12.372  -4.761  11.169  1.00  2.00              
ATOM    795  O   VAL H  58     -13.153  -4.986  12.091  1.00  1.70              
ATOM    796  N   MET H  63     -12.316  -3.557  10.570  1.00  1.85              
ATOM    797  HN  MET H  63     -11.828  -3.513   9.705  1.00  0.22              
ATOM    798  CA  MET H  63     -12.921  -2.344  11.081  1.00  2.27              
ATOM    799  HA  MET H  63     -13.961  -2.529  11.320  1.00  1.32              
ATOM    800  CB  MET H  63     -12.127  -1.863  12.322  1.00  2.17              
ATOM    801  HB1 MET H  63     -12.182  -2.661  13.096  1.00  1.32              
ATOM    802  HB2 MET H  63     -11.056  -1.755  12.046  1.00  1.32              
ATOM    803  CG  MET H  63     -12.632  -0.552  12.950  1.00  2.17              
ATOM    804  HG1 MET H  63     -12.584   0.268  12.200  1.00  1.32              
ATOM    805  HG2 MET H  63     -13.706  -0.689  13.209  1.00  1.32              
ATOM    806  SD  MET H  63     -11.702  -0.058  14.433  1.00  2.00              
ATOM    807  CE  MET H  63     -10.183   0.473  13.584  1.00  2.06              
ATOM    808  HE1 MET H  63      -9.444   0.880  14.309  1.00  1.32              
ATOM    809  HE2 MET H  63      -9.691  -0.371  13.057  1.00  1.32              
ATOM    810  HE3 MET H  63     -10.393   1.268  12.837  1.00  1.32              
ATOM    811  C   MET H  63     -12.875  -1.250  10.025  1.00  2.00              
ATOM    812  O   MET H  63     -13.846  -0.536   9.780  1.00  1.70              
ATOM    813  N   SER H  64     -11.703  -1.076   9.385  1.00  1.85              
ATOM    814  HN  SER H  64     -10.912  -1.619   9.649  1.00  0.22              
ATOM    815  CA  SER H  64     -11.462  -0.050   8.379  1.00  2.27              
ATOM    816  HA  SER H  64     -11.897   0.876   8.721  1.00  1.32              
ATOM    817  CB  SER H  64      -9.940   0.185   8.213  1.00  2.17              
ATOM    818  HB1 SER H  64      -9.500   0.353   9.222  1.00  1.32              
ATOM    819  HB2 SER H  64      -9.461  -0.724   7.786  1.00  1.32              
ATOM    820  OG  SER H  64      -9.641   1.324   7.407  1.00  1.77              
ATOM    821  HG1 SER H  64      -8.674   1.351   7.328  1.00  0.22              
ATOM    822  C   SER H  64     -12.076  -0.360   7.021  1.00  2.00              
ATOM    823  O   SER H  64     -11.491  -1.061   6.205  1.00  1.70              
ATOM    824  N   THR H  65     -13.286   0.163   6.750  1.00  1.85              
ATOM    825  HN  THR H  65     -13.773   0.637   7.482  1.00  0.22              
ATOM    826  CA  THR H  65     -13.958   0.090   5.447  1.00  2.27              
ATOM    827  HA  THR H  65     -13.453  -0.614   4.799  1.00  1.32              
ATOM    828  CB  THR H  65     -15.431  -0.295   5.551  1.00  2.27              
ATOM    829  HB  THR H  65     -15.953   0.393   6.257  1.00  1.32              
ATOM    830  OG1 THR H  65     -15.544  -1.626   6.033  1.00  1.77              
ATOM    831  HG1 THR H  65     -16.450  -1.712   6.369  1.00  0.22              
ATOM    832  CG2 THR H  65     -16.136  -0.276   4.185  1.00  2.06              
ATOM    833 HG21 THR H  65     -17.181  -0.636   4.290  1.00  1.32              
ATOM    834 HG22 THR H  65     -16.183   0.747   3.758  1.00  1.32              
ATOM    835 HG23 THR H  65     -15.610  -0.934   3.463  1.00  1.32              
ATOM    836  C   THR H  65     -13.876   1.460   4.818  1.00  2.00              
ATOM    837  O   THR H  65     -14.647   2.358   5.159  1.00  1.70              
ATOM    838  N   ARG H  66     -12.891   1.697   3.928  1.00  1.85              
ATOM    839  HN  ARG H  66     -12.298   0.941   3.628  1.00  0.22              
ATOM    840  CA  ARG H  66     -12.529   3.048   3.514  1.00  2.27              
ATOM    841  HA  ARG H  66     -13.334   3.730   3.730  1.00  1.32              
ATOM    842  CB  ARG H  66     -11.234   3.503   4.228  1.00  2.17              
ATOM    843  HB1 ARG H  66     -10.431   2.763   4.007  1.00  1.32              
ATOM    844  HB2 ARG H  66     -10.897   4.488   3.837  1.00  1.32              
ATOM    845  CG  ARG H  66     -11.375   3.613   5.757  1.00  2.17              
ATOM    846  HG1 ARG H  66     -11.663   2.614   6.155  1.00  1.32              
ATOM    847  HG2 ARG H  66     -10.377   3.844   6.191  1.00  1.32              
ATOM    848  CD  ARG H  66     -12.410   4.633   6.250  1.00  2.17              
ATOM    849  HD1 ARG H  66     -13.395   4.478   5.757  1.00  1.32              
ATOM    850  HD2 ARG H  66     -12.569   4.545   7.347  1.00  1.32              
ATOM    851  NE  ARG H  66     -11.914   6.005   5.915  1.00  1.85              
ATOM    852  HE  ARG H  66     -12.267   6.495   5.111  1.00  0.22              
ATOM    853  CZ  ARG H  66     -10.996   6.655   6.629  1.00  2.00              
ATOM    854  NH1 ARG H  66     -10.631   7.878   6.276  1.00  1.85              
ATOM    855 HH11 ARG H  66     -10.042   8.385   6.902  1.00  0.22              
ATOM    856 HH12 ARG H  66     -11.182   8.359   5.585  1.00  0.22              
ATOM    857  NH2 ARG H  66     -10.427   6.127   7.699  1.00  1.85              
ATOM    858 HH21 ARG H  66      -9.803   6.723   8.213  1.00  0.22              
ATOM    859 HH22 ARG H  66     -10.743   5.246   8.037  1.00  0.22              
ATOM    860  C   ARG H  66     -12.278   3.163   2.031  1.00  2.00              
ATOM    861  O   ARG H  66     -11.510   2.387   1.476  1.00  1.70              
ATOM    862  N   TYR H  67     -12.906   4.138   1.337  1.00  1.85              
ATOM    863  HN  TYR H  67     -13.516   4.785   1.802  1.00  0.22              
ATOM    864  CA  TYR H  67     -12.758   4.293  -0.108  1.00  2.27              
ATOM    865  HA  TYR H  67     -12.107   3.523  -0.495  1.00  1.32              
ATOM    866  CB  TYR H  67     -14.108   4.217  -0.887  1.00  2.17              
ATOM    867  HB1 TYR H  67     -14.713   5.124  -0.666  1.00  1.32              
ATOM    868  HB2 TYR H  67     -13.922   4.170  -1.982  1.00  1.32              
ATOM    869  CG  TYR H  67     -14.944   3.020  -0.521  1.00  1.99              
ATOM    870  CD1 TYR H  67     -14.375   1.808  -0.096  1.00  1.99              
ATOM    871  HD1 TYR H  67     -13.307   1.669  -0.095  1.00  1.36              
ATOM    872  CE1 TYR H  67     -15.174   0.789   0.425  1.00  1.99              
ATOM    873  HE1 TYR H  67     -14.714  -0.096   0.833  1.00  1.36              
ATOM    874  CZ  TYR H  67     -16.562   0.903   0.395  1.00  1.99              
ATOM    875  OH  TYR H  67     -17.349  -0.161   0.876  1.00  1.77              
ATOM    876  HH  TYR H  67     -18.231   0.193   1.040  1.00  0.22              
ATOM    877  CD2 TYR H  67     -16.346   3.125  -0.553  1.00  1.99              
ATOM    878  HD2 TYR H  67     -16.805   4.038  -0.905  1.00  1.36              
ATOM    879  CE2 TYR H  67     -17.152   2.069  -0.102  1.00  1.99              
ATOM    880  HE2 TYR H  67     -18.226   2.159  -0.141  1.00  1.36              
ATOM    881  C   TYR H  67     -12.105   5.609  -0.482  1.00  2.00              
ATOM    882  O   TYR H  67     -12.105   6.583   0.270  1.00  1.70              
ATOM    883  N   ASN H  68     -11.545   5.677  -1.699  1.00  1.85              
ATOM    884  HN  ASN H  68     -11.465   4.844  -2.259  1.00  0.22              
ATOM    885  CA  ASN H  68     -11.057   6.900  -2.288  1.00  2.27              
ATOM    886  HA  ASN H  68     -10.557   7.456  -1.508  1.00  1.32              
ATOM    887  CB  ASN H  68     -10.048   6.561  -3.416  1.00  2.17              
ATOM    888  HB1 ASN H  68      -9.433   5.693  -3.098  1.00  1.32              
ATOM    889  HB2 ASN H  68     -10.551   6.281  -4.360  1.00  1.32              
ATOM    890  CG  ASN H  68      -9.078   7.708  -3.640  1.00  2.00              
ATOM    891  OD1 ASN H  68      -8.029   7.788  -3.014  1.00  1.70              
ATOM    892  ND2 ASN H  68      -9.412   8.653  -4.534  1.00  1.85              
ATOM    893 HD21 ASN H  68      -8.770   9.417  -4.613  1.00  0.22              
ATOM    894 HD22 ASN H  68      -9.962   8.362  -5.322  1.00  0.22              
ATOM    895  C   ASN H  68     -12.234   7.696  -2.858  1.00  2.00              
ATOM    896  O   ASN H  68     -13.025   7.113  -3.604  1.00  1.70              
ATOM    897  N   PRO H  69     -12.442   8.985  -2.599  1.00  1.85              
ATOM    898  CD  PRO H  69     -11.830   9.688  -1.472  1.00  2.17              
ATOM    899  HD1 PRO H  69     -12.235   9.274  -0.519  1.00  1.32              
ATOM    900  HD2 PRO H  69     -10.719   9.608  -1.484  1.00  1.32              
ATOM    901  CA  PRO H  69     -13.601   9.708  -3.130  1.00  2.27              
ATOM    902  HA  PRO H  69     -14.483   9.103  -2.978  1.00  1.32              
ATOM    903  CB  PRO H  69     -13.663  10.996  -2.287  1.00  2.17              
ATOM    904  HB1 PRO H  69     -14.408  10.848  -1.472  1.00  1.32              
ATOM    905  HB2 PRO H  69     -13.956  11.893  -2.870  1.00  1.32              
ATOM    906  CG  PRO H  69     -12.273  11.134  -1.662  1.00  2.17              
ATOM    907  HG1 PRO H  69     -12.285  11.704  -0.709  1.00  1.32              
ATOM    908  HG2 PRO H  69     -11.586  11.637  -2.379  1.00  1.32              
ATOM    909  C   PRO H  69     -13.525   9.970  -4.633  1.00  2.00              
ATOM    910  O   PRO H  69     -14.483  10.496  -5.203  1.00  1.70              
ATOM    911  N   SER H  70     -12.449   9.544  -5.331  1.00  1.85              
ATOM    912  HN  SER H  70     -11.666   9.175  -4.836  1.00  0.22              
ATOM    913  CA  SER H  70     -12.406   9.450  -6.792  1.00  2.27              
ATOM    914  HA  SER H  70     -12.593  10.437  -7.188  1.00  1.32              
ATOM    915  CB  SER H  70     -11.052   8.960  -7.379  1.00  2.17              
ATOM    916  HB1 SER H  70     -11.112   8.902  -8.490  1.00  1.32              
ATOM    917  HB2 SER H  70     -10.266   9.707  -7.130  1.00  1.32              
ATOM    918  OG  SER H  70     -10.661   7.688  -6.858  1.00  1.77              
ATOM    919  HG1 SER H  70      -9.905   7.366  -7.407  1.00  0.22              
ATOM    920  C   SER H  70     -13.492   8.544  -7.334  1.00  2.00              
ATOM    921  O   SER H  70     -14.139   8.871  -8.325  1.00  1.70              
ATOM    922  N   LEU H  71     -13.751   7.418  -6.644  1.00  1.85              
ATOM    923  HN  LEU H  71     -13.174   7.198  -5.857  1.00  0.22              
ATOM    924  CA  LEU H  71     -14.724   6.399  -6.985  1.00  2.27              
ATOM    925  HA  LEU H  71     -14.586   6.123  -8.021  1.00  1.32              
ATOM    926  CB  LEU H  71     -14.510   5.155  -6.077  1.00  2.17              
ATOM    927  HB1 LEU H  71     -14.240   5.497  -5.055  1.00  1.32              
ATOM    928  HB2 LEU H  71     -15.458   4.579  -5.985  1.00  1.32              
ATOM    929  CG  LEU H  71     -13.452   4.138  -6.563  1.00  2.27              
ATOM    930  HG  LEU H  71     -13.347   3.380  -5.747  1.00  1.32              
ATOM    931  CD1 LEU H  71     -12.054   4.728  -6.800  1.00  2.06              
ATOM    932 HD11 LEU H  71     -11.324   3.918  -7.002  1.00  1.32              
ATOM    933 HD12 LEU H  71     -12.040   5.417  -7.675  1.00  1.32              
ATOM    934 HD13 LEU H  71     -11.712   5.284  -5.903  1.00  1.32              
ATOM    935  CD2 LEU H  71     -13.963   3.392  -7.800  1.00  2.06              
ATOM    936 HD21 LEU H  71     -13.267   2.570  -8.072  1.00  1.32              
ATOM    937 HD22 LEU H  71     -14.963   2.955  -7.599  1.00  1.32              
ATOM    938 HD23 LEU H  71     -14.056   4.070  -8.673  1.00  1.32              
ATOM    939  C   LEU H  71     -16.177   6.844  -6.858  1.00  2.00              
ATOM    940  O   LEU H  71     -17.076   6.113  -7.256  1.00  1.70              
ATOM    941  N   LYS H  72     -16.461   8.036  -6.283  1.00  1.85              
ATOM    942  HN  LYS H  72     -15.699   8.594  -5.961  1.00  0.22              
ATOM    943  CA  LYS H  72     -17.801   8.620  -6.183  1.00  2.27              
ATOM    944  HA  LYS H  72     -17.714   9.483  -5.539  1.00  1.32              
ATOM    945  CB  LYS H  72     -18.333   9.098  -7.564  1.00  2.17              
ATOM    946  HB1 LYS H  72     -18.532   8.197  -8.190  1.00  1.32              
ATOM    947  HB2 LYS H  72     -19.303   9.624  -7.422  1.00  1.32              
ATOM    948  CG  LYS H  72     -17.393  10.024  -8.360  1.00  2.17              
ATOM    949  HG1 LYS H  72     -16.443   9.488  -8.560  1.00  1.32              
ATOM    950  HG2 LYS H  72     -17.872  10.221  -9.349  1.00  1.32              
ATOM    951  CD  LYS H  72     -17.124  11.380  -7.689  1.00  2.17              
ATOM    952  HD1 LYS H  72     -18.109  11.870  -7.506  1.00  1.32              
ATOM    953  HD2 LYS H  72     -16.641  11.233  -6.699  1.00  1.32              
ATOM    954  CE  LYS H  72     -16.282  12.333  -8.548  1.00  2.17              
ATOM    955  HE1 LYS H  72     -16.690  12.389  -9.580  1.00  1.32              
ATOM    956  HE2 LYS H  72     -16.275  13.355  -8.107  1.00  1.32              
ATOM    957  NZ  LYS H  72     -14.896  11.854  -8.619  1.00  1.85              
ATOM    958  HZ1 LYS H  72     -14.341  12.478  -9.248  1.00  0.22              
ATOM    959  HZ2 LYS H  72     -14.442  11.909  -7.677  1.00  0.22              
ATOM    960  HZ3 LYS H  72     -14.828  10.889  -9.030  1.00  0.22              
ATOM    961  C   LYS H  72     -18.838   7.715  -5.513  1.00  2.00              
ATOM    962  O   LYS H  72     -19.997   7.637  -5.924  1.00  1.70              
ATOM    963  N   SER H  74     -18.409   6.980  -4.466  1.00  1.85              
ATOM    964  HN  SER H  74     -17.511   7.191  -4.076  1.00  0.22              
ATOM    965  CA  SER H  74     -19.168   5.954  -3.757  1.00  2.27              
ATOM    966  HA  SER H  74     -18.469   5.495  -3.075  1.00  1.32              
ATOM    967  CB  SER H  74     -20.302   6.531  -2.874  1.00  2.17              
ATOM    968  HB1 SER H  74     -21.044   7.057  -3.516  1.00  1.32              
ATOM    969  HB2 SER H  74     -20.822   5.712  -2.328  1.00  1.32              
ATOM    970  OG  SER H  74     -19.757   7.441  -1.913  1.00  1.77              
ATOM    971  HG1 SER H  74     -20.504   7.867  -1.455  1.00  0.22              
ATOM    972  C   SER H  74     -19.679   4.808  -4.625  1.00  2.00              
ATOM    973  O   SER H  74     -20.655   4.125  -4.308  1.00  1.70              
ATOM    974  N   ARG H  75     -19.003   4.522  -5.758  1.00  1.85              
ATOM    975  HN  ARG H  75     -18.283   5.140  -6.089  1.00  0.22              
ATOM    976  CA  ARG H  75     -19.358   3.419  -6.638  1.00  2.27              
ATOM    977  HA  ARG H  75     -20.432   3.326  -6.665  1.00  1.32              
ATOM    978  CB  ARG H  75     -18.872   3.651  -8.088  1.00  2.17              
ATOM    979  HB1 ARG H  75     -17.773   3.826  -8.087  1.00  1.32              
ATOM    980  HB2 ARG H  75     -19.066   2.738  -8.694  1.00  1.32              
ATOM    981  CG  ARG H  75     -19.577   4.835  -8.779  1.00  2.17              
ATOM    982  HG1 ARG H  75     -20.677   4.688  -8.674  1.00  1.32              
ATOM    983  HG2 ARG H  75     -19.327   5.787  -8.260  1.00  1.32              
ATOM    984  CD  ARG H  75     -19.282   4.978 -10.279  1.00  2.17              
ATOM    985  HD1 ARG H  75     -19.456   4.011 -10.792  1.00  1.32              
ATOM    986  HD2 ARG H  75     -19.961   5.744 -10.722  1.00  1.32              
ATOM    987  NE  ARG H  75     -17.876   5.440 -10.492  1.00  1.85              
ATOM    988  HE  ARG H  75     -17.684   6.421 -10.493  1.00  0.22              
ATOM    989  CZ  ARG H  75     -16.816   4.667 -10.738  1.00  2.00              
ATOM    990  NH1 ARG H  75     -15.645   5.239 -10.967  1.00  1.85              
ATOM    991 HH11 ARG H  75     -14.985   4.646 -11.462  1.00  0.22              
ATOM    992 HH12 ARG H  75     -15.619   6.207 -11.189  1.00  0.22              
ATOM    993  NH2 ARG H  75     -16.861   3.347 -10.859  1.00  1.85              
ATOM    994 HH21 ARG H  75     -15.976   2.972 -11.207  1.00  0.22              
ATOM    995 HH22 ARG H  75     -17.725   2.891 -10.974  1.00  0.22              
ATOM    996  C   ARG H  75     -18.829   2.072  -6.180  1.00  2.00              
ATOM    997  O   ARG H  75     -19.292   1.045  -6.668  1.00  1.70              
ATOM    998  N   ALA H  76     -17.856   2.044  -5.255  1.00  1.85              
ATOM    999  HN  ALA H  76     -17.512   2.890  -4.866  1.00  0.22              
ATOM   1000  CA  ALA H  76     -17.315   0.818  -4.706  1.00  2.27              
ATOM   1001  HA  ALA H  76     -17.358   0.051  -5.463  1.00  1.32              
ATOM   1002  CB  ALA H  76     -15.836   1.025  -4.315  1.00  2.06              
ATOM   1003  HB1 ALA H  76     -15.247   1.351  -5.198  1.00  1.32              
ATOM   1004  HB2 ALA H  76     -15.737   1.794  -3.519  1.00  1.32              
ATOM   1005  HB3 ALA H  76     -15.397   0.078  -3.936  1.00  1.32              
ATOM   1006  C   ALA H  76     -18.093   0.314  -3.489  1.00  2.00              
ATOM   1007  O   ALA H  76     -18.500   1.092  -2.628  1.00  1.70              
ATOM   1008  N   THR H  77     -18.304  -1.009  -3.377  1.00  1.85              
ATOM   1009  HN  THR H  77     -18.149  -1.615  -4.165  1.00  0.22              
ATOM   1010  CA  THR H  77     -18.767  -1.652  -2.147  1.00  2.27              
ATOM   1011  HA  THR H  77     -18.587  -0.973  -1.328  1.00  1.32              
ATOM   1012  CB  THR H  77     -20.243  -2.032  -2.076  1.00  2.27              
ATOM   1013  HB  THR H  77     -20.438  -2.732  -1.229  1.00  1.32              
ATOM   1014  OG1 THR H  77     -20.712  -2.597  -3.287  1.00  1.77              
ATOM   1015  HG1 THR H  77     -21.537  -3.058  -3.083  1.00  0.22              
ATOM   1016  CG2 THR H  77     -21.055  -0.758  -1.859  1.00  2.06              
ATOM   1017 HG21 THR H  77     -22.141  -0.984  -1.820  1.00  1.32              
ATOM   1018 HG22 THR H  77     -20.755  -0.263  -0.913  1.00  1.32              
ATOM   1019 HG23 THR H  77     -20.863  -0.056  -2.698  1.00  1.32              
ATOM   1020  C   THR H  77     -17.949  -2.885  -1.825  1.00  2.00              
ATOM   1021  O   THR H  77     -17.764  -3.799  -2.631  1.00  1.70              
ATOM   1022  N   LEU H  78     -17.416  -2.919  -0.591  1.00  1.85              
ATOM   1023  HN  LEU H  78     -17.541  -2.137   0.017  1.00  0.22              
ATOM   1024  CA  LEU H  78     -16.534  -3.951  -0.079  1.00  2.27              
ATOM   1025  HA  LEU H  78     -16.061  -4.477  -0.897  1.00  1.32              
ATOM   1026  CB  LEU H  78     -15.456  -3.332   0.852  1.00  2.17              
ATOM   1027  HB1 LEU H  78     -15.922  -2.489   1.409  1.00  1.32              
ATOM   1028  HB2 LEU H  78     -15.113  -4.072   1.611  1.00  1.32              
ATOM   1029  CG  LEU H  78     -14.190  -2.830   0.143  1.00  2.27              
ATOM   1030  HG  LEU H  78     -13.662  -2.143   0.851  1.00  1.32              
ATOM   1031  CD1 LEU H  78     -14.500  -2.064  -1.141  1.00  2.06              
ATOM   1032 HD11 LEU H  78     -13.597  -1.555  -1.526  1.00  1.32              
ATOM   1033 HD12 LEU H  78     -14.864  -2.767  -1.920  1.00  1.32              
ATOM   1034 HD13 LEU H  78     -15.294  -1.308  -0.982  1.00  1.32              
ATOM   1035  CD2 LEU H  78     -13.243  -3.993  -0.159  1.00  2.06              
ATOM   1036 HD21 LEU H  78     -12.284  -3.582  -0.523  1.00  1.32              
ATOM   1037 HD22 LEU H  78     -13.037  -4.582   0.759  1.00  1.32              
ATOM   1038 HD23 LEU H  78     -13.673  -4.664  -0.934  1.00  1.32              
ATOM   1039  C   LEU H  78     -17.293  -4.975   0.733  1.00  2.00              
ATOM   1040  O   LEU H  78     -17.950  -4.658   1.727  1.00  1.70              
ATOM   1041  N   THR H  79     -17.186  -6.257   0.356  1.00  1.85              
ATOM   1042  HN  THR H  79     -16.646  -6.513  -0.450  1.00  0.22              
ATOM   1043  CA  THR H  79     -17.696  -7.344   1.184  1.00  2.27              
ATOM   1044  HA  THR H  79     -17.891  -6.964   2.175  1.00  1.32              
ATOM   1045  CB  THR H  79     -18.997  -8.000   0.727  1.00  2.27              
ATOM   1046  HB  THR H  79     -19.289  -8.801   1.448  1.00  1.32              
ATOM   1047  OG1 THR H  79     -18.933  -8.545  -0.581  1.00  1.77              
ATOM   1048  HG1 THR H  79     -19.860  -8.668  -0.818  1.00  0.22              
ATOM   1049  CG2 THR H  79     -20.102  -6.939   0.686  1.00  2.06              
ATOM   1050 HG21 THR H  79     -21.091  -7.402   0.496  1.00  1.32              
ATOM   1051 HG22 THR H  79     -20.148  -6.398   1.654  1.00  1.32              
ATOM   1052 HG23 THR H  79     -19.901  -6.194  -0.115  1.00  1.32              
ATOM   1053  C   THR H  79     -16.629  -8.380   1.401  1.00  2.00              
ATOM   1054  O   THR H  79     -15.740  -8.590   0.580  1.00  1.70              
ATOM   1055  N   VAL H  80     -16.653  -9.027   2.575  1.00  1.85              
ATOM   1056  HN  VAL H  80     -17.352  -8.821   3.255  1.00  0.22              
ATOM   1057  CA  VAL H  80     -15.676 -10.026   2.951  1.00  2.27              
ATOM   1058  HA  VAL H  80     -14.979 -10.212   2.145  1.00  1.32              
ATOM   1059  CB  VAL H  80     -14.897  -9.615   4.195  1.00  2.27              
ATOM   1060  HB  VAL H  80     -15.608  -9.434   5.035  1.00  1.32              
ATOM   1061  CG1 VAL H  80     -13.916 -10.727   4.603  1.00  2.06              
ATOM   1062 HG11 VAL H  80     -13.334 -10.395   5.484  1.00  1.32              
ATOM   1063 HG12 VAL H  80     -14.439 -11.662   4.889  1.00  1.32              
ATOM   1064 HG13 VAL H  80     -13.218 -10.949   3.766  1.00  1.32              
ATOM   1065  CG2 VAL H  80     -14.131  -8.308   3.910  1.00  2.06              
ATOM   1066 HG21 VAL H  80     -13.501  -8.031   4.782  1.00  1.32              
ATOM   1067 HG22 VAL H  80     -13.472  -8.430   3.024  1.00  1.32              
ATOM   1068 HG23 VAL H  80     -14.831  -7.470   3.710  1.00  1.32              
ATOM   1069  C   VAL H  80     -16.393 -11.325   3.235  1.00  2.00              
ATOM   1070  O   VAL H  80     -17.304 -11.384   4.061  1.00  1.70              
ATOM   1071  N   ASP H  81     -15.972 -12.412   2.575  1.00  1.85              
ATOM   1072  HN  ASP H  81     -15.232 -12.355   1.894  1.00  0.22              
ATOM   1073  CA  ASP H  81     -16.375 -13.751   2.910  1.00  2.27              
ATOM   1074  HA  ASP H  81     -17.300 -13.726   3.473  1.00  1.32              
ATOM   1075  CB  ASP H  81     -16.610 -14.535   1.607  1.00  2.17              
ATOM   1076  HB1 ASP H  81     -17.288 -13.954   0.948  1.00  1.32              
ATOM   1077  HB2 ASP H  81     -15.658 -14.693   1.064  1.00  1.32              
ATOM   1078  CG  ASP H  81     -17.265 -15.865   1.863  1.00  2.00              
ATOM   1079  OD1 ASP H  81     -17.491 -16.255   3.033  1.00  1.70              
ATOM   1080  OD2 ASP H  81     -17.556 -16.541   0.845  1.00  1.70              
ATOM   1081  C   ASP H  81     -15.305 -14.375   3.797  1.00  2.00              
ATOM   1082  O   ASP H  81     -14.239 -14.803   3.357  1.00  1.70              
ATOM   1083  N   LYS H  82     -15.578 -14.422   5.109  1.00  1.85              
ATOM   1084  HN  LYS H  82     -16.472 -14.105   5.423  1.00  0.22              
ATOM   1085  CA  LYS H  82     -14.663 -14.896   6.120  1.00  2.27              
ATOM   1086  HA  LYS H  82     -13.703 -14.431   5.952  1.00  1.32              
ATOM   1087  CB  LYS H  82     -15.173 -14.499   7.526  1.00  2.17              
ATOM   1088  HB1 LYS H  82     -16.216 -14.866   7.649  1.00  1.32              
ATOM   1089  HB2 LYS H  82     -14.551 -15.003   8.301  1.00  1.32              
ATOM   1090  CG  LYS H  82     -15.126 -12.985   7.792  1.00  2.17              
ATOM   1091  HG1 LYS H  82     -14.076 -12.631   7.676  1.00  1.32              
ATOM   1092  HG2 LYS H  82     -15.748 -12.452   7.037  1.00  1.32              
ATOM   1093  CD  LYS H  82     -15.625 -12.644   9.207  1.00  2.17              
ATOM   1094  HD1 LYS H  82     -16.670 -13.013   9.305  1.00  1.32              
ATOM   1095  HD2 LYS H  82     -15.000 -13.197   9.944  1.00  1.32              
ATOM   1096  CE  LYS H  82     -15.578 -11.147   9.531  1.00  2.17              
ATOM   1097  HE1 LYS H  82     -14.528 -10.783   9.493  1.00  1.32              
ATOM   1098  HE2 LYS H  82     -16.187 -10.567   8.805  1.00  1.32              
ATOM   1099  NZ  LYS H  82     -16.109 -10.893  10.876  1.00  1.85              
ATOM   1100  HZ1 LYS H  82     -16.033  -9.871  11.093  1.00  0.22              
ATOM   1101  HZ2 LYS H  82     -17.117 -11.157  10.943  1.00  0.22              
ATOM   1102  HZ3 LYS H  82     -15.589 -11.412  11.613  1.00  0.22              
ATOM   1103  C   LYS H  82     -14.426 -16.398   6.084  1.00  2.00              
ATOM   1104  O   LYS H  82     -13.423 -16.880   6.607  1.00  1.70              
ATOM   1105  N   THR H  83     -15.346 -17.184   5.490  1.00  1.85              
ATOM   1106  HN  THR H  83     -16.139 -16.797   5.015  1.00  0.22              
ATOM   1107  CA  THR H  83     -15.228 -18.639   5.457  1.00  2.27              
ATOM   1108  HA  THR H  83     -14.607 -18.958   6.282  1.00  1.32              
ATOM   1109  CB  THR H  83     -16.543 -19.393   5.608  1.00  2.27              
ATOM   1110  HB  THR H  83     -16.352 -20.493   5.580  1.00  1.32              
ATOM   1111  OG1 THR H  83     -17.473 -19.052   4.595  1.00  1.77              
ATOM   1112  HG1 THR H  83     -18.269 -19.587   4.746  1.00  0.22              
ATOM   1113  CG2 THR H  83     -17.180 -19.030   6.956  1.00  2.06              
ATOM   1114 HG21 THR H  83     -18.125 -19.594   7.102  1.00  1.32              
ATOM   1115 HG22 THR H  83     -16.492 -19.286   7.789  1.00  1.32              
ATOM   1116 HG23 THR H  83     -17.408 -17.944   7.007  1.00  1.32              
ATOM   1117  C   THR H  83     -14.520 -19.103   4.205  1.00  2.00              
ATOM   1118  O   THR H  83     -13.687 -20.008   4.256  1.00  1.70              
ATOM   1119  N   SER H  84     -14.795 -18.481   3.036  1.00  1.85              
ATOM   1120  HN  SER H  84     -15.520 -17.787   3.000  1.00  0.22              
ATOM   1121  CA  SER H  84     -14.046 -18.762   1.812  1.00  2.27              
ATOM   1122  HA  SER H  84     -13.832 -19.821   1.795  1.00  1.32              
ATOM   1123  CB  SER H  84     -14.835 -18.466   0.503  1.00  2.17              
ATOM   1124  HB1 SER H  84     -14.293 -18.916  -0.356  1.00  1.32              
ATOM   1125  HB2 SER H  84     -15.838 -18.946   0.574  1.00  1.32              
ATOM   1126  OG  SER H  84     -15.000 -17.077   0.236  1.00  1.77              
ATOM   1127  HG1 SER H  84     -15.925 -16.861   0.511  1.00  0.22              
ATOM   1128  C   SER H  84     -12.693 -18.058   1.781  1.00  2.00              
ATOM   1129  O   SER H  84     -11.808 -18.423   1.003  1.00  1.70              
ATOM   1130  N   SER H  85     -12.517 -17.044   2.652  1.00  1.85              
ATOM   1131  HN  SER H  85     -13.316 -16.749   3.177  1.00  0.22              
ATOM   1132  CA  SER H  85     -11.298 -16.275   2.898  1.00  2.27              
ATOM   1133  HA  SER H  85     -11.476 -15.741   3.818  1.00  1.32              
ATOM   1134  CB  SER H  85     -10.012 -17.115   3.107  1.00  2.17              
ATOM   1135  HB1 SER H  85      -9.786 -17.692   2.182  1.00  1.32              
ATOM   1136  HB2 SER H  85      -9.147 -16.451   3.317  1.00  1.32              
ATOM   1137  OG  SER H  85     -10.171 -18.006   4.213  1.00  1.77              
ATOM   1138  HG1 SER H  85      -9.521 -18.722   4.101  1.00  0.22              
ATOM   1139  C   SER H  85     -11.083 -15.215   1.840  1.00  2.00              
ATOM   1140  O   SER H  85      -9.969 -14.776   1.552  1.00  1.70              
ATOM   1141  N   THR H  86     -12.193 -14.782   1.232  1.00  1.85              
ATOM   1142  HN  THR H  86     -13.077 -15.114   1.566  1.00  0.22              
ATOM   1143  CA  THR H  86     -12.218 -13.995   0.015  1.00  2.27              
ATOM   1144  HA  THR H  86     -11.214 -13.889  -0.354  1.00  1.32              
ATOM   1145  CB  THR H  86     -13.058 -14.670  -1.066  1.00  2.27              
ATOM   1146  HB  THR H  86     -14.104 -14.795  -0.695  1.00  1.32              
ATOM   1147  OG1 THR H  86     -12.533 -15.954  -1.383  1.00  1.77              
ATOM   1148  HG1 THR H  86     -13.243 -16.564  -1.132  1.00  0.22              
ATOM   1149  CG2 THR H  86     -13.084 -13.883  -2.380  1.00  2.06              
ATOM   1150 HG21 THR H  86     -13.643 -14.449  -3.153  1.00  1.32              
ATOM   1151 HG22 THR H  86     -13.595 -12.908  -2.248  1.00  1.32              
ATOM   1152 HG23 THR H  86     -12.055 -13.710  -2.749  1.00  1.32              
ATOM   1153  C   THR H  86     -12.771 -12.607   0.248  1.00  2.00              
ATOM   1154  O   THR H  86     -13.819 -12.416   0.856  1.00  1.70              
ATOM   1155  N   VAL H  87     -12.090 -11.580  -0.276  1.00  1.85              
ATOM   1156  HN  VAL H  87     -11.221 -11.767  -0.744  1.00  0.22              
ATOM   1157  CA  VAL H  87     -12.599 -10.226  -0.365  1.00  2.27              
ATOM   1158  HA  VAL H  87     -13.305 -10.031   0.431  1.00  1.32              
ATOM   1159  CB  VAL H  87     -11.466  -9.218  -0.312  1.00  2.27              
ATOM   1160  HB  VAL H  87     -10.773  -9.424  -1.150  1.00  1.32              
ATOM   1161  CG1 VAL H  87     -11.958  -7.759  -0.471  1.00  2.06              
ATOM   1162 HG11 VAL H  87     -11.092  -7.070  -0.505  1.00  1.32              
ATOM   1163 HG12 VAL H  87     -12.495  -7.594  -1.426  1.00  1.32              
ATOM   1164 HG13 VAL H  87     -12.629  -7.471   0.366  1.00  1.32              
ATOM   1165  CG2 VAL H  87     -10.691  -9.451   0.992  1.00  2.06              
ATOM   1166 HG21 VAL H  87      -9.793  -8.808   1.025  1.00  1.32              
ATOM   1167 HG22 VAL H  87     -11.341  -9.216   1.863  1.00  1.32              
ATOM   1168 HG23 VAL H  87     -10.327 -10.494   1.095  1.00  1.32              
ATOM   1169  C   VAL H  87     -13.291 -10.033  -1.694  1.00  2.00              
ATOM   1170  O   VAL H  87     -12.823 -10.500  -2.732  1.00  1.70              
ATOM   1171  N   TYR H  88     -14.401  -9.294  -1.704  1.00  1.85              
ATOM   1172  HN  TYR H  88     -14.823  -8.972  -0.849  1.00  0.22              
ATOM   1173  CA  TYR H  88     -15.019  -8.808  -2.905  1.00  2.27              
ATOM   1174  HA  TYR H  88     -14.474  -9.149  -3.772  1.00  1.32              
ATOM   1175  CB  TYR H  88     -16.482  -9.293  -2.980  1.00  2.17              
ATOM   1176  HB1 TYR H  88     -17.038  -8.892  -2.105  1.00  1.32              
ATOM   1177  HB2 TYR H  88     -16.966  -8.939  -3.913  1.00  1.32              
ATOM   1178  CG  TYR H  88     -16.573 -10.800  -2.960  1.00  1.99              
ATOM   1179  CD1 TYR H  88     -15.868 -11.565  -3.902  1.00  1.99              
ATOM   1180  HD1 TYR H  88     -15.219 -11.073  -4.610  1.00  1.36              
ATOM   1181  CE1 TYR H  88     -16.016 -12.957  -3.947  1.00  1.99              
ATOM   1182  HE1 TYR H  88     -15.471 -13.544  -4.672  1.00  1.36              
ATOM   1183  CZ  TYR H  88     -16.876 -13.600  -3.058  1.00  1.99              
ATOM   1184  OH  TYR H  88     -17.046 -14.992  -3.170  1.00  1.77              
ATOM   1185  HH  TYR H  88     -17.694 -15.270  -2.506  1.00  0.22              
ATOM   1186  CD2 TYR H  88     -17.413 -11.462  -2.045  1.00  1.99              
ATOM   1187  HD2 TYR H  88     -17.960 -10.887  -1.313  1.00  1.36              
ATOM   1188  CE2 TYR H  88     -17.571 -12.856  -2.098  1.00  1.99              
ATOM   1189  HE2 TYR H  88     -18.236 -13.353  -1.407  1.00  1.36              
ATOM   1190  C   TYR H  88     -14.981  -7.285  -2.934  1.00  2.00              
ATOM   1191  O   TYR H  88     -15.176  -6.613  -1.922  1.00  1.70              
ATOM   1192  N   LEU H  89     -14.737  -6.726  -4.130  1.00  1.85              
ATOM   1193  HN  LEU H  89     -14.527  -7.311  -4.918  1.00  0.22              
ATOM   1194  CA  LEU H  89     -14.923  -5.323  -4.447  1.00  2.27              
ATOM   1195  HA  LEU H  89     -15.292  -4.782  -3.581  1.00  1.32              
ATOM   1196  CB  LEU H  89     -13.586  -4.718  -4.943  1.00  2.17              
ATOM   1197  HB1 LEU H  89     -12.972  -4.757  -4.028  1.00  1.32              
ATOM   1198  HB2 LEU H  89     -13.134  -5.390  -5.706  1.00  1.32              
ATOM   1199  CG  LEU H  89     -13.415  -3.257  -5.420  1.00  2.27              
ATOM   1200  HG  LEU H  89     -12.321  -3.147  -5.646  1.00  1.32              
ATOM   1201  CD1 LEU H  89     -13.721  -2.212  -4.349  1.00  2.06              
ATOM   1202 HD11 LEU H  89     -13.514  -1.195  -4.742  1.00  1.32              
ATOM   1203 HD12 LEU H  89     -14.789  -2.265  -4.052  1.00  1.32              
ATOM   1204 HD13 LEU H  89     -13.085  -2.381  -3.453  1.00  1.32              
ATOM   1205  CD2 LEU H  89     -14.156  -2.939  -6.704  1.00  2.06              
ATOM   1206 HD21 LEU H  89     -13.774  -1.975  -7.100  1.00  1.32              
ATOM   1207 HD22 LEU H  89     -14.005  -3.740  -7.459  1.00  1.32              
ATOM   1208 HD23 LEU H  89     -15.243  -2.835  -6.502  1.00  1.32              
ATOM   1209  C   LEU H  89     -15.952  -5.297  -5.534  1.00  2.00              
ATOM   1210  O   LEU H  89     -15.726  -5.811  -6.629  1.00  1.70              
ATOM   1211  N   GLU H  90     -17.121  -4.718  -5.245  1.00  1.85              
ATOM   1212  HN  GLU H  90     -17.309  -4.361  -4.324  1.00  0.22              
ATOM   1213  CA  GLU H  90     -18.127  -4.476  -6.251  1.00  2.27              
ATOM   1214  HA  GLU H  90     -17.961  -5.137  -7.078  1.00  1.32              
ATOM   1215  CB  GLU H  90     -19.541  -4.765  -5.704  1.00  2.17              
ATOM   1216  HB1 GLU H  90     -19.536  -5.808  -5.316  1.00  1.32              
ATOM   1217  HB2 GLU H  90     -19.746  -4.096  -4.847  1.00  1.32              
ATOM   1218  CG  GLU H  90     -20.691  -4.648  -6.730  1.00  2.17              
ATOM   1219  HG1 GLU H  90     -20.850  -3.594  -7.030  1.00  1.32              
ATOM   1220  HG2 GLU H  90     -20.426  -5.230  -7.636  1.00  1.32              
ATOM   1221  CD  GLU H  90     -21.999  -5.224  -6.220  1.00  2.00              
ATOM   1222  OE1 GLU H  90     -22.088  -5.698  -5.061  1.00  1.70              
ATOM   1223  OE2 GLU H  90     -22.960  -5.259  -7.036  1.00  1.70              
ATOM   1224  C   GLU H  90     -17.997  -3.047  -6.736  1.00  2.00              
ATOM   1225  O   GLU H  90     -17.993  -2.121  -5.933  1.00  1.70              
ATOM   1226  N   LEU H  91     -17.845  -2.806  -8.053  1.00  1.85              
ATOM   1227  HN  LEU H  91     -17.881  -3.583  -8.684  1.00  0.22              
ATOM   1228  CA  LEU H  91     -17.981  -1.467  -8.602  1.00  2.27              
ATOM   1229  HA  LEU H  91     -17.995  -0.730  -7.813  1.00  1.32              
ATOM   1230  CB  LEU H  91     -16.923  -1.055  -9.651  1.00  2.17              
ATOM   1231  HB1 LEU H  91     -16.913  -1.810 -10.457  1.00  1.32              
ATOM   1232  HB2 LEU H  91     -17.210  -0.083 -10.111  1.00  1.32              
ATOM   1233  CG  LEU H  91     -15.485  -0.908  -9.152  1.00  2.27              
ATOM   1234  HG  LEU H  91     -15.171  -1.895  -8.749  1.00  1.32              
ATOM   1235  CD1 LEU H  91     -15.371   0.156  -8.058  1.00  2.06              
ATOM   1236 HD11 LEU H  91     -14.309   0.303  -7.769  1.00  1.32              
ATOM   1237 HD12 LEU H  91     -15.776   1.120  -8.429  1.00  1.32              
ATOM   1238 HD13 LEU H  91     -15.937  -0.149  -7.155  1.00  1.32              
ATOM   1239  CD2 LEU H  91     -14.554  -0.572 -10.320  1.00  2.06              
ATOM   1240 HD21 LEU H  91     -13.503  -0.492  -9.970  1.00  1.32              
ATOM   1241 HD22 LEU H  91     -14.602  -1.358 -11.101  1.00  1.32              
ATOM   1242 HD23 LEU H  91     -14.831   0.400 -10.784  1.00  1.32              
ATOM   1243  C   LEU H  91     -19.317  -1.424  -9.291  1.00  2.00              
ATOM   1244  O   LEU H  91     -19.623  -2.293 -10.101  1.00  1.70              
ATOM   1245  N   ARG H  92     -20.141  -0.420  -8.958  1.00  1.85              
ATOM   1246  HN  ARG H  92     -19.855   0.195  -8.220  1.00  0.22              
ATOM   1247  CA  ARG H  92     -21.534  -0.347  -9.346  1.00  2.27              
ATOM   1248  HA  ARG H  92     -21.959  -1.342  -9.300  1.00  1.32              
ATOM   1249  CB  ARG H  92     -22.243   0.572  -8.328  1.00  2.17              
ATOM   1250  HB1 ARG H  92     -21.979   0.183  -7.315  1.00  1.32              
ATOM   1251  HB2 ARG H  92     -21.842   1.606  -8.396  1.00  1.32              
ATOM   1252  CG  ARG H  92     -23.779   0.603  -8.462  1.00  2.17              
ATOM   1253  HG1 ARG H  92     -24.052   0.975  -9.475  1.00  1.32              
ATOM   1254  HG2 ARG H  92     -24.157  -0.441  -8.384  1.00  1.32              
ATOM   1255  CD  ARG H  92     -24.506   1.486  -7.441  1.00  2.17              
ATOM   1256  HD1 ARG H  92     -24.244   2.556  -7.593  1.00  1.32              
ATOM   1257  HD2 ARG H  92     -25.608   1.379  -7.557  1.00  1.32              
ATOM   1258  NE  ARG H  92     -24.119   1.000  -6.079  1.00  1.85              
ATOM   1259  HE  ARG H  92     -24.278   0.023  -5.862  1.00  0.22              
ATOM   1260  CZ  ARG H  92     -23.246   1.618  -5.275  1.00  2.00              
ATOM   1261  NH1 ARG H  92     -22.757   0.970  -4.227  1.00  1.85              
ATOM   1262 HH11 ARG H  92     -22.293   1.494  -3.513  1.00  0.22              
ATOM   1263 HH12 ARG H  92     -23.105   0.050  -4.034  1.00  0.22              
ATOM   1264  NH2 ARG H  92     -22.826   2.850  -5.510  1.00  1.85              
ATOM   1265 HH21 ARG H  92     -22.130   3.254  -4.914  1.00  0.22              
ATOM   1266 HH22 ARG H  92     -23.259   3.395  -6.228  1.00  0.22              
ATOM   1267  C   ARG H  92     -21.808   0.180 -10.744  1.00  2.00              
ATOM   1268  O   ARG H  92     -22.564  -0.404 -11.514  1.00  1.70              
ATOM   1269  N   SER H  93     -21.256   1.357 -11.083  1.00  1.85              
ATOM   1270  HN  SER H  93     -20.690   1.834 -10.429  1.00  0.22              
ATOM   1271  CA  SER H  93     -21.578   2.029 -12.340  1.00  2.27              
ATOM   1272  HA  SER H  93     -22.250   1.421 -12.930  1.00  1.32              
ATOM   1273  CB  SER H  93     -22.247   3.422 -12.159  1.00  2.17              
ATOM   1274  HB1 SER H  93     -21.512   4.178 -11.813  1.00  1.32              
ATOM   1275  HB2 SER H  93     -22.653   3.764 -13.138  1.00  1.32              
ATOM   1276  OG  SER H  93     -23.303   3.367 -11.197  1.00  1.77              
ATOM   1277  HG1 SER H  93     -23.787   4.211 -11.250  1.00  0.22              
ATOM   1278  C   SER H  93     -20.322   2.217 -13.153  1.00  2.00              
ATOM   1279  O   SER H  93     -19.585   3.187 -12.980  1.00  1.70              
ATOM   1280  N   LEU H  94     -20.006   1.276 -14.052  1.00  1.85              
ATOM   1281  HN  LEU H  94     -20.553   0.440 -14.160  1.00  0.22              
ATOM   1282  CA  LEU H  94     -18.755   1.323 -14.786  1.00  2.27              
ATOM   1283  HA  LEU H  94     -17.985   1.731 -14.145  1.00  1.32              
ATOM   1284  CB  LEU H  94     -18.321  -0.100 -15.220  1.00  2.17              
ATOM   1285  HB1 LEU H  94     -19.226  -0.662 -15.544  1.00  1.32              
ATOM   1286  HB2 LEU H  94     -17.657  -0.035 -16.106  1.00  1.32              
ATOM   1287  CG  LEU H  94     -17.565  -0.928 -14.152  1.00  2.27              
ATOM   1288  HG  LEU H  94     -17.402  -1.941 -14.600  1.00  1.32              
ATOM   1289  CD1 LEU H  94     -18.351  -1.128 -12.858  1.00  2.06              
ATOM   1290 HD11 LEU H  94     -17.840  -1.871 -12.223  1.00  1.32              
ATOM   1291 HD12 LEU H  94     -18.446  -0.178 -12.291  1.00  1.32              
ATOM   1292 HD13 LEU H  94     -19.361  -1.523 -13.059  1.00  1.32              
ATOM   1293  CD2 LEU H  94     -16.186  -0.351 -13.813  1.00  2.06              
ATOM   1294 HD21 LEU H  94     -15.654  -1.017 -13.101  1.00  1.32              
ATOM   1295 HD22 LEU H  94     -15.561  -0.253 -14.724  1.00  1.32              
ATOM   1296 HD23 LEU H  94     -16.273   0.649 -13.339  1.00  1.32              
ATOM   1297  C   LEU H  94     -18.808   2.228 -16.012  1.00  2.00              
ATOM   1298  O   LEU H  94     -19.792   2.285 -16.746  1.00  1.70              
ATOM   1299  N   THR H  95     -17.709   2.954 -16.269  1.00  1.85              
ATOM   1300  HN  THR H  95     -16.922   2.938 -15.658  1.00  0.22              
ATOM   1301  CA  THR H  95     -17.462   3.700 -17.495  1.00  2.27              
ATOM   1302  HA  THR H  95     -18.204   3.452 -18.239  1.00  1.32              
ATOM   1303  CB  THR H  95     -17.418   5.218 -17.312  1.00  2.27              
ATOM   1304  HB  THR H  95     -17.217   5.720 -18.288  1.00  1.32              
ATOM   1305  OG1 THR H  95     -16.428   5.608 -16.371  1.00  1.77              
ATOM   1306  HG1 THR H  95     -16.477   6.572 -16.308  1.00  0.22              
ATOM   1307  CG2 THR H  95     -18.766   5.709 -16.768  1.00  2.06              
ATOM   1308 HG21 THR H  95     -18.770   6.818 -16.701  1.00  1.32              
ATOM   1309 HG22 THR H  95     -19.595   5.392 -17.434  1.00  1.32              
ATOM   1310 HG23 THR H  95     -18.945   5.307 -15.745  1.00  1.32              
ATOM   1311  C   THR H  95     -16.119   3.230 -18.016  1.00  2.00              
ATOM   1312  O   THR H  95     -15.399   2.514 -17.326  1.00  1.70              
ATOM   1313  N   SER H  96     -15.707   3.621 -19.238  1.00  1.85              
ATOM   1314  HN  SER H  96     -16.262   4.199 -19.834  1.00  0.22              
ATOM   1315  CA  SER H  96     -14.416   3.224 -19.807  1.00  2.27              
ATOM   1316  HA  SER H  96     -14.301   2.160 -19.678  1.00  1.32              
ATOM   1317  CB  SER H  96     -14.329   3.521 -21.324  1.00  2.17              
ATOM   1318  HB1 SER H  96     -13.309   3.289 -21.708  1.00  1.32              
ATOM   1319  HB2 SER H  96     -15.043   2.842 -21.844  1.00  1.32              
ATOM   1320  OG  SER H  96     -14.677   4.878 -21.625  1.00  1.77              
ATOM   1321  HG1 SER H  96     -14.578   4.994 -22.589  1.00  0.22              
ATOM   1322  C   SER H  96     -13.212   3.840 -19.124  1.00  2.00              
ATOM   1323  O   SER H  96     -12.071   3.416 -19.296  1.00  1.70              
ATOM   1324  N   GLU H  97     -13.445   4.842 -18.264  1.00  1.85              
ATOM   1325  HN  GLU H  97     -14.374   5.182 -18.158  1.00  0.22              
ATOM   1326  CA  GLU H  97     -12.446   5.461 -17.423  1.00  2.27              
ATOM   1327  HA  GLU H  97     -11.612   5.723 -18.047  1.00  1.32              
ATOM   1328  CB  GLU H  97     -13.058   6.747 -16.833  1.00  2.17              
ATOM   1329  HB1 GLU H  97     -13.640   7.254 -17.638  1.00  1.32              
ATOM   1330  HB2 GLU H  97     -13.776   6.473 -16.026  1.00  1.32              
ATOM   1331  CG  GLU H  97     -12.040   7.778 -16.296  1.00  2.17              
ATOM   1332  HG1 GLU H  97     -12.593   8.628 -15.843  1.00  1.32              
ATOM   1333  HG2 GLU H  97     -11.425   7.313 -15.501  1.00  1.32              
ATOM   1334  CD  GLU H  97     -11.110   8.363 -17.349  1.00  2.00              
ATOM   1335  OE1 GLU H  97     -11.479   8.558 -18.532  1.00  1.70              
ATOM   1336  OE2 GLU H  97      -9.941   8.629 -16.970  1.00  1.70              
ATOM   1337  C   GLU H  97     -11.935   4.510 -16.336  1.00  2.00              
ATOM   1338  O   GLU H  97     -10.769   4.558 -15.925  1.00  1.70              
ATOM   1339  N   ASP H  98     -12.813   3.573 -15.922  1.00  1.85              
ATOM   1340  HN  ASP H  98     -13.739   3.594 -16.297  1.00  0.22              
ATOM   1341  CA  ASP H  98     -12.589   2.524 -14.951  1.00  2.27              
ATOM   1342  HA  ASP H  98     -11.826   2.833 -14.248  1.00  1.32              
ATOM   1343  CB  ASP H  98     -13.929   2.246 -14.201  1.00  2.17              
ATOM   1344  HB1 ASP H  98     -14.763   2.210 -14.928  1.00  1.32              
ATOM   1345  HB2 ASP H  98     -13.885   1.265 -13.683  1.00  1.32              
ATOM   1346  CG  ASP H  98     -14.262   3.276 -13.141  1.00  2.00              
ATOM   1347  OD1 ASP H  98     -14.333   4.492 -13.427  1.00  1.70              
ATOM   1348  OD2 ASP H  98     -14.504   2.871 -11.971  1.00  1.70              
ATOM   1349  C   ASP H  98     -12.079   1.221 -15.605  1.00  2.00              
ATOM   1350  O   ASP H  98     -11.988   0.183 -14.952  1.00  1.70              
ATOM   1351  N   SER H  99     -11.691   1.227 -16.899  1.00  1.85              
ATOM   1352  HN  SER H  99     -11.847   2.032 -17.464  1.00  0.22              
ATOM   1353  CA  SER H  99     -11.066   0.076 -17.560  1.00  2.27              
ATOM   1354  HA  SER H  99     -11.590  -0.819 -17.256  1.00  1.32              
ATOM   1355  CB  SER H  99     -11.095   0.151 -19.115  1.00  2.17              
ATOM   1356  HB1 SER H  99     -10.633   1.109 -19.441  1.00  1.32              
ATOM   1357  HB2 SER H  99     -10.512  -0.688 -19.558  1.00  1.32              
ATOM   1358  OG  SER H  99     -12.429   0.070 -19.612  1.00  1.77              
ATOM   1359  HG1 SER H  99     -12.389   0.174 -20.576  1.00  0.22              
ATOM   1360  C   SER H  99      -9.600  -0.084 -17.173  1.00  2.00              
ATOM   1361  O   SER H  99      -8.728   0.629 -17.671  1.00  1.70              
ATOM   1362  N   SER H 100      -9.291  -1.027 -16.269  1.00  1.85              
ATOM   1363  HN  SER H 100     -10.004  -1.643 -15.934  1.00  0.22              
ATOM   1364  CA  SER H 100      -7.979  -1.161 -15.655  1.00  2.27              
ATOM   1365  HA  SER H 100      -7.211  -0.766 -16.304  1.00  1.32              
ATOM   1366  CB  SER H 100      -7.959  -0.484 -14.252  1.00  2.17              
ATOM   1367  HB1 SER H 100      -8.792  -0.913 -13.650  1.00  1.32              
ATOM   1368  HB2 SER H 100      -7.009  -0.695 -13.717  1.00  1.32              
ATOM   1369  OG  SER H 100      -8.143   0.931 -14.315  1.00  1.77              
ATOM   1370  HG1 SER H 100      -7.269   1.332 -14.208  1.00  0.22              
ATOM   1371  C   SER H 100      -7.653  -2.618 -15.384  1.00  2.00              
ATOM   1372  O   SER H 100      -8.521  -3.485 -15.433  1.00  1.70              
ATOM   1373  N   VAL H 101      -6.395  -2.934 -15.008  1.00  1.85              
ATOM   1374  HN  VAL H 101      -5.643  -2.272 -15.047  1.00  0.22              
ATOM   1375  CA  VAL H 101      -6.153  -4.124 -14.204  1.00  2.27              
ATOM   1376  HA  VAL H 101      -6.941  -4.840 -14.380  1.00  1.32              
ATOM   1377  CB  VAL H 101      -4.873  -4.905 -14.501  1.00  2.27              
ATOM   1378  HB  VAL H 101      -4.827  -5.801 -13.834  1.00  1.32              
ATOM   1379  CG1 VAL H 101      -4.916  -5.391 -15.957  1.00  2.06              
ATOM   1380 HG11 VAL H 101      -3.972  -5.919 -16.212  1.00  1.32              
ATOM   1381 HG12 VAL H 101      -5.760  -6.092 -16.107  1.00  1.32              
ATOM   1382 HG13 VAL H 101      -5.032  -4.539 -16.662  1.00  1.32              
ATOM   1383  CG2 VAL H 101      -3.598  -4.088 -14.281  1.00  2.06              
ATOM   1384 HG21 VAL H 101      -2.703  -4.697 -14.537  1.00  1.32              
ATOM   1385 HG22 VAL H 101      -3.591  -3.190 -14.934  1.00  1.32              
ATOM   1386 HG23 VAL H 101      -3.500  -3.783 -13.217  1.00  1.32              
ATOM   1387  C   VAL H 101      -6.277  -3.720 -12.746  1.00  2.00              
ATOM   1388  O   VAL H 101      -5.683  -2.750 -12.268  1.00  1.70              
ATOM   1389  N   TYR H 102      -7.152  -4.413 -12.010  1.00  1.85              
ATOM   1390  HN  TYR H 102      -7.663  -5.183 -12.406  1.00  0.22              
ATOM   1391  CA  TYR H 102      -7.407  -4.129 -10.621  1.00  2.27              
ATOM   1392  HA  TYR H 102      -7.002  -3.164 -10.354  1.00  1.32              
ATOM   1393  CB  TYR H 102      -8.920  -4.171 -10.276  1.00  2.17              
ATOM   1394  HB1 TYR H 102      -9.357  -5.118 -10.661  1.00  1.32              
ATOM   1395  HB2 TYR H 102      -9.074  -4.123  -9.177  1.00  1.32              
ATOM   1396  CG  TYR H 102      -9.683  -3.008 -10.860  1.00  1.99              
ATOM   1397  CD1 TYR H 102      -9.206  -1.689 -10.795  1.00  1.99              
ATOM   1398  HD1 TYR H 102      -8.246  -1.498 -10.356  1.00  1.36              
ATOM   1399  CE1 TYR H 102      -9.981  -0.619 -11.268  1.00  1.99              
ATOM   1400  HE1 TYR H 102      -9.629   0.399 -11.237  1.00  1.36              
ATOM   1401  CZ  TYR H 102     -11.242  -0.857 -11.803  1.00  1.99              
ATOM   1402  OH  TYR H 102     -11.997   0.229 -12.265  1.00  1.77              
ATOM   1403  HH  TYR H 102     -12.091   0.115 -13.227  1.00  0.22              
ATOM   1404  CD2 TYR H 102     -10.957  -3.222 -11.400  1.00  1.99              
ATOM   1405  HD2 TYR H 102     -11.337  -4.225 -11.436  1.00  1.36              
ATOM   1406  CE2 TYR H 102     -11.738  -2.158 -11.875  1.00  1.99              
ATOM   1407  HE2 TYR H 102     -12.725  -2.331 -12.279  1.00  1.36              
ATOM   1408  C   TYR H 102      -6.650  -5.134  -9.786  1.00  2.00              
ATOM   1409  O   TYR H 102      -6.751  -6.347  -9.962  1.00  1.70              
ATOM   1410  N   TYR H 103      -5.846  -4.621  -8.846  1.00  1.85              
ATOM   1411  HN  TYR H 103      -5.818  -3.627  -8.692  1.00  0.22              
ATOM   1412  CA  TYR H 103      -5.043  -5.396  -7.943  1.00  2.27              
ATOM   1413  HA  TYR H 103      -5.057  -6.439  -8.226  1.00  1.32              
ATOM   1414  CB  TYR H 103      -3.586  -4.876  -7.855  1.00  2.17              
ATOM   1415  HB1 TYR H 103      -3.591  -3.805  -7.557  1.00  1.32              
ATOM   1416  HB2 TYR H 103      -3.017  -5.464  -7.107  1.00  1.32              
ATOM   1417  CG  TYR H 103      -2.842  -4.998  -9.154  1.00  1.99              
ATOM   1418  CD1 TYR H 103      -2.876  -6.180  -9.915  1.00  1.99              
ATOM   1419  HD1 TYR H 103      -3.452  -7.030  -9.577  1.00  1.36              
ATOM   1420  CE1 TYR H 103      -2.154  -6.275 -11.113  1.00  1.99              
ATOM   1421  HE1 TYR H 103      -2.190  -7.180 -11.699  1.00  1.36              
ATOM   1422  CZ  TYR H 103      -1.391  -5.193 -11.558  1.00  1.99              
ATOM   1423  OH  TYR H 103      -0.686  -5.280 -12.772  1.00  1.77              
ATOM   1424  HH  TYR H 103      -0.466  -4.381 -13.061  1.00  0.22              
ATOM   1425  CD2 TYR H 103      -2.046  -3.929  -9.599  1.00  1.99              
ATOM   1426  HD2 TYR H 103      -1.981  -3.028  -9.008  1.00  1.36              
ATOM   1427  CE2 TYR H 103      -1.331  -4.023 -10.800  1.00  1.99              
ATOM   1428  HE2 TYR H 103      -0.726  -3.194 -11.133  1.00  1.36              
ATOM   1429  C   TYR H 103      -5.633  -5.297  -6.561  1.00  2.00              
ATOM   1430  O   TYR H 103      -6.154  -4.269  -6.138  1.00  1.70              
ATOM   1431  N   CYS H 104      -5.524  -6.381  -5.804  1.00  1.85              
ATOM   1432  HN  CYS H 104      -5.128  -7.218  -6.171  1.00  0.22              
ATOM   1433  CA  CYS H 104      -5.790  -6.400  -4.389  1.00  2.27              
ATOM   1434  HA  CYS H 104      -6.291  -5.496  -4.072  1.00  1.32              
ATOM   1435  CB  CYS H 104      -6.635  -7.636  -4.027  1.00  2.17              
ATOM   1436  HB1 CYS H 104      -6.803  -7.662  -2.927  1.00  1.32              
ATOM   1437  HB2 CYS H 104      -7.631  -7.520  -4.513  1.00  1.32              
ATOM   1438  SG  CYS H 104      -5.824  -9.171  -4.603  1.00  2.00              
ATOM   1439  HG1 CYS H 104      -6.645 -10.041  -4.039  1.00  0.45              
ATOM   1440  C   CYS H 104      -4.459  -6.502  -3.677  1.00  2.00              
ATOM   1441  O   CYS H 104      -3.481  -6.985  -4.254  1.00  1.70              
ATOM   1442  N   ALA H 105      -4.376  -6.084  -2.409  1.00  1.85              
ATOM   1443  HN  ALA H 105      -5.124  -5.571  -1.973  1.00  0.22              
ATOM   1444  CA  ALA H 105      -3.135  -6.245  -1.703  1.00  2.27              
ATOM   1445  HA  ALA H 105      -2.700  -7.196  -1.975  1.00  1.32              
ATOM   1446  CB  ALA H 105      -2.163  -5.128  -2.099  1.00  2.06              
ATOM   1447  HB1 ALA H 105      -2.022  -5.135  -3.195  1.00  1.32              
ATOM   1448  HB2 ALA H 105      -2.565  -4.133  -1.818  1.00  1.32              
ATOM   1449  HB3 ALA H 105      -1.170  -5.275  -1.626  1.00  1.32              
ATOM   1450  C   ALA H 105      -3.283  -6.274  -0.201  1.00  2.00              
ATOM   1451  O   ALA H 105      -3.996  -5.493   0.415  1.00  1.70              
ATOM   1452  N   LYS H 106      -2.537  -7.163   0.459  1.00  1.85              
ATOM   1453  HN  LYS H 106      -1.976  -7.812  -0.067  1.00  0.22              
ATOM   1454  CA  LYS H 106      -2.257  -7.021   1.867  1.00  2.27              
ATOM   1455  HA  LYS H 106      -3.068  -6.528   2.387  1.00  1.32              
ATOM   1456  CB  LYS H 106      -1.954  -8.384   2.528  1.00  2.17              
ATOM   1457  HB1 LYS H 106      -1.201  -8.918   1.907  1.00  1.32              
ATOM   1458  HB2 LYS H 106      -1.502  -8.209   3.529  1.00  1.32              
ATOM   1459  CG  LYS H 106      -3.185  -9.279   2.703  1.00  2.17              
ATOM   1460  HG1 LYS H 106      -3.956  -8.757   3.313  1.00  1.32              
ATOM   1461  HG2 LYS H 106      -3.636  -9.470   1.705  1.00  1.32              
ATOM   1462  CD  LYS H 106      -2.806 -10.629   3.326  1.00  2.17              
ATOM   1463  HD1 LYS H 106      -3.635 -11.354   3.168  1.00  1.32              
ATOM   1464  HD2 LYS H 106      -1.933 -11.041   2.772  1.00  1.32              
ATOM   1465  CE  LYS H 106      -2.448 -10.569   4.816  1.00  2.17              
ATOM   1466  HE1 LYS H 106      -1.968 -11.524   5.114  1.00  1.32              
ATOM   1467  HE2 LYS H 106      -1.734  -9.752   5.048  1.00  1.32              
ATOM   1468  NZ  LYS H 106      -3.673 -10.401   5.621  1.00  1.85              
ATOM   1469  HZ1 LYS H 106      -3.478 -10.553   6.643  1.00  0.22              
ATOM   1470  HZ2 LYS H 106      -4.165  -9.502   5.463  1.00  0.22              
ATOM   1471  HZ3 LYS H 106      -4.321 -11.203   5.437  1.00  0.22              
ATOM   1472  C   LYS H 106      -1.015  -6.162   1.965  1.00  2.00              
ATOM   1473  O   LYS H 106       0.068  -6.697   2.159  1.00  1.70              
ATOM   1474  N   SER H 107      -1.130  -4.842   1.762  1.00  1.85              
ATOM   1475  HN  SER H 107      -2.012  -4.418   1.563  1.00  0.22              
ATOM   1476  CA  SER H 107       0.005  -3.959   1.548  1.00  2.27              
ATOM   1477  HA  SER H 107       0.922  -4.527   1.528  1.00  1.32              
ATOM   1478  CB  SER H 107      -0.114  -3.227   0.196  1.00  2.17              
ATOM   1479  HB1 SER H 107       0.595  -2.370   0.157  1.00  1.32              
ATOM   1480  HB2 SER H 107       0.173  -3.933  -0.616  1.00  1.32              
ATOM   1481  OG  SER H 107      -1.458  -2.792  -0.040  1.00  1.77              
ATOM   1482  HG1 SER H 107      -1.387  -1.871  -0.341  1.00  0.22              
ATOM   1483  C   SER H 107       0.141  -2.929   2.644  1.00  2.00              
ATOM   1484  O   SER H 107      -0.606  -1.960   2.723  1.00  1.70              
ATOM   1485  N   THR H 108       1.100  -3.139   3.548  1.00  1.85              
ATOM   1486  HN  THR H 108       1.675  -3.961   3.454  1.00  0.22              
ATOM   1487  CA  THR H 108       1.359  -2.261   4.678  1.00  2.27              
ATOM   1488  HA  THR H 108       1.096  -1.250   4.413  1.00  1.32              
ATOM   1489  CB  THR H 108       0.603  -2.667   5.940  1.00  2.27              
ATOM   1490  HB  THR H 108       0.877  -1.995   6.783  1.00  1.32              
ATOM   1491  OG1 THR H 108       0.840  -4.015   6.318  1.00  1.77              
ATOM   1492  HG1 THR H 108       0.220  -4.134   7.069  1.00  0.22              
ATOM   1493  CG2 THR H 108      -0.914  -2.540   5.736  1.00  2.06              
ATOM   1494 HG21 THR H 108      -1.477  -2.799   6.655  1.00  1.32              
ATOM   1495 HG22 THR H 108      -1.182  -1.501   5.460  1.00  1.32              
ATOM   1496 HG23 THR H 108      -1.267  -3.210   4.925  1.00  1.32              
ATOM   1497  C   THR H 108       2.840  -2.256   5.001  1.00  2.00              
ATOM   1498  O   THR H 108       3.255  -2.022   6.140  1.00  1.70              
ATOM   1499  N   GLY H 109       3.704  -2.525   4.005  1.00  1.85              
ATOM   1500  HN  GLY H 109       3.359  -2.544   3.058  1.00  0.22              
ATOM   1501  CA  GLY H 109       5.152  -2.534   4.174  1.00  2.17              
ATOM   1502  HA1 GLY H 109       5.433  -1.682   4.768  1.00  1.32              
ATOM   1503  HA2 GLY H 109       5.572  -2.502   3.178  1.00  1.32              
ATOM   1504  C   GLY H 109       5.725  -3.759   4.832  1.00  2.00              
ATOM   1505  O   GLY H 109       6.682  -4.347   4.348  1.00  1.70              
ATOM   1506  N   ARG H 114       5.159  -4.182   5.977  1.00  1.85              
ATOM   1507  HN  ARG H 114       4.429  -3.617   6.363  1.00  0.22              
ATOM   1508  CA  ARG H 114       5.487  -5.456   6.601  1.00  2.27              
ATOM   1509  HA  ARG H 114       6.541  -5.657   6.453  1.00  1.32              
ATOM   1510  CB  ARG H 114       5.189  -5.451   8.119  1.00  2.17              
ATOM   1511  HB1 ARG H 114       5.736  -4.591   8.570  1.00  1.32              
ATOM   1512  HB2 ARG H 114       4.102  -5.285   8.290  1.00  1.32              
ATOM   1513  CG  ARG H 114       5.642  -6.750   8.825  1.00  2.17              
ATOM   1514  HG1 ARG H 114       5.057  -7.612   8.430  1.00  1.32              
ATOM   1515  HG2 ARG H 114       6.714  -6.932   8.584  1.00  1.32              
ATOM   1516  CD  ARG H 114       5.469  -6.708  10.339  1.00  2.17              
ATOM   1517  HD1 ARG H 114       6.059  -5.874  10.783  1.00  1.32              
ATOM   1518  HD2 ARG H 114       4.392  -6.570  10.580  1.00  1.32              
ATOM   1519  NE  ARG H 114       5.938  -8.014  10.895  1.00  1.85              
ATOM   1520  HE  ARG H 114       6.333  -8.723  10.303  1.00  0.22              
ATOM   1521  CZ  ARG H 114       5.750  -8.362  12.173  1.00  2.00              
ATOM   1522  NH1 ARG H 114       6.172  -9.544  12.599  1.00  1.85              
ATOM   1523 HH11 ARG H 114       5.959  -9.830  13.530  1.00  0.22              
ATOM   1524 HH12 ARG H 114       6.658 -10.144  11.954  1.00  0.22              
ATOM   1525  NH2 ARG H 114       5.142  -7.564  13.036  1.00  1.85              
ATOM   1526 HH21 ARG H 114       5.015  -7.878  13.983  1.00  0.22              
ATOM   1527 HH22 ARG H 114       4.799  -6.678  12.739  1.00  0.22              
ATOM   1528  C   ARG H 114       4.737  -6.602   5.945  1.00  2.00              
ATOM   1529  O   ARG H 114       5.247  -7.715   5.832  1.00  1.70              
ATOM   1530  N   TYR H 115       3.503  -6.351   5.479  1.00  1.85              
ATOM   1531  HN  TYR H 115       3.081  -5.456   5.592  1.00  0.22              
ATOM   1532  CA  TYR H 115       2.847  -7.230   4.538  1.00  2.27              
ATOM   1533  HA  TYR H 115       3.422  -8.129   4.374  1.00  1.32              
ATOM   1534  CB  TYR H 115       1.396  -7.587   4.975  1.00  2.17              
ATOM   1535  HB1 TYR H 115       0.851  -6.645   5.219  1.00  1.32              
ATOM   1536  HB2 TYR H 115       0.870  -8.109   4.149  1.00  1.32              
ATOM   1537  CG  TYR H 115       1.335  -8.515   6.169  1.00  1.99              
ATOM   1538  CD1 TYR H 115       2.427  -9.299   6.597  1.00  1.99              
ATOM   1539  HD1 TYR H 115       3.379  -9.304   6.097  1.00  1.36              
ATOM   1540  CE1 TYR H 115       2.334 -10.112   7.726  1.00  1.99              
ATOM   1541  HE1 TYR H 115       3.200 -10.683   8.028  1.00  1.36              
ATOM   1542  CZ  TYR H 115       1.138 -10.204   8.424  1.00  1.99              
ATOM   1543  OH  TYR H 115       1.092 -11.072   9.526  1.00  1.77              
ATOM   1544  HH  TYR H 115       0.188 -11.067   9.880  1.00  0.22              
ATOM   1545  CD2 TYR H 115       0.128  -8.617   6.887  1.00  1.99              
ATOM   1546  HD2 TYR H 115      -0.717  -8.002   6.605  1.00  1.36              
ATOM   1547  CE2 TYR H 115       0.029  -9.458   8.007  1.00  1.99              
ATOM   1548  HE2 TYR H 115      -0.896  -9.516   8.555  1.00  1.36              
ATOM   1549  C   TYR H 115       2.866  -6.537   3.201  1.00  2.00              
ATOM   1550  O   TYR H 115       2.568  -5.352   3.097  1.00  1.70              
ATOM   1551  N   ASP H 116       3.262  -7.257   2.148  1.00  1.85              
ATOM   1552  HN  ASP H 116       3.700  -8.155   2.237  1.00  0.22              
ATOM   1553  CA  ASP H 116       3.386  -6.724   0.819  1.00  2.27              
ATOM   1554  HA  ASP H 116       2.851  -5.789   0.731  1.00  1.32              
ATOM   1555  CB  ASP H 116       4.883  -6.500   0.532  1.00  2.17              
ATOM   1556  HB1 ASP H 116       4.969  -6.011  -0.457  1.00  1.32              
ATOM   1557  HB2 ASP H 116       5.319  -5.846   1.315  1.00  1.32              
ATOM   1558  CG  ASP H 116       5.718  -7.771   0.472  1.00  2.00              
ATOM   1559  OD1 ASP H 116       5.498  -8.701   1.290  1.00  1.70              
ATOM   1560  OD2 ASP H 116       6.563  -7.834  -0.461  1.00  1.70              
ATOM   1561  C   ASP H 116       2.807  -7.690  -0.200  1.00  2.00              
ATOM   1562  O   ASP H 116       3.330  -7.865  -1.299  1.00  1.70              
ATOM   1563  N   PHE H 117       1.729  -8.394   0.144  1.00  1.85              
ATOM   1564  HN  PHE H 117       1.261  -8.188   0.998  1.00  0.22              
ATOM   1565  CA  PHE H 117       1.300  -9.507  -0.678  1.00  2.27              
ATOM   1566  HA  PHE H 117       2.123  -9.867  -1.293  1.00  1.32              
ATOM   1567  CB  PHE H 117       0.807 -10.680   0.189  1.00  2.17              
ATOM   1568  HB1 PHE H 117       0.005 -10.355   0.883  1.00  1.32              
ATOM   1569  HB2 PHE H 117       0.428 -11.507  -0.447  1.00  1.32              
ATOM   1570  CG  PHE H 117       1.959 -11.216   0.979  1.00  1.99              
ATOM   1571  CD1 PHE H 117       2.185 -10.819   2.309  1.00  1.99              
ATOM   1572  HD1 PHE H 117       1.525 -10.100   2.769  1.00  1.36              
ATOM   1573  CE1 PHE H 117       3.271 -11.334   3.028  1.00  1.99              
ATOM   1574  HE1 PHE H 117       3.453 -11.018   4.045  1.00  1.36              
ATOM   1575  CZ  PHE H 117       4.125 -12.265   2.422  1.00  1.99              
ATOM   1576  HZ  PHE H 117       4.966 -12.665   2.969  1.00  1.36              
ATOM   1577  CD2 PHE H 117       2.839 -12.124   0.374  1.00  1.99              
ATOM   1578  HD2 PHE H 117       2.681 -12.428  -0.652  1.00  1.36              
ATOM   1579  CE2 PHE H 117       3.906 -12.664   1.098  1.00  1.99              
ATOM   1580  HE2 PHE H 117       4.563 -13.383   0.627  1.00  1.36              
ATOM   1581  C   PHE H 117       0.208  -9.055  -1.616  1.00  2.00              
ATOM   1582  O   PHE H 117      -0.857  -8.620  -1.181  1.00  1.70              
ATOM   1583  N   TRP H 118       0.470  -9.137  -2.932  1.00  1.85              
ATOM   1584  HN  TRP H 118       1.347  -9.495  -3.244  1.00  0.22              
ATOM   1585  CA  TRP H 118      -0.413  -8.627  -3.962  1.00  2.27              
ATOM   1586  HA  TRP H 118      -1.203  -8.035  -3.519  1.00  1.32              
ATOM   1587  CB  TRP H 118       0.354  -7.748  -4.985  1.00  2.17              
ATOM   1588  HB1 TRP H 118       1.188  -8.339  -5.423  1.00  1.32              
ATOM   1589  HB2 TRP H 118      -0.325  -7.446  -5.811  1.00  1.32              
ATOM   1590  CG  TRP H 118       0.946  -6.493  -4.383  1.00  1.99              
ATOM   1591  CD1 TRP H 118       2.069  -6.365  -3.620  1.00  1.99              
ATOM   1592  HD1 TRP H 118       2.771  -7.168  -3.460  1.00  1.36              
ATOM   1593  NE1 TRP H 118       2.237  -5.058  -3.223  1.00  1.85              
ATOM   1594  HE1 TRP H 118       2.974  -4.718  -2.684  1.00  0.22              
ATOM   1595  CE2 TRP H 118       1.247  -4.305  -3.804  1.00  1.80              
ATOM   1596  CD2 TRP H 118       0.421  -5.169  -4.552  1.00  1.80              
ATOM   1597  CE3 TRP H 118      -0.664  -4.687  -5.276  1.00  1.99              
ATOM   1598  HE3 TRP H 118      -1.309  -5.349  -5.830  1.00  1.36              
ATOM   1599  CZ3 TRP H 118      -0.906  -3.307  -5.246  1.00  1.99              
ATOM   1600  HZ3 TRP H 118      -1.739  -2.910  -5.802  1.00  1.36              
ATOM   1601  CZ2 TRP H 118       1.001  -2.946  -3.771  1.00  1.99              
ATOM   1602  HZ2 TRP H 118       1.631  -2.294  -3.194  1.00  1.36              
ATOM   1603  CH2 TRP H 118      -0.080  -2.443  -4.510  1.00  1.99              
ATOM   1604  HH2 TRP H 118      -0.273  -1.380  -4.507  1.00  1.36              
ATOM   1605  C   TRP H 118      -1.072  -9.741  -4.745  1.00  2.00              
ATOM   1606  O   TRP H 118      -0.534 -10.837  -4.903  1.00  1.70              
ATOM   1607  N   GLY H 119      -2.252  -9.445  -5.319  1.00  1.85              
ATOM   1608  HN  GLY H 119      -2.704  -8.574  -5.106  1.00  0.22              
ATOM   1609  CA  GLY H 119      -2.859 -10.287  -6.340  1.00  2.17              
ATOM   1610  HA1 GLY H 119      -3.915 -10.091  -6.358  1.00  1.32              
ATOM   1611  HA2 GLY H 119      -2.626 -11.321  -6.136  1.00  1.32              
ATOM   1612  C   GLY H 119      -2.338  -9.969  -7.709  1.00  2.00              
ATOM   1613  O   GLY H 119      -1.922  -8.850  -7.992  1.00  1.70              
ATOM   1614  N   GLN H 120      -2.336 -10.978  -8.590  1.00  1.85              
ATOM   1615  HN  GLN H 120      -2.739 -11.861  -8.327  1.00  0.22              
ATOM   1616  CA  GLN H 120      -1.719 -10.972  -9.900  1.00  2.27              
ATOM   1617  HA  GLN H 120      -0.714 -10.589  -9.787  1.00  1.32              
ATOM   1618  CB  GLN H 120      -1.635 -12.427 -10.438  1.00  2.17              
ATOM   1619  HB1 GLN H 120      -0.951 -12.421 -11.321  1.00  1.32              
ATOM   1620  HB2 GLN H 120      -1.154 -13.067  -9.667  1.00  1.32              
ATOM   1621  CG  GLN H 120      -2.969 -13.087 -10.905  1.00  2.17              
ATOM   1622  HG1 GLN H 120      -3.436 -12.462 -11.695  1.00  1.32              
ATOM   1623  HG2 GLN H 120      -2.717 -14.066 -11.371  1.00  1.32              
ATOM   1624  CD  GLN H 120      -4.027 -13.376  -9.826  1.00  2.00              
ATOM   1625  OE1 GLN H 120      -3.850 -13.294  -8.609  1.00  1.70              
ATOM   1626  NE2 GLN H 120      -5.232 -13.742 -10.318  1.00  1.85              
ATOM   1627 HE21 GLN H 120      -5.942 -14.040  -9.687  1.00  0.22              
ATOM   1628 HE22 GLN H 120      -5.365 -13.775 -11.308  1.00  0.22              
ATOM   1629  C   GLN H 120      -2.399 -10.100 -10.948  1.00  2.00              
ATOM   1630  O   GLN H 120      -1.786  -9.718 -11.944  1.00  1.70              
ATOM   1631  N   GLY H 121      -3.688  -9.773 -10.758  1.00  1.85              
ATOM   1632  HN  GLY H 121      -4.134  -9.997  -9.890  1.00  0.22              
ATOM   1633  CA  GLY H 121      -4.468  -9.013 -11.719  1.00  2.17              
ATOM   1634  HA1 GLY H 121      -3.971  -8.994 -12.679  1.00  1.32              
ATOM   1635  HA2 GLY H 121      -4.618  -8.030 -11.299  1.00  1.32              
ATOM   1636  C   GLY H 121      -5.815  -9.609 -11.959  1.00  2.00              
ATOM   1637  O   GLY H 121      -5.953 -10.769 -12.339  1.00  1.70              
ATOM   1638  N   THR H 122      -6.864  -8.787 -11.835  1.00  1.85              
ATOM   1639  HN  THR H 122      -6.777  -7.901 -11.375  1.00  0.22              
ATOM   1640  CA  THR H 122      -8.102  -9.015 -12.569  1.00  2.27              
ATOM   1641  HA  THR H 122      -7.997  -9.878 -13.210  1.00  1.32              
ATOM   1642  CB  THR H 122      -9.310  -9.313 -11.686  1.00  2.27              
ATOM   1643  HB  THR H 122      -9.087 -10.256 -11.131  1.00  1.32              
ATOM   1644  OG1 THR H 122     -10.501  -9.489 -12.441  1.00  1.77              
ATOM   1645  HG1 THR H 122     -10.884 -10.333 -12.164  1.00  0.22              
ATOM   1646  CG2 THR H 122      -9.575  -8.200 -10.669  1.00  2.06              
ATOM   1647 HG21 THR H 122     -10.314  -8.551  -9.924  1.00  1.32              
ATOM   1648 HG22 THR H 122      -8.647  -7.926 -10.137  1.00  1.32              
ATOM   1649 HG23 THR H 122      -9.975  -7.296 -11.173  1.00  1.32              
ATOM   1650  C   THR H 122      -8.322  -7.835 -13.500  1.00  2.00              
ATOM   1651  O   THR H 122      -8.395  -6.674 -13.093  1.00  1.70              
ATOM   1652  N   THR H 123      -8.367  -8.096 -14.819  1.00  1.85              
ATOM   1653  HN  THR H 123      -8.213  -9.015 -15.165  1.00  0.22              
ATOM   1654  CA  THR H 123      -8.615  -7.071 -15.826  1.00  2.27              
ATOM   1655  HA  THR H 123      -8.061  -6.180 -15.572  1.00  1.32              
ATOM   1656  CB  THR H 123      -8.250  -7.489 -17.248  1.00  2.27              
ATOM   1657  HB  THR H 123      -8.931  -8.292 -17.609  1.00  1.32              
ATOM   1658  OG1 THR H 123      -6.918  -7.976 -17.292  1.00  1.77              
ATOM   1659  HG1 THR H 123      -6.782  -8.309 -18.194  1.00  0.22              
ATOM   1660  CG2 THR H 123      -8.319  -6.302 -18.215  1.00  2.06              
ATOM   1661 HG21 THR H 123      -7.996  -6.619 -19.230  1.00  1.32              
ATOM   1662 HG22 THR H 123      -9.359  -5.924 -18.307  1.00  1.32              
ATOM   1663 HG23 THR H 123      -7.668  -5.472 -17.870  1.00  1.32              
ATOM   1664  C   THR H 123     -10.079  -6.740 -15.862  1.00  2.00              
ATOM   1665  O   THR H 123     -10.906  -7.609 -16.111  1.00  1.70              
ATOM   1666  N   VAL H 124     -10.456  -5.479 -15.632  1.00  1.85              
ATOM   1667  HN  VAL H 124      -9.783  -4.760 -15.426  1.00  0.22              
ATOM   1668  CA  VAL H 124     -11.814  -5.040 -15.876  1.00  2.27              
ATOM   1669  HA  VAL H 124     -12.465  -5.885 -16.056  1.00  1.32              
ATOM   1670  CB  VAL H 124     -12.407  -4.275 -14.709  1.00  2.27              
ATOM   1671  HB  VAL H 124     -11.717  -3.452 -14.411  1.00  1.32              
ATOM   1672  CG1 VAL H 124     -13.785  -3.685 -15.068  1.00  2.06              
ATOM   1673 HG11 VAL H 124     -14.249  -3.235 -14.163  1.00  1.32              
ATOM   1674 HG12 VAL H 124     -13.701  -2.889 -15.836  1.00  1.32              
ATOM   1675 HG13 VAL H 124     -14.459  -4.481 -15.453  1.00  1.32              
ATOM   1676  CG2 VAL H 124     -12.550  -5.279 -13.548  1.00  2.06              
ATOM   1677 HG21 VAL H 124     -13.065  -4.802 -12.689  1.00  1.32              
ATOM   1678 HG22 VAL H 124     -13.145  -6.163 -13.860  1.00  1.32              
ATOM   1679 HG23 VAL H 124     -11.553  -5.638 -13.212  1.00  1.32              
ATOM   1680  C   VAL H 124     -11.785  -4.231 -17.147  1.00  2.00              
ATOM   1681  O   VAL H 124     -11.085  -3.225 -17.262  1.00  1.70              
ATOM   1682  N   THR H 125     -12.519  -4.698 -18.165  1.00  1.85              
ATOM   1683  HN  THR H 125     -13.048  -5.548 -18.050  1.00  0.22              
ATOM   1684  CA  THR H 125     -12.554  -4.088 -19.485  1.00  2.27              
ATOM   1685  HA  THR H 125     -11.865  -3.258 -19.543  1.00  1.32              
ATOM   1686  CB  THR H 125     -12.251  -5.076 -20.602  1.00  2.27              
ATOM   1687  HB  THR H 125     -13.009  -5.891 -20.595  1.00  1.32              
ATOM   1688  OG1 THR H 125     -10.972  -5.664 -20.438  1.00  1.77              
ATOM   1689  HG1 THR H 125     -11.122  -6.582 -20.709  1.00  0.22              
ATOM   1690  CG2 THR H 125     -12.223  -4.401 -21.980  1.00  2.06              
ATOM   1691 HG21 THR H 125     -11.920  -5.135 -22.757  1.00  1.32              
ATOM   1692 HG22 THR H 125     -13.222  -4.005 -22.254  1.00  1.32              
ATOM   1693 HG23 THR H 125     -11.497  -3.561 -21.978  1.00  1.32              
ATOM   1694  C   THR H 125     -13.946  -3.570 -19.722  1.00  2.00              
ATOM   1695  O   THR H 125     -14.858  -4.321 -20.063  1.00  1.70              
ATOM   1696  N   VAL H 126     -14.178  -2.259 -19.559  1.00  1.85              
ATOM   1697  HN  VAL H 126     -13.474  -1.602 -19.279  1.00  0.22              
ATOM   1698  CA  VAL H 126     -15.468  -1.675 -19.857  1.00  2.27              
ATOM   1699  HA  VAL H 126     -16.244  -2.397 -19.656  1.00  1.32              
ATOM   1700  CB  VAL H 126     -15.743  -0.469 -18.988  1.00  2.27              
ATOM   1701  HB  VAL H 126     -15.035   0.347 -19.249  1.00  1.32              
ATOM   1702  CG1 VAL H 126     -17.190   0.007 -19.209  1.00  2.06              
ATOM   1703 HG11 VAL H 126     -17.431   0.828 -18.504  1.00  1.32              
ATOM   1704 HG12 VAL H 126     -17.331   0.379 -20.247  1.00  1.32              
ATOM   1705 HG13 VAL H 126     -17.901  -0.828 -19.031  1.00  1.32              
ATOM   1706  CG2 VAL H 126     -15.505  -0.847 -17.512  1.00  2.06              
ATOM   1707 HG21 VAL H 126     -15.718   0.033 -16.872  1.00  1.32              
ATOM   1708 HG22 VAL H 126     -16.169  -1.683 -17.208  1.00  1.32              
ATOM   1709 HG23 VAL H 126     -14.450  -1.132 -17.320  1.00  1.32              
ATOM   1710  C   VAL H 126     -15.513  -1.328 -21.337  1.00  2.00              
ATOM   1711  O   VAL H 126     -14.601  -0.689 -21.863  1.00  1.70              
ATOM   1712  N   SER H 127     -16.534  -1.820 -22.059  1.00  1.85              
ATOM   1713  HN  SER H 127     -17.272  -2.343 -21.625  1.00  0.22              
ATOM   1714  CA  SER H 127     -16.542  -1.823 -23.510  1.00  2.27              
ATOM   1715  HA  SER H 127     -15.519  -1.969 -23.825  1.00  1.32              
ATOM   1716  CB  SER H 127     -17.323  -3.035 -24.090  1.00  2.17              
ATOM   1717  HB1 SER H 127     -17.189  -3.057 -25.191  1.00  1.32              
ATOM   1718  HB2 SER H 127     -16.871  -3.963 -23.671  1.00  1.32              
ATOM   1719  OG  SER H 127     -18.720  -3.033 -23.780  1.00  1.77              
ATOM   1720  HG1 SER H 127     -19.121  -3.679 -24.382  1.00  0.22              
ATOM   1721  C   SER H 127     -16.985  -0.512 -24.204  1.00  2.00              
ATOM   1722  OT1 SER H 127     -17.536   0.411 -23.555  1.00  1.70              
ATOM   1723  OT2 SER H 127     -16.727  -0.397 -25.437  1.00  1.70              
TER
ATOM   1724  N   ASP L   1      -5.719  16.301  -0.506  1.00  1.85              
ATOM   1725  HT1 ASP L   1      -6.730  16.023  -0.556  1.00  0.22              
ATOM   1726  HT2 ASP L   1      -5.559  17.083  -1.184  1.00  0.22              
ATOM   1727  HT3 ASP L   1      -5.538  16.669   0.454  1.00  0.22              
ATOM   1728  CA  ASP L   1      -4.914  15.089  -0.806  1.00  2.27              
ATOM   1729  HA  ASP L   1      -5.066  14.393   0.011  1.00  1.32              
ATOM   1730  CB  ASP L   1      -5.372  14.463  -2.156  1.00  2.17              
ATOM   1731  HB1 ASP L   1      -5.269  15.193  -2.987  1.00  1.32              
ATOM   1732  HB2 ASP L   1      -4.770  13.561  -2.397  1.00  1.32              
ATOM   1733  CG  ASP L   1      -6.812  14.024  -2.088  1.00  2.00              
ATOM   1734  OD1 ASP L   1      -7.416  14.132  -0.991  1.00  1.70              
ATOM   1735  OD2 ASP L   1      -7.377  13.686  -3.153  1.00  1.70              
ATOM   1736  C   ASP L   1      -3.424  15.372  -0.892  1.00  2.00              
ATOM   1737  O   ASP L   1      -3.000  16.510  -1.094  1.00  1.70              
ATOM   1738  N   ILE L   2      -2.586  14.327  -0.773  1.00  1.85              
ATOM   1739  HN  ILE L   2      -2.931  13.422  -0.532  1.00  0.22              
ATOM   1740  CA  ILE L   2      -1.173  14.395  -1.110  1.00  2.27              
ATOM   1741  HA  ILE L   2      -0.821  15.408  -1.006  1.00  1.32              
ATOM   1742  CB  ILE L   2      -0.324  13.503  -0.204  1.00  2.27              
ATOM   1743  HB  ILE L   2      -0.801  12.496  -0.145  1.00  1.32              
ATOM   1744  CG2 ILE L   2       1.118  13.310  -0.739  1.00  2.06              
ATOM   1745 HG21 ILE L   2       1.715  12.686  -0.046  1.00  1.32              
ATOM   1746 HG22 ILE L   2       1.132  12.780  -1.715  1.00  1.32              
ATOM   1747 HG23 ILE L   2       1.625  14.290  -0.852  1.00  1.32              
ATOM   1748  CG1 ILE L   2      -0.311  14.132   1.205  1.00  2.17              
ATOM   1749 HG11 ILE L   2       0.184  15.127   1.153  1.00  1.32              
ATOM   1750 HG12 ILE L   2      -1.360  14.305   1.540  1.00  1.32              
ATOM   1751  CD  ILE L   2       0.390  13.271   2.255  1.00  2.06              
ATOM   1752  HD1 ILE L   2       0.342  13.745   3.259  1.00  1.32              
ATOM   1753  HD2 ILE L   2      -0.120  12.289   2.320  1.00  1.32              
ATOM   1754  HD3 ILE L   2       1.462  13.114   2.016  1.00  1.32              
ATOM   1755  C   ILE L   2      -0.987  13.986  -2.556  1.00  2.00              
ATOM   1756  O   ILE L   2      -1.466  12.937  -2.982  1.00  1.70              
ATOM   1757  N   VAL L   3      -0.250  14.782  -3.351  1.00  1.85              
ATOM   1758  HN  VAL L   3       0.101  15.659  -3.019  1.00  0.22              
ATOM   1759  CA  VAL L   3       0.304  14.289  -4.600  1.00  2.27              
ATOM   1760  HA  VAL L   3      -0.232  13.404  -4.914  1.00  1.32              
ATOM   1761  CB  VAL L   3       0.224  15.259  -5.776  1.00  2.27              
ATOM   1762  HB  VAL L   3       0.709  14.795  -6.669  1.00  1.32              
ATOM   1763  CG1 VAL L   3      -1.264  15.481  -6.100  1.00  2.06              
ATOM   1764 HG11 VAL L   3      -1.367  16.149  -6.981  1.00  1.32              
ATOM   1765 HG12 VAL L   3      -1.761  14.515  -6.332  1.00  1.32              
ATOM   1766 HG13 VAL L   3      -1.791  15.951  -5.243  1.00  1.32              
ATOM   1767  CG2 VAL L   3       0.928  16.597  -5.482  1.00  2.06              
ATOM   1768 HG21 VAL L   3       0.863  17.262  -6.369  1.00  1.32              
ATOM   1769 HG22 VAL L   3       0.437  17.113  -4.632  1.00  1.32              
ATOM   1770 HG23 VAL L   3       2.002  16.441  -5.245  1.00  1.32              
ATOM   1771  C   VAL L   3       1.730  13.852  -4.347  1.00  2.00              
ATOM   1772  O   VAL L   3       2.480  14.479  -3.598  1.00  1.70              
ATOM   1773  N   MET L   4       2.123  12.721  -4.949  1.00  1.85              
ATOM   1774  HN  MET L   4       1.486  12.205  -5.526  1.00  0.22              
ATOM   1775  CA  MET L   4       3.490  12.259  -4.929  1.00  2.27              
ATOM   1776  HA  MET L   4       4.059  12.770  -4.163  1.00  1.32              
ATOM   1777  CB  MET L   4       3.572  10.737  -4.690  1.00  2.17              
ATOM   1778  HB1 MET L   4       2.915  10.235  -5.426  1.00  1.32              
ATOM   1779  HB2 MET L   4       4.609  10.392  -4.882  1.00  1.32              
ATOM   1780  CG  MET L   4       3.158  10.301  -3.274  1.00  2.17              
ATOM   1781  HG1 MET L   4       2.084  10.555  -3.122  1.00  1.32              
ATOM   1782  HG2 MET L   4       3.231   9.193  -3.197  1.00  1.32              
ATOM   1783  SD  MET L   4       4.150  11.083  -1.971  1.00  2.00              
ATOM   1784  CE  MET L   4       5.677  10.139  -2.219  1.00  2.06              
ATOM   1785  HE1 MET L   4       6.462  10.429  -1.489  1.00  1.32              
ATOM   1786  HE2 MET L   4       5.487   9.048  -2.114  1.00  1.32              
ATOM   1787  HE3 MET L   4       6.087  10.319  -3.234  1.00  1.32              
ATOM   1788  C   MET L   4       4.132  12.602  -6.253  1.00  2.00              
ATOM   1789  O   MET L   4       3.858  11.995  -7.288  1.00  1.70              
ATOM   1790  N   THR L   5       5.013  13.612  -6.242  1.00  1.85              
ATOM   1791  HN  THR L   5       5.228  14.094  -5.385  1.00  0.22              
ATOM   1792  CA  THR L   5       5.754  14.060  -7.409  1.00  2.27              
ATOM   1793  HA  THR L   5       5.158  13.892  -8.295  1.00  1.32              
ATOM   1794  CB  THR L   5       6.142  15.531  -7.374  1.00  2.27              
ATOM   1795  HB  THR L   5       6.816  15.725  -6.510  1.00  1.32              
ATOM   1796  OG1 THR L   5       4.979  16.335  -7.238  1.00  1.77              
ATOM   1797  HG1 THR L   5       5.277  17.258  -7.187  1.00  0.22              
ATOM   1798  CG2 THR L   5       6.805  15.952  -8.691  1.00  2.06              
ATOM   1799 HG21 THR L   5       7.007  17.043  -8.702  1.00  1.32              
ATOM   1800 HG22 THR L   5       7.773  15.427  -8.838  1.00  1.32              
ATOM   1801 HG23 THR L   5       6.139  15.717  -9.549  1.00  1.32              
ATOM   1802  C   THR L   5       7.002  13.229  -7.509  1.00  2.00              
ATOM   1803  O   THR L   5       7.980  13.456  -6.800  1.00  1.70              
ATOM   1804  N   GLN L   6       6.974  12.202  -8.372  1.00  1.85              
ATOM   1805  HN  GLN L   6       6.175  12.058  -8.955  1.00  0.22              
ATOM   1806  CA  GLN L   6       8.073  11.279  -8.540  1.00  2.27              
ATOM   1807  HA  GLN L   6       8.686  11.281  -7.647  1.00  1.32              
ATOM   1808  CB  GLN L   6       7.512   9.852  -8.745  1.00  2.17              
ATOM   1809  HB1 GLN L   6       6.809   9.655  -7.903  1.00  1.32              
ATOM   1810  HB2 GLN L   6       6.925   9.813  -9.688  1.00  1.32              
ATOM   1811  CG  GLN L   6       8.597   8.759  -8.754  1.00  2.17              
ATOM   1812  HG1 GLN L   6       9.200   8.837  -9.684  1.00  1.32              
ATOM   1813  HG2 GLN L   6       9.279   8.901  -7.889  1.00  1.32              
ATOM   1814  CD  GLN L   6       8.014   7.350  -8.650  1.00  2.00              
ATOM   1815  OE1 GLN L   6       6.889   7.089  -8.219  1.00  1.70              
ATOM   1816  NE2 GLN L   6       8.837   6.370  -9.073  1.00  1.85              
ATOM   1817 HE21 GLN L   6       8.457   5.445  -9.149  1.00  0.22              
ATOM   1818 HE22 GLN L   6       9.686   6.634  -9.544  1.00  0.22              
ATOM   1819  C   GLN L   6       8.964  11.723  -9.692  1.00  2.00              
ATOM   1820  O   GLN L   6       8.475  12.168 -10.732  1.00  1.70              
ATOM   1821  N   THR L   7      10.299  11.662  -9.503  1.00  1.85              
ATOM   1822  HN  THR L   7      10.678  11.302  -8.642  1.00  0.22              
ATOM   1823  CA  THR L   7      11.259  12.256 -10.432  1.00  2.27              
ATOM   1824  HA  THR L   7      10.740  12.514 -11.335  1.00  1.32              
ATOM   1825  CB  THR L   7      11.901  13.539  -9.903  1.00  2.27              
ATOM   1826  HB  THR L   7      12.367  13.326  -8.910  1.00  1.32              
ATOM   1827  OG1 THR L   7      10.914  14.550  -9.771  1.00  1.77              
ATOM   1828  HG1 THR L   7      11.057  14.926  -8.897  1.00  0.22              
ATOM   1829  CG2 THR L   7      12.957  14.144 -10.842  1.00  2.06              
ATOM   1830 HG21 THR L   7      13.318  15.112 -10.435  1.00  1.32              
ATOM   1831 HG22 THR L   7      13.841  13.484 -10.946  1.00  1.32              
ATOM   1832 HG23 THR L   7      12.521  14.330 -11.846  1.00  1.32              
ATOM   1833  C   THR L   7      12.397  11.306 -10.751  1.00  2.00              
ATOM   1834  O   THR L   7      12.998  10.741  -9.832  1.00  1.70              
ATOM   1835  N   PRO L   8      12.792  11.151 -12.017  1.00  1.85              
ATOM   1836  CD  PRO L   8      14.072  10.517 -12.324  1.00  2.17              
ATOM   1837  HD1 PRO L   8      14.892  11.138 -11.900  1.00  1.32              
ATOM   1838  HD2 PRO L   8      14.114   9.491 -11.894  1.00  1.32              
ATOM   1839  CA  PRO L   8      12.040  11.480 -13.225  1.00  2.27              
ATOM   1840  HA  PRO L   8      11.499  12.408 -13.139  1.00  1.32              
ATOM   1841  CB  PRO L   8      13.154  11.579 -14.276  1.00  2.17              
ATOM   1842  HB1 PRO L   8      13.647  12.575 -14.183  1.00  1.32              
ATOM   1843  HB2 PRO L   8      12.796  11.462 -15.317  1.00  1.32              
ATOM   1844  CG  PRO L   8      14.142  10.493 -13.856  1.00  2.17              
ATOM   1845  HG1 PRO L   8      15.168  10.674 -14.234  1.00  1.32              
ATOM   1846  HG2 PRO L   8      13.775   9.508 -14.221  1.00  1.32              
ATOM   1847  C   PRO L   8      11.051  10.372 -13.546  1.00  2.00              
ATOM   1848  O   PRO L   8      11.014   9.341 -12.874  1.00  1.70              
ATOM   1849  N   SER L   9      10.244  10.548 -14.606  1.00  1.85              
ATOM   1850  HN  SER L   9      10.184  11.440 -15.065  1.00  0.22              
ATOM   1851  CA  SER L   9       9.322   9.524 -15.089  1.00  2.27              
ATOM   1852  HA  SER L   9       8.812   9.087 -14.243  1.00  1.32              
ATOM   1853  CB  SER L   9       8.277  10.088 -16.085  1.00  2.17              
ATOM   1854  HB1 SER L   9       8.767  10.359 -17.048  1.00  1.32              
ATOM   1855  HB2 SER L   9       7.505   9.311 -16.291  1.00  1.32              
ATOM   1856  OG  SER L   9       7.654  11.260 -15.562  1.00  1.77              
ATOM   1857  HG1 SER L   9       6.901  11.462 -16.141  1.00  0.22              
ATOM   1858  C   SER L   9      10.041   8.428 -15.846  1.00  2.00              
ATOM   1859  O   SER L   9       9.549   7.313 -16.012  1.00  1.70              
ATOM   1860  N   SER L  10      11.219   8.777 -16.381  1.00  1.85              
ATOM   1861  HN  SER L  10      11.550   9.697 -16.206  1.00  0.22              
ATOM   1862  CA  SER L  10      12.034   7.946 -17.244  1.00  2.27              
ATOM   1863  HA  SER L  10      11.398   7.228 -17.741  1.00  1.32              
ATOM   1864  CB  SER L  10      12.660   8.851 -18.337  1.00  2.17              
ATOM   1865  HB1 SER L  10      11.830   9.429 -18.805  1.00  1.32              
ATOM   1866  HB2 SER L  10      13.363   9.585 -17.891  1.00  1.32              
ATOM   1867  OG  SER L  10      13.309   8.114 -19.366  1.00  1.77              
ATOM   1868  HG1 SER L  10      13.213   8.610 -20.197  1.00  0.22              
ATOM   1869  C   SER L  10      13.033   7.117 -16.448  1.00  2.00              
ATOM   1870  O   SER L  10      12.641   6.134 -15.833  1.00  1.70              
ATOM   1871  N   LEU L  11      14.328   7.510 -16.404  1.00  1.85              
ATOM   1872  HN  LEU L  11      14.570   8.377 -16.833  1.00  0.22              
ATOM   1873  CA  LEU L  11      15.464   6.683 -15.980  1.00  2.27              
ATOM   1874  HA  LEU L  11      16.325   7.323 -16.068  1.00  1.32              
ATOM   1875  CB  LEU L  11      15.486   6.200 -14.500  1.00  2.17              
ATOM   1876  HB1 LEU L  11      14.495   5.754 -14.268  1.00  1.32              
ATOM   1877  HB2 LEU L  11      16.237   5.386 -14.388  1.00  1.32              
ATOM   1878  CG  LEU L  11      15.841   7.238 -13.421  1.00  2.27              
ATOM   1879  HG  LEU L  11      15.077   8.042 -13.463  1.00  1.32              
ATOM   1880  CD1 LEU L  11      17.238   7.854 -13.589  1.00  2.06              
ATOM   1881 HD11 LEU L  11      17.455   8.534 -12.737  1.00  1.32              
ATOM   1882 HD12 LEU L  11      18.013   7.057 -13.603  1.00  1.32              
ATOM   1883 HD13 LEU L  11      17.313   8.443 -14.526  1.00  1.32              
ATOM   1884  CD2 LEU L  11      15.751   6.585 -12.038  1.00  2.06              
ATOM   1885 HD21 LEU L  11      15.788   7.359 -11.245  1.00  1.32              
ATOM   1886 HD22 LEU L  11      14.796   6.038 -11.936  1.00  1.32              
ATOM   1887 HD23 LEU L  11      16.577   5.864 -11.882  1.00  1.32              
ATOM   1888  C   LEU L  11      15.775   5.494 -16.898  1.00  2.00              
ATOM   1889  O   LEU L  11      15.557   4.339 -16.527  1.00  1.70              
ATOM   1890  N   PRO L  12      16.369   5.709 -18.069  1.00  1.85              
ATOM   1891  CD  PRO L  12      16.469   7.002 -18.742  1.00  2.17              
ATOM   1892  HD1 PRO L  12      15.450   7.301 -19.045  1.00  1.32              
ATOM   1893  HD2 PRO L  12      16.923   7.777 -18.089  1.00  1.32              
ATOM   1894  CA  PRO L  12      17.050   4.659 -18.801  1.00  2.27              
ATOM   1895  HA  PRO L  12      16.451   3.764 -18.803  1.00  1.32              
ATOM   1896  CB  PRO L  12      17.193   5.246 -20.212  1.00  2.17              
ATOM   1897  HB1 PRO L  12      16.243   5.043 -20.759  1.00  1.32              
ATOM   1898  HB2 PRO L  12      18.028   4.805 -20.788  1.00  1.32              
ATOM   1899  CG  PRO L  12      17.319   6.755 -19.988  1.00  2.17              
ATOM   1900  HG1 PRO L  12      16.959   7.341 -20.858  1.00  1.32              
ATOM   1901  HG2 PRO L  12      18.375   7.018 -19.771  1.00  1.32              
ATOM   1902  C   PRO L  12      18.386   4.351 -18.143  1.00  2.00              
ATOM   1903  O   PRO L  12      19.227   5.241 -18.010  1.00  1.70              
ATOM   1904  N   VAL L  13      18.607   3.109 -17.701  1.00  1.85              
ATOM   1905  HN  VAL L  13      17.910   2.400 -17.881  1.00  0.22              
ATOM   1906  CA  VAL L  13      19.762   2.700 -16.918  1.00  2.27              
ATOM   1907  HA  VAL L  13      20.439   3.529 -16.785  1.00  1.32              
ATOM   1908  CB  VAL L  13      19.301   2.237 -15.538  1.00  2.27              
ATOM   1909  HB  VAL L  13      18.625   1.353 -15.625  1.00  1.32              
ATOM   1910  CG1 VAL L  13      20.503   1.902 -14.659  1.00  2.06              
ATOM   1911 HG11 VAL L  13      20.197   1.777 -13.606  1.00  1.32              
ATOM   1912 HG12 VAL L  13      21.000   0.964 -14.982  1.00  1.32              
ATOM   1913 HG13 VAL L  13      21.232   2.739 -14.685  1.00  1.32              
ATOM   1914  CG2 VAL L  13      18.529   3.378 -14.851  1.00  2.06              
ATOM   1915 HG21 VAL L  13      18.273   3.084 -13.812  1.00  1.32              
ATOM   1916 HG22 VAL L  13      19.143   4.302 -14.817  1.00  1.32              
ATOM   1917 HG23 VAL L  13      17.580   3.596 -15.381  1.00  1.32              
ATOM   1918  C   VAL L  13      20.524   1.614 -17.679  1.00  2.00              
ATOM   1919  O   VAL L  13      19.921   0.828 -18.401  1.00  1.70              
ATOM   1920  N   SER L  14      21.874   1.538 -17.612  1.00  1.85              
ATOM   1921  HN  SER L  14      22.451   2.173 -17.080  1.00  0.22              
ATOM   1922  CA  SER L  14      22.602   0.418 -18.215  1.00  2.27              
ATOM   1923  HA  SER L  14      22.031   0.007 -19.034  1.00  1.32              
ATOM   1924  CB  SER L  14      23.989   0.825 -18.781  1.00  2.17              
ATOM   1925  HB1 SER L  14      23.874   1.785 -19.325  1.00  1.32              
ATOM   1926  HB2 SER L  14      24.710   1.003 -17.950  1.00  1.32              
ATOM   1927  OG  SER L  14      24.502  -0.145 -19.698  1.00  1.77              
ATOM   1928  HG1 SER L  14      25.345   0.204 -20.042  1.00  0.22              
ATOM   1929  C   SER L  14      22.798  -0.687 -17.193  1.00  2.00              
ATOM   1930  O   SER L  14      22.666  -0.478 -15.987  1.00  1.70              
ATOM   1931  N   LEU L  15      23.136  -1.921 -17.625  1.00  1.85              
ATOM   1932  HN  LEU L  15      23.307  -2.085 -18.593  1.00  0.22              
ATOM   1933  CA  LEU L  15      23.374  -3.000 -16.682  1.00  2.27              
ATOM   1934  HA  LEU L  15      22.540  -3.013 -15.995  1.00  1.32              
ATOM   1935  CB  LEU L  15      23.509  -4.400 -17.337  1.00  2.17              
ATOM   1936  HB1 LEU L  15      24.108  -4.299 -18.267  1.00  1.32              
ATOM   1937  HB2 LEU L  15      24.072  -5.081 -16.658  1.00  1.32              
ATOM   1938  CG  LEU L  15      22.176  -5.106 -17.650  1.00  2.27              
ATOM   1939  HG  LEU L  15      21.580  -4.455 -18.328  1.00  1.32              
ATOM   1940  CD1 LEU L  15      21.349  -5.372 -16.383  1.00  2.06              
ATOM   1941 HD11 LEU L  15      20.432  -5.942 -16.638  1.00  1.32              
ATOM   1942 HD12 LEU L  15      21.940  -5.966 -15.653  1.00  1.32              
ATOM   1943 HD13 LEU L  15      21.030  -4.428 -15.891  1.00  1.32              
ATOM   1944  CD2 LEU L  15      22.444  -6.442 -18.359  1.00  2.06              
ATOM   1945 HD21 LEU L  15      21.487  -6.957 -18.587  1.00  1.32              
ATOM   1946 HD22 LEU L  15      22.994  -6.277 -19.309  1.00  1.32              
ATOM   1947 HD23 LEU L  15      23.056  -7.104 -17.710  1.00  1.32              
ATOM   1948  C   LEU L  15      24.600  -2.745 -15.825  1.00  2.00              
ATOM   1949  O   LEU L  15      25.740  -2.700 -16.287  1.00  1.70              
ATOM   1950  N   GLY L  16      24.361  -2.563 -14.520  1.00  1.85              
ATOM   1951  HN  GLY L  16      23.422  -2.687 -14.176  1.00  0.22              
ATOM   1952  CA  GLY L  16      25.384  -2.299 -13.537  1.00  2.17              
ATOM   1953  HA1 GLY L  16      26.349  -2.612 -13.911  1.00  1.32              
ATOM   1954  HA2 GLY L  16      25.074  -2.844 -12.663  1.00  1.32              
ATOM   1955  C   GLY L  16      25.518  -0.864 -13.117  1.00  2.00              
ATOM   1956  O   GLY L  16      26.360  -0.579 -12.266  1.00  1.70              
ATOM   1957  N   ASP L  17      24.720   0.065 -13.676  1.00  1.85              
ATOM   1958  HN  ASP L  17      24.043  -0.184 -14.371  1.00  0.22              
ATOM   1959  CA  ASP L  17      24.730   1.467 -13.295  1.00  2.27              
ATOM   1960  HA  ASP L  17      25.751   1.798 -13.205  1.00  1.32              
ATOM   1961  CB  ASP L  17      23.986   2.327 -14.346  1.00  2.17              
ATOM   1962  HB1 ASP L  17      23.045   1.799 -14.584  1.00  1.32              
ATOM   1963  HB2 ASP L  17      23.740   3.338 -13.958  1.00  1.32              
ATOM   1964  CG  ASP L  17      24.702   2.530 -15.655  1.00  2.00              
ATOM   1965  OD1 ASP L  17      25.907   2.212 -15.791  1.00  1.70              
ATOM   1966  OD2 ASP L  17      24.027   3.082 -16.568  1.00  1.70              
ATOM   1967  C   ASP L  17      24.054   1.751 -11.949  1.00  2.00              
ATOM   1968  O   ASP L  17      23.269   0.965 -11.417  1.00  1.70              
ATOM   1969  N   GLN L  18      24.340   2.949 -11.402  1.00  1.85              
ATOM   1970  HN  GLN L  18      25.057   3.506 -11.821  1.00  0.22              
ATOM   1971  CA  GLN L  18      23.617   3.585 -10.317  1.00  2.27              
ATOM   1972  HA  GLN L  18      23.414   2.851  -9.554  1.00  1.32              
ATOM   1973  CB  GLN L  18      24.489   4.742  -9.751  1.00  2.17              
ATOM   1974  HB1 GLN L  18      25.440   4.308  -9.370  1.00  1.32              
ATOM   1975  HB2 GLN L  18      24.761   5.403 -10.607  1.00  1.32              
ATOM   1976  CG  GLN L  18      23.870   5.650  -8.652  1.00  2.17              
ATOM   1977  HG1 GLN L  18      24.531   6.539  -8.539  1.00  1.32              
ATOM   1978  HG2 GLN L  18      22.871   6.025  -8.948  1.00  1.32              
ATOM   1979  CD  GLN L  18      23.819   4.996  -7.272  1.00  2.00              
ATOM   1980  OE1 GLN L  18      24.837   4.573  -6.714  1.00  1.70              
ATOM   1981  NE2 GLN L  18      22.617   4.974  -6.654  1.00  1.85              
ATOM   1982 HE21 GLN L  18      22.577   4.546  -5.758  1.00  0.22              
ATOM   1983 HE22 GLN L  18      21.796   5.207  -7.170  1.00  0.22              
ATOM   1984  C   GLN L  18      22.301   4.178 -10.818  1.00  2.00              
ATOM   1985  O   GLN L  18      22.273   4.902 -11.812  1.00  1.70              
ATOM   1986  N   ALA L  19      21.167   3.930 -10.136  1.00  1.85              
ATOM   1987  HN  ALA L  19      21.209   3.337  -9.329  1.00  0.22              
ATOM   1988  CA  ALA L  19      19.911   4.607 -10.423  1.00  2.27              
ATOM   1989  HA  ALA L  19      20.056   5.343 -11.201  1.00  1.32              
ATOM   1990  CB  ALA L  19      18.828   3.617 -10.896  1.00  2.06              
ATOM   1991  HB1 ALA L  19      19.211   3.060 -11.778  1.00  1.32              
ATOM   1992  HB2 ALA L  19      18.594   2.881 -10.103  1.00  1.32              
ATOM   1993  HB3 ALA L  19      17.894   4.137 -11.190  1.00  1.32              
ATOM   1994  C   ALA L  19      19.445   5.372  -9.193  1.00  2.00              
ATOM   1995  O   ALA L  19      19.790   5.021  -8.066  1.00  1.70              
ATOM   1996  N   SER L  20      18.680   6.466  -9.377  1.00  1.85              
ATOM   1997  HN  SER L  20      18.427   6.769 -10.292  1.00  0.22              
ATOM   1998  CA  SER L  20      18.223   7.303  -8.271  1.00  2.27              
ATOM   1999  HA  SER L  20      18.114   6.701  -7.384  1.00  1.32              
ATOM   2000  CB  SER L  20      19.215   8.463  -7.963  1.00  2.17              
ATOM   2001  HB1 SER L  20      20.219   8.018  -7.779  1.00  1.32              
ATOM   2002  HB2 SER L  20      19.292   9.129  -8.850  1.00  1.32              
ATOM   2003  OG  SER L  20      18.830   9.220  -6.810  1.00  1.77              
ATOM   2004  HG1 SER L  20      19.458   9.956  -6.714  1.00  0.22              
ATOM   2005  C   SER L  20      16.866   7.907  -8.591  1.00  2.00              
ATOM   2006  O   SER L  20      16.737   8.690  -9.529  1.00  1.70              
ATOM   2007  N   ILE L  21      15.815   7.554  -7.833  1.00  1.85              
ATOM   2008  HN  ILE L  21      15.957   6.904  -7.076  1.00  0.22              
ATOM   2009  CA  ILE L  21      14.472   8.103  -7.988  1.00  2.27              
ATOM   2010  HA  ILE L  21      14.412   8.733  -8.864  1.00  1.32              
ATOM   2011  CB  ILE L  21      13.396   7.024  -8.061  1.00  2.27              
ATOM   2012  HB  ILE L  21      13.376   6.465  -7.098  1.00  1.32              
ATOM   2013  CG2 ILE L  21      12.012   7.685  -8.266  1.00  2.06              
ATOM   2014 HG21 ILE L  21      11.228   6.910  -8.325  1.00  1.32              
ATOM   2015 HG22 ILE L  21      11.735   8.363  -7.433  1.00  1.32              
ATOM   2016 HG23 ILE L  21      11.998   8.269  -9.211  1.00  1.32              
ATOM   2017  CG1 ILE L  21      13.692   5.996  -9.172  1.00  2.17              
ATOM   2018 HG11 ILE L  21      13.564   6.504 -10.154  1.00  1.32              
ATOM   2019 HG12 ILE L  21      14.742   5.635  -9.100  1.00  1.32              
ATOM   2020  CD  ILE L  21      12.769   4.783  -9.095  1.00  2.06              
ATOM   2021  HD1 ILE L  21      13.002   4.056  -9.900  1.00  1.32              
ATOM   2022  HD2 ILE L  21      12.875   4.294  -8.104  1.00  1.32              
ATOM   2023  HD3 ILE L  21      11.708   5.086  -9.217  1.00  1.32              
ATOM   2024  C   ILE L  21      14.140   8.937  -6.772  1.00  2.00              
ATOM   2025  O   ILE L  21      14.128   8.415  -5.662  1.00  1.70              
ATOM   2026  N   SER L  22      13.791  10.230  -6.933  1.00  1.85              
ATOM   2027  HN  SER L  22      13.710  10.635  -7.844  1.00  0.22              
ATOM   2028  CA  SER L  22      13.342  11.050  -5.812  1.00  2.27              
ATOM   2029  HA  SER L  22      13.545  10.527  -4.891  1.00  1.32              
ATOM   2030  CB  SER L  22      14.083  12.405  -5.683  1.00  2.17              
ATOM   2031  HB1 SER L  22      13.771  12.917  -4.742  1.00  1.32              
ATOM   2032  HB2 SER L  22      15.173  12.186  -5.605  1.00  1.32              
ATOM   2033  OG  SER L  22      13.855  13.269  -6.801  1.00  1.77              
ATOM   2034  HG1 SER L  22      14.452  14.025  -6.681  1.00  0.22              
ATOM   2035  C   SER L  22      11.847  11.284  -5.829  1.00  2.00              
ATOM   2036  O   SER L  22      11.171  11.175  -6.854  1.00  1.70              
ATOM   2037  N   CYS L  23      11.280  11.602  -4.653  1.00  1.85              
ATOM   2038  HN  CYS L  23      11.839  11.607  -3.822  1.00  0.22              
ATOM   2039  CA  CYS L  23       9.859  11.766  -4.473  1.00  2.27              
ATOM   2040  HA  CYS L  23       9.379  11.983  -5.417  1.00  1.32              
ATOM   2041  CB  CYS L  23       9.249  10.507  -3.836  1.00  2.17              
ATOM   2042  HB1 CYS L  23       9.857  10.236  -2.941  1.00  1.32              
ATOM   2043  HB2 CYS L  23       8.211  10.701  -3.493  1.00  1.32              
ATOM   2044  SG  CYS L  23       9.261   9.156  -5.031  1.00  2.00              
ATOM   2045  HG1 CYS L  23       9.443   8.195  -4.132  1.00  0.45              
ATOM   2046  C   CYS L  23       9.556  12.905  -3.543  1.00  2.00              
ATOM   2047  O   CYS L  23       9.755  12.800  -2.330  1.00  1.70              
ATOM   2048  N   ARG L  24       8.987  13.992  -4.090  1.00  1.85              
ATOM   2049  HN  ARG L  24       8.784  14.015  -5.071  1.00  0.22              
ATOM   2050  CA  ARG L  24       8.458  15.077  -3.297  1.00  2.27              
ATOM   2051  HA  ARG L  24       8.974  15.127  -2.349  1.00  1.32              
ATOM   2052  CB  ARG L  24       8.585  16.444  -4.011  1.00  2.17              
ATOM   2053  HB1 ARG L  24       8.084  16.389  -5.000  1.00  1.32              
ATOM   2054  HB2 ARG L  24       8.061  17.216  -3.405  1.00  1.32              
ATOM   2055  CG  ARG L  24      10.038  16.904  -4.210  1.00  2.17              
ATOM   2056  HG1 ARG L  24      10.565  16.845  -3.230  1.00  1.32              
ATOM   2057  HG2 ARG L  24      10.555  16.205  -4.898  1.00  1.32              
ATOM   2058  CD  ARG L  24      10.179  18.336  -4.742  1.00  2.17              
ATOM   2059  HD1 ARG L  24       9.674  19.045  -4.046  1.00  1.32              
ATOM   2060  HD2 ARG L  24      11.247  18.635  -4.825  1.00  1.32              
ATOM   2061  NE  ARG L  24       9.498  18.420  -6.075  1.00  1.85              
ATOM   2062  HE  ARG L  24       8.541  18.707  -6.121  1.00  0.22              
ATOM   2063  CZ  ARG L  24      10.082  18.166  -7.246  1.00  2.00              
ATOM   2064  NH1 ARG L  24       9.395  18.335  -8.365  1.00  1.85              
ATOM   2065 HH11 ARG L  24       9.867  18.184  -9.237  1.00  0.22              
ATOM   2066 HH12 ARG L  24       8.509  18.826  -8.342  1.00  0.22              
ATOM   2067  NH2 ARG L  24      11.346  17.780  -7.344  1.00  1.85              
ATOM   2068 HH21 ARG L  24      11.808  17.861  -8.232  1.00  0.22              
ATOM   2069 HH22 ARG L  24      11.887  17.682  -6.506  1.00  0.22              
ATOM   2070  C   ARG L  24       6.987  14.845  -3.028  1.00  2.00              
ATOM   2071  O   ARG L  24       6.190  14.643  -3.944  1.00  1.70              
ATOM   2072  N   SER L  25       6.565  14.903  -1.767  1.00  1.85              
ATOM   2073  HN  SER L  25       7.208  15.045  -1.006  1.00  0.22              
ATOM   2074  CA  SER L  25       5.154  14.915  -1.427  1.00  2.27              
ATOM   2075  HA  SER L  25       4.579  14.420  -2.196  1.00  1.32              
ATOM   2076  CB  SER L  25       4.909  14.133  -0.114  1.00  2.17              
ATOM   2077  HB1 SER L  25       3.868  14.260   0.251  1.00  1.32              
ATOM   2078  HB2 SER L  25       5.064  13.059  -0.340  1.00  1.32              
ATOM   2079  OG  SER L  25       5.853  14.460   0.904  1.00  1.77              
ATOM   2080  HG1 SER L  25       5.425  15.132   1.463  1.00  0.22              
ATOM   2081  C   SER L  25       4.649  16.350  -1.358  1.00  2.00              
ATOM   2082  O   SER L  25       5.426  17.291  -1.223  1.00  1.70              
ATOM   2083  N   SER L  26       3.329  16.608  -1.479  1.00  1.85              
ATOM   2084  HN  SER L  26       2.659  15.903  -1.711  1.00  0.22              
ATOM   2085  CA  SER L  26       2.821  17.979  -1.361  1.00  2.27              
ATOM   2086  HA  SER L  26       3.545  18.664  -1.783  1.00  1.32              
ATOM   2087  CB  SER L  26       1.499  18.239  -2.130  1.00  2.17              
ATOM   2088  HB1 SER L  26       1.150  19.281  -1.943  1.00  1.32              
ATOM   2089  HB2 SER L  26       1.714  18.157  -3.219  1.00  1.32              
ATOM   2090  OG  SER L  26       0.469  17.308  -1.793  1.00  1.77              
ATOM   2091  HG1 SER L  26      -0.372  17.800  -1.859  1.00  0.22              
ATOM   2092  C   SER L  26       2.639  18.411   0.087  1.00  2.00              
ATOM   2093  O   SER L  26       2.532  19.598   0.393  1.00  1.70              
ATOM   2094  N   GLN L  27       2.629  17.448   1.022  1.00  1.85              
ATOM   2095  HN  GLN L  27       2.763  16.504   0.741  1.00  0.22              
ATOM   2096  CA  GLN L  27       2.597  17.674   2.449  1.00  2.27              
ATOM   2097  HA  GLN L  27       2.892  18.689   2.676  1.00  1.32              
ATOM   2098  CB  GLN L  27       1.198  17.360   3.048  1.00  2.17              
ATOM   2099  HB1 GLN L  27       0.984  16.274   2.928  1.00  1.32              
ATOM   2100  HB2 GLN L  27       1.212  17.582   4.138  1.00  1.32              
ATOM   2101  CG  GLN L  27       0.058  18.164   2.380  1.00  2.17              
ATOM   2102  HG1 GLN L  27       0.279  19.251   2.427  1.00  1.32              
ATOM   2103  HG2 GLN L  27      -0.022  17.876   1.310  1.00  1.32              
ATOM   2104  CD  GLN L  27      -1.297  17.882   3.025  1.00  2.00              
ATOM   2105  OE1 GLN L  27      -1.980  16.906   2.713  1.00  1.70              
ATOM   2106  NE2 GLN L  27      -1.723  18.772   3.947  1.00  1.85              
ATOM   2107 HE21 GLN L  27      -2.604  18.605   4.390  1.00  0.22              
ATOM   2108 HE22 GLN L  27      -1.175  19.580   4.164  1.00  0.22              
ATOM   2109  C   GLN L  27       3.635  16.742   3.044  1.00  2.00              
ATOM   2110  O   GLN L  27       4.057  15.796   2.388  1.00  1.70              
ATOM   2111  N   SER L  28       4.093  16.948   4.293  1.00  1.85              
ATOM   2112  HN  SER L  28       3.799  17.750   4.824  1.00  0.22              
ATOM   2113  CA  SER L  28       5.026  16.009   4.922  1.00  2.27              
ATOM   2114  HA  SER L  28       5.827  15.806   4.224  1.00  1.32              
ATOM   2115  CB  SER L  28       5.652  16.607   6.211  1.00  2.17              
ATOM   2116  HB1 SER L  28       6.097  17.593   5.948  1.00  1.32              
ATOM   2117  HB2 SER L  28       4.851  16.785   6.964  1.00  1.32              
ATOM   2118  OG  SER L  28       6.674  15.774   6.770  1.00  1.77              
ATOM   2119  HG1 SER L  28       7.073  16.263   7.515  1.00  0.22              
ATOM   2120  C   SER L  28       4.372  14.670   5.260  1.00  2.00              
ATOM   2121  O   SER L  28       3.199  14.604   5.615  1.00  1.70              
ATOM   2122  N   ILE L  29       5.119  13.552   5.164  1.00  1.85              
ATOM   2123  HN  ILE L  29       6.087  13.628   4.909  1.00  0.22              
ATOM   2124  CA  ILE L  29       4.591  12.197   5.334  1.00  2.27              
ATOM   2125  HA  ILE L  29       3.562  12.176   4.999  1.00  1.32              
ATOM   2126  CB  ILE L  29       5.391  11.250   4.422  1.00  2.27              
ATOM   2127  HB  ILE L  29       6.478  11.392   4.622  1.00  1.32              
ATOM   2128  CG2 ILE L  29       5.048   9.755   4.639  1.00  2.06              
ATOM   2129 HG21 ILE L  29       5.602   9.100   3.936  1.00  1.32              
ATOM   2130 HG22 ILE L  29       5.338   9.422   5.654  1.00  1.32              
ATOM   2131 HG23 ILE L  29       3.960   9.578   4.506  1.00  1.32              
ATOM   2132  CG1 ILE L  29       5.106  11.693   2.961  1.00  2.17              
ATOM   2133 HG11 ILE L  29       4.006  11.788   2.838  1.00  1.32              
ATOM   2134 HG12 ILE L  29       5.528  12.711   2.798  1.00  1.32              
ATOM   2135  CD  ILE L  29       5.641  10.776   1.857  1.00  2.06              
ATOM   2136  HD1 ILE L  29       5.302  11.140   0.864  1.00  1.32              
ATOM   2137  HD2 ILE L  29       6.746  10.796   1.857  1.00  1.32              
ATOM   2138  HD3 ILE L  29       5.301   9.726   1.971  1.00  1.32              
ATOM   2139  C   ILE L  29       4.551  11.795   6.816  1.00  2.00              
ATOM   2140  O   ILE L  29       4.144  10.708   7.221  1.00  1.70              
ATOM   2141  N   VAL L  30       4.965  12.700   7.707  1.00  1.85              
ATOM   2142  HN  VAL L  30       5.216  13.608   7.383  1.00  0.22              
ATOM   2143  CA  VAL L  30       5.162  12.422   9.119  1.00  2.27              
ATOM   2144  HA  VAL L  30       5.753  11.519   9.166  1.00  1.32              
ATOM   2145  CB  VAL L  30       6.038  13.526   9.716  1.00  2.27              
ATOM   2146  HB  VAL L  30       6.923  13.633   9.041  1.00  1.32              
ATOM   2147  CG1 VAL L  30       5.308  14.883   9.763  1.00  2.06              
ATOM   2148 HG11 VAL L  30       6.004  15.680  10.101  1.00  1.32              
ATOM   2149 HG12 VAL L  30       4.909  15.163   8.766  1.00  1.32              
ATOM   2150 HG13 VAL L  30       4.462  14.845  10.481  1.00  1.32              
ATOM   2151  CG2 VAL L  30       6.559  13.141  11.107  1.00  2.06              
ATOM   2152 HG21 VAL L  30       7.365  13.835  11.426  1.00  1.32              
ATOM   2153 HG22 VAL L  30       5.740  13.213  11.854  1.00  1.32              
ATOM   2154 HG23 VAL L  30       6.960  12.105  11.116  1.00  1.32              
ATOM   2155  C   VAL L  30       3.911  12.116   9.964  1.00  2.00              
ATOM   2156  O   VAL L  30       2.949  12.878  10.042  1.00  1.70              
ATOM   2157  N   HIS L  31       3.932  10.955  10.648  1.00  1.85              
ATOM   2158  HN  HIS L  31       4.637  10.274  10.435  1.00  0.22              
ATOM   2159  CA  HIS L  31       3.144  10.657  11.835  1.00  2.27              
ATOM   2160  HA  HIS L  31       2.203  11.183  11.811  1.00  1.32              
ATOM   2161  CB  HIS L  31       2.936   9.128  11.948  1.00  2.17              
ATOM   2162  HB1 HIS L  31       3.880   8.609  11.714  1.00  1.32              
ATOM   2163  HB2 HIS L  31       2.666   8.827  12.970  1.00  1.32              
ATOM   2164  ND1 HIS L  31       1.656   7.202  10.998  1.00  1.85              
ATOM   2165  HD1 HIS L  31       2.127   6.500  11.538  1.00  0.22              
ATOM   2166  CG  HIS L  31       1.874   8.558  11.075  1.00  1.80              
ATOM   2167  CE1 HIS L  31       0.567   7.023  10.220  1.00  1.80              
ATOM   2168  HE1 HIS L  31       0.137   6.043  10.006  1.00  0.90              
ATOM   2169  NE2 HIS L  31       0.061   8.167   9.810  1.00  1.85              
ATOM   2170  CD2 HIS L  31       0.887   9.141  10.344  1.00  1.80              
ATOM   2171  HD2 HIS L  31       0.686  10.191  10.162  1.00  1.47              
ATOM   2172  C   HIS L  31       3.950  11.111  13.054  1.00  2.00              
ATOM   2173  O   HIS L  31       5.176  11.133  12.996  1.00  1.70              
ATOM   2174  N   SER L  32       3.407  11.491  14.231  1.00  1.85              
ATOM   2175  HN  SER L  32       4.101  11.827  14.869  1.00  0.22              
ATOM   2176  CA  SER L  32       2.056  11.442  14.800  1.00  2.27              
ATOM   2177  HA  SER L  32       2.215  11.513  15.865  1.00  1.32              
ATOM   2178  CB  SER L  32       1.190  12.696  14.474  1.00  2.17              
ATOM   2179  HB1 SER L  32       0.202  12.621  14.982  1.00  1.32              
ATOM   2180  HB2 SER L  32       1.713  13.592  14.878  1.00  1.32              
ATOM   2181  OG  SER L  32       0.996  12.891  13.073  1.00  1.77              
ATOM   2182  HG1 SER L  32       0.410  13.659  12.966  1.00  0.22              
ATOM   2183  C   SER L  32       1.256  10.150  14.643  1.00  2.00              
ATOM   2184  O   SER L  32       0.215  10.123  13.995  1.00  1.70              
ATOM   2185  N   ASN L  34       1.638   8.977  15.204  1.00  1.85              
ATOM   2186  HN  ASN L  34       1.047   8.224  14.920  1.00  0.22              
ATOM   2187  CA  ASN L  34       2.647   8.573  16.178  1.00  2.27              
ATOM   2188  HA  ASN L  34       2.321   9.011  17.112  1.00  1.32              
ATOM   2189  CB  ASN L  34       2.590   7.024  16.379  1.00  2.17              
ATOM   2190  HB1 ASN L  34       3.254   6.733  17.217  1.00  1.32              
ATOM   2191  HB2 ASN L  34       1.550   6.759  16.671  1.00  1.32              
ATOM   2192  CG  ASN L  34       2.917   6.193  15.131  1.00  2.00              
ATOM   2193  OD1 ASN L  34       2.364   6.373  14.046  1.00  1.70              
ATOM   2194  ND2 ASN L  34       3.868   5.245  15.264  1.00  1.85              
ATOM   2195 HD21 ASN L  34       4.016   4.619  14.499  1.00  0.22              
ATOM   2196 HD22 ASN L  34       4.346   5.113  16.138  1.00  0.22              
ATOM   2197  C   ASN L  34       4.090   9.066  16.029  1.00  2.00              
ATOM   2198  O   ASN L  34       4.504   9.969  16.753  1.00  1.70              
ATOM   2199  N   GLY L  35       4.905   8.499  15.114  1.00  1.85              
ATOM   2200  HN  GLY L  35       4.574   7.744  14.558  1.00  0.22              
ATOM   2201  CA  GLY L  35       6.297   8.935  14.969  1.00  2.17              
ATOM   2202  HA1 GLY L  35       6.847   8.572  15.826  1.00  1.32              
ATOM   2203  HA2 GLY L  35       6.323  10.013  14.892  1.00  1.32              
ATOM   2204  C   GLY L  35       7.017   8.402  13.761  1.00  2.00              
ATOM   2205  O   GLY L  35       8.245   8.396  13.729  1.00  1.70              
ATOM   2206  N   ASN L  36       6.295   7.912  12.738  1.00  1.85              
ATOM   2207  HN  ASN L  36       5.309   8.015  12.726  1.00  0.22              
ATOM   2208  CA  ASN L  36       6.901   7.277  11.579  1.00  2.27              
ATOM   2209  HA  ASN L  36       7.981   7.281  11.662  1.00  1.32              
ATOM   2210  CB  ASN L  36       6.392   5.829  11.390  1.00  2.17              
ATOM   2211  HB1 ASN L  36       5.286   5.836  11.281  1.00  1.32              
ATOM   2212  HB2 ASN L  36       6.841   5.370  10.483  1.00  1.32              
ATOM   2213  CG  ASN L  36       6.787   4.970  12.575  1.00  2.00              
ATOM   2214  OD1 ASN L  36       7.920   5.009  13.055  1.00  1.70              
ATOM   2215  ND2 ASN L  36       5.851   4.125  13.047  1.00  1.85              
ATOM   2216 HD21 ASN L  36       6.109   3.522  13.799  1.00  0.22              
ATOM   2217 HD22 ASN L  36       4.947   4.042  12.624  1.00  0.22              
ATOM   2218  C   ASN L  36       6.562   8.000  10.292  1.00  2.00              
ATOM   2219  O   ASN L  36       5.551   8.678  10.169  1.00  1.70              
ATOM   2220  N   THR L  37       7.390   7.821   9.260  1.00  1.85              
ATOM   2221  HN  THR L  37       8.282   7.386   9.380  1.00  0.22              
ATOM   2222  CA  THR L  37       7.057   8.206   7.896  1.00  2.27              
ATOM   2223  HA  THR L  37       6.161   8.809   7.881  1.00  1.32              
ATOM   2224  CB  THR L  37       8.156   9.012   7.215  1.00  2.27              
ATOM   2225  HB  THR L  37       7.988   9.057   6.113  1.00  1.32              
ATOM   2226  OG1 THR L  37       9.447   8.487   7.497  1.00  1.77              
ATOM   2227  HG1 THR L  37      10.086   9.045   7.035  1.00  0.22              
ATOM   2228  CG2 THR L  37       8.126  10.431   7.791  1.00  2.06              
ATOM   2229 HG21 THR L  37       8.948  11.048   7.376  1.00  1.32              
ATOM   2230 HG22 THR L  37       7.164  10.924   7.544  1.00  1.32              
ATOM   2231 HG23 THR L  37       8.237  10.403   8.897  1.00  1.32              
ATOM   2232  C   THR L  37       6.756   6.967   7.077  1.00  2.00              
ATOM   2233  O   THR L  37       7.642   6.212   6.677  1.00  1.70              
ATOM   2234  N   TYR L  38       5.470   6.694   6.776  1.00  1.85              
ATOM   2235  HN  TYR L  38       4.706   7.261   7.091  1.00  0.22              
ATOM   2236  CA  TYR L  38       5.111   5.547   5.959  1.00  2.27              
ATOM   2237  HA  TYR L  38       5.800   4.736   6.153  1.00  1.32              
ATOM   2238  CB  TYR L  38       3.676   5.027   6.231  1.00  2.17              
ATOM   2239  HB1 TYR L  38       2.951   5.845   6.025  1.00  1.32              
ATOM   2240  HB2 TYR L  38       3.439   4.173   5.562  1.00  1.32              
ATOM   2241  CG  TYR L  38       3.449   4.550   7.640  1.00  1.99              
ATOM   2242  CD1 TYR L  38       4.475   4.083   8.486  1.00  1.99              
ATOM   2243  HD1 TYR L  38       5.494   4.006   8.142  1.00  1.36              
ATOM   2244  CE1 TYR L  38       4.195   3.747   9.817  1.00  1.99              
ATOM   2245  HE1 TYR L  38       4.991   3.425  10.470  1.00  1.36              
ATOM   2246  CZ  TYR L  38       2.894   3.864  10.311  1.00  1.99              
ATOM   2247  OH  TYR L  38       2.662   3.665  11.683  1.00  1.77              
ATOM   2248  HH  TYR L  38       1.706   3.593  11.841  1.00  0.22              
ATOM   2249  CD2 TYR L  38       2.133   4.571   8.129  1.00  1.99              
ATOM   2250  HD2 TYR L  38       1.334   4.900   7.481  1.00  1.36              
ATOM   2251  CE2 TYR L  38       1.851   4.213   9.453  1.00  1.99              
ATOM   2252  HE2 TYR L  38       0.836   4.264   9.818  1.00  1.36              
ATOM   2253  C   TYR L  38       5.254   5.854   4.481  1.00  2.00              
ATOM   2254  O   TYR L  38       4.287   6.109   3.767  1.00  1.70              
ATOM   2255  N   LEU L  39       6.504   5.808   3.999  1.00  1.85              
ATOM   2256  HN  LEU L  39       7.267   5.743   4.640  1.00  0.22              
ATOM   2257  CA  LEU L  39       6.817   5.726   2.592  1.00  2.27              
ATOM   2258  HA  LEU L  39       5.949   5.988   2.015  1.00  1.32              
ATOM   2259  CB  LEU L  39       7.950   6.716   2.237  1.00  2.17              
ATOM   2260  HB1 LEU L  39       7.613   7.713   2.595  1.00  1.32              
ATOM   2261  HB2 LEU L  39       8.846   6.455   2.830  1.00  1.32              
ATOM   2262  CG  LEU L  39       8.369   6.886   0.752  1.00  2.27              
ATOM   2263  HG  LEU L  39       9.206   7.626   0.761  1.00  1.32              
ATOM   2264  CD1 LEU L  39       7.261   7.454  -0.143  1.00  2.06              
ATOM   2265 HD11 LEU L  39       7.688   7.772  -1.117  1.00  1.32              
ATOM   2266 HD12 LEU L  39       6.498   6.675  -0.341  1.00  1.32              
ATOM   2267 HD13 LEU L  39       6.770   8.325   0.337  1.00  1.32              
ATOM   2268  CD2 LEU L  39       8.973   5.653   0.098  1.00  2.06              
ATOM   2269 HD21 LEU L  39       9.407   5.925  -0.886  1.00  1.32              
ATOM   2270 HD22 LEU L  39       9.769   5.208   0.736  1.00  1.32              
ATOM   2271 HD23 LEU L  39       8.203   4.889  -0.097  1.00  1.32              
ATOM   2272  C   LEU L  39       7.181   4.285   2.282  1.00  2.00              
ATOM   2273  O   LEU L  39       8.141   3.743   2.833  1.00  1.70              
ATOM   2274  N   GLU L  40       6.407   3.637   1.393  1.00  1.85              
ATOM   2275  HN  GLU L  40       5.593   4.096   1.032  1.00  0.22              
ATOM   2276  CA  GLU L  40       6.738   2.353   0.807  1.00  2.27              
ATOM   2277  HA  GLU L  40       7.555   1.902   1.349  1.00  1.32              
ATOM   2278  CB  GLU L  40       5.525   1.388   0.825  1.00  2.17              
ATOM   2279  HB1 GLU L  40       4.654   1.897   0.380  1.00  1.32              
ATOM   2280  HB2 GLU L  40       5.743   0.506   0.184  1.00  1.32              
ATOM   2281  CG  GLU L  40       5.114   0.868   2.225  1.00  2.17              
ATOM   2282  HG1 GLU L  40       5.923   0.240   2.645  1.00  1.32              
ATOM   2283  HG2 GLU L  40       4.930   1.722   2.905  1.00  1.32              
ATOM   2284  CD  GLU L  40       3.845   0.018   2.191  1.00  2.00              
ATOM   2285  OE1 GLU L  40       3.743  -0.898   1.336  1.00  1.70              
ATOM   2286  OE2 GLU L  40       2.955   0.252   3.051  1.00  1.70              
ATOM   2287  C   GLU L  40       7.190   2.558  -0.642  1.00  2.00              
ATOM   2288  O   GLU L  40       6.663   3.404  -1.358  1.00  1.70              
ATOM   2289  N   TRP L  41       8.189   1.806  -1.132  1.00  1.85              
ATOM   2290  HN  TRP L  41       8.644   1.160  -0.511  1.00  0.22              
ATOM   2291  CA  TRP L  41       8.596   1.813  -2.531  1.00  2.27              
ATOM   2292  HA  TRP L  41       8.074   2.590  -3.074  1.00  1.32              
ATOM   2293  CB  TRP L  41      10.126   2.003  -2.724  1.00  2.17              
ATOM   2294  HB1 TRP L  41      10.666   1.226  -2.145  1.00  1.32              
ATOM   2295  HB2 TRP L  41      10.375   1.852  -3.799  1.00  1.32              
ATOM   2296  CG  TRP L  41      10.688   3.362  -2.341  1.00  1.99              
ATOM   2297  CD1 TRP L  41      11.274   3.782  -1.177  1.00  1.99              
ATOM   2298  HD1 TRP L  41      11.259   3.240  -0.246  1.00  1.36              
ATOM   2299  NE1 TRP L  41      11.772   5.058  -1.321  1.00  1.85              
ATOM   2300  HE1 TRP L  41      12.289   5.554  -0.652  1.00  0.22              
ATOM   2301  CE2 TRP L  41      11.472   5.499  -2.586  1.00  1.80              
ATOM   2302  CD2 TRP L  41      10.801   4.457  -3.264  1.00  1.80              
ATOM   2303  CE3 TRP L  41      10.407   4.596  -4.593  1.00  1.99              
ATOM   2304  HE3 TRP L  41       9.897   3.805  -5.121  1.00  1.36              
ATOM   2305  CZ3 TRP L  41      10.750   5.782  -5.256  1.00  1.99              
ATOM   2306  HZ3 TRP L  41      10.507   5.901  -6.303  1.00  1.36              
ATOM   2307  CZ2 TRP L  41      11.743   6.700  -3.220  1.00  1.99              
ATOM   2308  HZ2 TRP L  41      12.251   7.503  -2.712  1.00  1.36              
ATOM   2309  CH2 TRP L  41      11.424   6.811  -4.580  1.00  1.99              
ATOM   2310  HH2 TRP L  41      11.710   7.709  -5.112  1.00  1.36              
ATOM   2311  C   TRP L  41       8.226   0.484  -3.169  1.00  2.00              
ATOM   2312  O   TRP L  41       8.629  -0.577  -2.693  1.00  1.70              
ATOM   2313  N   TYR L  42       7.472   0.502  -4.278  1.00  1.85              
ATOM   2314  HN  TYR L  42       7.185   1.383  -4.672  1.00  0.22              
ATOM   2315  CA  TYR L  42       7.062  -0.687  -4.996  1.00  2.27              
ATOM   2316  HA  TYR L  42       7.281  -1.563  -4.404  1.00  1.32              
ATOM   2317  CB  TYR L  42       5.546  -0.668  -5.348  1.00  2.17              
ATOM   2318  HB1 TYR L  42       5.326   0.221  -5.977  1.00  1.32              
ATOM   2319  HB2 TYR L  42       5.273  -1.584  -5.909  1.00  1.32              
ATOM   2320  CG  TYR L  42       4.655  -0.623  -4.136  1.00  1.99              
ATOM   2321  CD1 TYR L  42       4.855  -1.489  -3.047  1.00  1.99              
ATOM   2322  HD1 TYR L  42       5.657  -2.199  -3.069  1.00  1.36              
ATOM   2323  CE1 TYR L  42       4.021  -1.442  -1.922  1.00  1.99              
ATOM   2324  HE1 TYR L  42       4.172  -2.114  -1.088  1.00  1.36              
ATOM   2325  CZ  TYR L  42       2.984  -0.518  -1.876  1.00  1.99              
ATOM   2326  OH  TYR L  42       2.157  -0.468  -0.746  1.00  1.77              
ATOM   2327  HH  TYR L  42       2.711  -0.687   0.044  1.00  0.22              
ATOM   2328  CD2 TYR L  42       3.557   0.255  -4.103  1.00  1.99              
ATOM   2329  HD2 TYR L  42       3.351   0.902  -4.944  1.00  1.36              
ATOM   2330  CE2 TYR L  42       2.728   0.303  -2.976  1.00  1.99              
ATOM   2331  HE2 TYR L  42       1.891   0.975  -2.940  1.00  1.36              
ATOM   2332  C   TYR L  42       7.822  -0.837  -6.306  1.00  2.00              
ATOM   2333  O   TYR L  42       8.165   0.139  -6.968  1.00  1.70              
ATOM   2334  N   LEU L  43       8.071  -2.092  -6.718  1.00  1.85              
ATOM   2335  HN  LEU L  43       7.841  -2.853  -6.102  1.00  0.22              
ATOM   2336  CA  LEU L  43       8.607  -2.470  -8.013  1.00  2.27              
ATOM   2337  HA  LEU L  43       8.871  -1.595  -8.593  1.00  1.32              
ATOM   2338  CB  LEU L  43       9.839  -3.388  -7.804  1.00  2.17              
ATOM   2339  HB1 LEU L  43      10.530  -2.797  -7.172  1.00  1.32              
ATOM   2340  HB2 LEU L  43       9.552  -4.287  -7.222  1.00  1.32              
ATOM   2341  CG  LEU L  43      10.636  -3.806  -9.059  1.00  2.27              
ATOM   2342  HG  LEU L  43      10.660  -2.928  -9.745  1.00  1.32              
ATOM   2343  CD1 LEU L  43      10.064  -4.982  -9.848  1.00  2.06              
ATOM   2344 HD11 LEU L  43      10.773  -5.255 -10.662  1.00  1.32              
ATOM   2345 HD12 LEU L  43       9.901  -5.860  -9.197  1.00  1.32              
ATOM   2346 HD13 LEU L  43       9.108  -4.713 -10.330  1.00  1.32              
ATOM   2347  CD2 LEU L  43      12.077  -4.172  -8.689  1.00  2.06              
ATOM   2348 HD21 LEU L  43      12.671  -4.347  -9.614  1.00  1.32              
ATOM   2349 HD22 LEU L  43      12.564  -3.346  -8.130  1.00  1.32              
ATOM   2350 HD23 LEU L  43      12.105  -5.089  -8.073  1.00  1.32              
ATOM   2351  C   LEU L  43       7.581  -3.274  -8.774  1.00  2.00              
ATOM   2352  O   LEU L  43       7.184  -4.343  -8.321  1.00  1.70              
ATOM   2353  N   GLN L  44       7.146  -2.835  -9.960  1.00  1.85              
ATOM   2354  HN  GLN L  44       7.404  -1.925 -10.312  1.00  0.22              
ATOM   2355  CA  GLN L  44       6.341  -3.647 -10.847  1.00  2.27              
ATOM   2356  HA  GLN L  44       5.962  -4.522 -10.338  1.00  1.32              
ATOM   2357  CB  GLN L  44       5.142  -2.830 -11.355  1.00  2.17              
ATOM   2358  HB1 GLN L  44       4.550  -2.491 -10.477  1.00  1.32              
ATOM   2359  HB2 GLN L  44       5.507  -1.917 -11.877  1.00  1.32              
ATOM   2360  CG  GLN L  44       4.249  -3.648 -12.300  1.00  2.17              
ATOM   2361  HG1 GLN L  44       4.785  -3.892 -13.242  1.00  1.32              
ATOM   2362  HG2 GLN L  44       3.949  -4.605 -11.824  1.00  1.32              
ATOM   2363  CD  GLN L  44       3.026  -2.841 -12.683  1.00  2.00              
ATOM   2364  OE1 GLN L  44       3.101  -1.843 -13.405  1.00  1.70              
ATOM   2365  NE2 GLN L  44       1.857  -3.297 -12.194  1.00  1.85              
ATOM   2366 HE21 GLN L  44       1.037  -2.888 -12.604  1.00  0.22              
ATOM   2367 HE22 GLN L  44       1.848  -4.196 -11.764  1.00  0.22              
ATOM   2368  C   GLN L  44       7.139  -4.147 -12.039  1.00  2.00              
ATOM   2369  O   GLN L  44       7.601  -3.368 -12.869  1.00  1.70              
ATOM   2370  N   LYS L  45       7.323  -5.475 -12.182  1.00  1.85              
ATOM   2371  HN  LYS L  45       6.944  -6.119 -11.518  1.00  0.22              
ATOM   2372  CA  LYS L  45       7.932  -6.021 -13.389  1.00  2.27              
ATOM   2373  HA  LYS L  45       8.742  -5.366 -13.682  1.00  1.32              
ATOM   2374  CB  LYS L  45       8.512  -7.443 -13.153  1.00  2.17              
ATOM   2375  HB1 LYS L  45       7.711  -8.104 -12.759  1.00  1.32              
ATOM   2376  HB2 LYS L  45       8.853  -7.862 -14.126  1.00  1.32              
ATOM   2377  CG  LYS L  45       9.716  -7.463 -12.197  1.00  2.17              
ATOM   2378  HG1 LYS L  45      10.481  -6.736 -12.561  1.00  1.32              
ATOM   2379  HG2 LYS L  45       9.371  -7.126 -11.197  1.00  1.32              
ATOM   2380  CD  LYS L  45      10.365  -8.852 -12.056  1.00  2.17              
ATOM   2381  HD1 LYS L  45       9.586  -9.559 -11.700  1.00  1.32              
ATOM   2382  HD2 LYS L  45      10.711  -9.187 -13.060  1.00  1.32              
ATOM   2383  CE  LYS L  45      11.536  -8.884 -11.070  1.00  2.17              
ATOM   2384  HE1 LYS L  45      12.354  -8.229 -11.411  1.00  1.32              
ATOM   2385  HE2 LYS L  45      11.196  -8.536 -10.070  1.00  1.32              
ATOM   2386  NZ  LYS L  45      12.077 -10.243 -10.918  1.00  1.85              
ATOM   2387  HZ1 LYS L  45      12.865 -10.269 -10.241  1.00  0.22              
ATOM   2388  HZ2 LYS L  45      11.348 -10.897 -10.549  1.00  0.22              
ATOM   2389  HZ3 LYS L  45      12.408 -10.641 -11.824  1.00  0.22              
ATOM   2390  C   LYS L  45       6.897  -6.075 -14.523  1.00  2.00              
ATOM   2391  O   LYS L  45       5.707  -6.132 -14.210  1.00  1.70              
ATOM   2392  N   PRO L  46       7.245  -6.071 -15.820  1.00  1.85              
ATOM   2393  CD  PRO L  46       8.599  -5.730 -16.252  1.00  2.17              
ATOM   2394  HD1 PRO L  46       8.766  -4.642 -16.082  1.00  1.32              
ATOM   2395  HD2 PRO L  46       9.381  -6.317 -15.725  1.00  1.32              
ATOM   2396  CA  PRO L  46       6.296  -5.720 -16.881  1.00  2.27              
ATOM   2397  HA  PRO L  46       5.959  -4.715 -16.669  1.00  1.32              
ATOM   2398  CB  PRO L  46       7.137  -5.783 -18.180  1.00  2.17              
ATOM   2399  HB1 PRO L  46       7.046  -4.822 -18.728  1.00  1.32              
ATOM   2400  HB2 PRO L  46       6.816  -6.606 -18.855  1.00  1.32              
ATOM   2401  CG  PRO L  46       8.593  -6.029 -17.746  1.00  2.17              
ATOM   2402  HG1 PRO L  46       9.318  -5.403 -18.305  1.00  1.32              
ATOM   2403  HG2 PRO L  46       8.848  -7.102 -17.899  1.00  1.32              
ATOM   2404  C   PRO L  46       5.020  -6.542 -17.003  1.00  2.00              
ATOM   2405  O   PRO L  46       4.004  -5.986 -17.422  1.00  1.70              
ATOM   2406  N   GLY L  47       5.026  -7.841 -16.649  1.00  1.85              
ATOM   2407  HN  GLY L  47       5.891  -8.271 -16.372  1.00  0.22              
ATOM   2408  CA  GLY L  47       3.824  -8.674 -16.690  1.00  2.17              
ATOM   2409  HA1 GLY L  47       4.080  -9.576 -17.225  1.00  1.32              
ATOM   2410  HA2 GLY L  47       3.006  -8.144 -17.156  1.00  1.32              
ATOM   2411  C   GLY L  47       3.331  -9.116 -15.341  1.00  2.00              
ATOM   2412  O   GLY L  47       2.544 -10.058 -15.254  1.00  1.70              
ATOM   2413  N   GLN L  48       3.778  -8.468 -14.251  1.00  1.85              
ATOM   2414  HN  GLN L  48       4.354  -7.652 -14.347  1.00  0.22              
ATOM   2415  CA  GLN L  48       3.459  -8.884 -12.895  1.00  2.27              
ATOM   2416  HA  GLN L  48       2.764  -9.711 -12.914  1.00  1.32              
ATOM   2417  CB  GLN L  48       4.736  -9.350 -12.150  1.00  2.17              
ATOM   2418  HB1 GLN L  48       5.484  -8.528 -12.167  1.00  1.32              
ATOM   2419  HB2 GLN L  48       4.493  -9.568 -11.085  1.00  1.32              
ATOM   2420  CG  GLN L  48       5.326 -10.629 -12.787  1.00  2.17              
ATOM   2421  HG1 GLN L  48       4.533 -11.406 -12.833  1.00  1.32              
ATOM   2422  HG2 GLN L  48       5.664 -10.421 -13.822  1.00  1.32              
ATOM   2423  CD  GLN L  48       6.471 -11.209 -11.969  1.00  2.00              
ATOM   2424  OE1 GLN L  48       6.289 -11.791 -10.897  1.00  1.70              
ATOM   2425  NE2 GLN L  48       7.710 -11.090 -12.488  1.00  1.85              
ATOM   2426 HE21 GLN L  48       8.437 -11.610 -12.039  1.00  0.22              
ATOM   2427 HE22 GLN L  48       7.832 -10.672 -13.384  1.00  0.22              
ATOM   2428  C   GLN L  48       2.764  -7.790 -12.100  1.00  2.00              
ATOM   2429  O   GLN L  48       2.642  -6.640 -12.521  1.00  1.70              
ATOM   2430  N   SER L  49       2.281  -8.131 -10.893  1.00  1.85              
ATOM   2431  HN  SER L  49       2.353  -9.064 -10.542  1.00  0.22              
ATOM   2432  CA  SER L  49       1.782  -7.168  -9.929  1.00  2.27              
ATOM   2433  HA  SER L  49       1.154  -6.463 -10.455  1.00  1.32              
ATOM   2434  CB  SER L  49       0.916  -7.889  -8.855  1.00  2.17              
ATOM   2435  HB1 SER L  49       0.522  -7.177  -8.104  1.00  1.32              
ATOM   2436  HB2 SER L  49       0.039  -8.328  -9.384  1.00  1.32              
ATOM   2437  OG  SER L  49       1.622  -8.940  -8.189  1.00  1.77              
ATOM   2438  HG1 SER L  49       1.050  -9.265  -7.478  1.00  0.22              
ATOM   2439  C   SER L  49       2.950  -6.392  -9.312  1.00  2.00              
ATOM   2440  O   SER L  49       4.098  -6.837  -9.428  1.00  1.70              
ATOM   2441  N   PRO L  50       2.792  -5.219  -8.693  1.00  1.85              
ATOM   2442  CD  PRO L  50       1.512  -4.608  -8.355  1.00  2.17              
ATOM   2443  HD1 PRO L  50       0.891  -4.476  -9.265  1.00  1.32              
ATOM   2444  HD2 PRO L  50       0.987  -5.247  -7.610  1.00  1.32              
ATOM   2445  CA  PRO L  50       3.902  -4.586  -8.002  1.00  2.27              
ATOM   2446  HA  PRO L  50       4.761  -4.570  -8.648  1.00  1.32              
ATOM   2447  CB  PRO L  50       3.378  -3.179  -7.666  1.00  2.17              
ATOM   2448  HB1 PRO L  50       3.720  -2.467  -8.448  1.00  1.32              
ATOM   2449  HB2 PRO L  50       3.731  -2.819  -6.677  1.00  1.32              
ATOM   2450  CG  PRO L  50       1.845  -3.268  -7.693  1.00  2.17              
ATOM   2451  HG1 PRO L  50       1.398  -2.426  -8.258  1.00  1.32              
ATOM   2452  HG2 PRO L  50       1.457  -3.262  -6.652  1.00  1.32              
ATOM   2453  C   PRO L  50       4.290  -5.365  -6.761  1.00  2.00              
ATOM   2454  O   PRO L  50       3.493  -6.129  -6.236  1.00  1.70              
ATOM   2455  N   LYS L  51       5.524  -5.222  -6.276  1.00  1.85              
ATOM   2456  HN  LYS L  51       6.208  -4.723  -6.812  1.00  0.22              
ATOM   2457  CA  LYS L  51       5.966  -5.874  -5.061  1.00  2.27              
ATOM   2458  HA  LYS L  51       5.112  -6.125  -4.445  1.00  1.32              
ATOM   2459  CB  LYS L  51       6.754  -7.169  -5.390  1.00  2.17              
ATOM   2460  HB1 LYS L  51       7.025  -7.679  -4.442  1.00  1.32              
ATOM   2461  HB2 LYS L  51       6.071  -7.857  -5.941  1.00  1.32              
ATOM   2462  CG  LYS L  51       8.017  -6.962  -6.243  1.00  2.17              
ATOM   2463  HG1 LYS L  51       7.735  -6.525  -7.228  1.00  1.32              
ATOM   2464  HG2 LYS L  51       8.667  -6.232  -5.713  1.00  1.32              
ATOM   2465  CD  LYS L  51       8.763  -8.287  -6.468  1.00  2.17              
ATOM   2466  HD1 LYS L  51       8.920  -8.788  -5.485  1.00  1.32              
ATOM   2467  HD2 LYS L  51       8.110  -8.958  -7.071  1.00  1.32              
ATOM   2468  CE  LYS L  51      10.114  -8.157  -7.172  1.00  2.17              
ATOM   2469  HE1 LYS L  51      10.611  -9.148  -7.253  1.00  1.32              
ATOM   2470  HE2 LYS L  51       9.993  -7.728  -8.188  1.00  1.32              
ATOM   2471  NZ  LYS L  51      10.987  -7.272  -6.392  1.00  1.85              
ATOM   2472  HZ1 LYS L  51      11.944  -7.247  -6.835  1.00  0.22              
ATOM   2473  HZ2 LYS L  51      10.582  -6.324  -6.315  1.00  0.22              
ATOM   2474  HZ3 LYS L  51      11.087  -7.684  -5.429  1.00  0.22              
ATOM   2475  C   LYS L  51       6.799  -4.890  -4.258  1.00  2.00              
ATOM   2476  O   LYS L  51       7.406  -3.976  -4.817  1.00  1.70              
ATOM   2477  N   LEU L  52       6.853  -5.016  -2.920  1.00  1.85              
ATOM   2478  HN  LEU L  52       6.430  -5.777  -2.432  1.00  0.22              
ATOM   2479  CA  LEU L  52       7.531  -4.067  -2.059  1.00  2.27              
ATOM   2480  HA  LEU L  52       7.330  -3.066  -2.401  1.00  1.32              
ATOM   2481  CB  LEU L  52       6.914  -4.237  -0.657  1.00  2.17              
ATOM   2482  HB1 LEU L  52       5.810  -4.193  -0.808  1.00  1.32              
ATOM   2483  HB2 LEU L  52       7.175  -5.259  -0.298  1.00  1.32              
ATOM   2484  CG  LEU L  52       7.201  -3.275   0.508  1.00  2.27              
ATOM   2485  HG  LEU L  52       6.463  -3.554   1.307  1.00  1.32              
ATOM   2486  CD1 LEU L  52       6.968  -1.807   0.197  1.00  2.06              
ATOM   2487 HD11 LEU L  52       7.225  -1.192   1.086  1.00  1.32              
ATOM   2488 HD12 LEU L  52       7.575  -1.458  -0.660  1.00  1.32              
ATOM   2489 HD13 LEU L  52       5.895  -1.631  -0.016  1.00  1.32              
ATOM   2490  CD2 LEU L  52       8.565  -3.515   1.128  1.00  2.06              
ATOM   2491 HD21 LEU L  52       8.640  -3.017   2.115  1.00  1.32              
ATOM   2492 HD22 LEU L  52       8.689  -4.608   1.271  1.00  1.32              
ATOM   2493 HD23 LEU L  52       9.372  -3.136   0.482  1.00  1.32              
ATOM   2494  C   LEU L  52       9.036  -4.241  -2.103  1.00  2.00              
ATOM   2495  O   LEU L  52       9.566  -5.352  -2.152  1.00  1.70              
ATOM   2496  N   LEU L  53       9.741  -3.101  -2.179  1.00  1.85              
ATOM   2497  HN  LEU L  53       9.244  -2.235  -2.278  1.00  0.22              
ATOM   2498  CA  LEU L  53      11.176  -3.009  -2.089  1.00  2.27              
ATOM   2499  HA  LEU L  53      11.622  -3.983  -2.213  1.00  1.32              
ATOM   2500  CB  LEU L  53      11.728  -2.012  -3.139  1.00  2.17              
ATOM   2501  HB1 LEU L  53      11.272  -1.008  -2.994  1.00  1.32              
ATOM   2502  HB2 LEU L  53      12.827  -1.906  -2.994  1.00  1.32              
ATOM   2503  CG  LEU L  53      11.490  -2.424  -4.599  1.00  2.27              
ATOM   2504  HG  LEU L  53      10.394  -2.367  -4.814  1.00  1.32              
ATOM   2505  CD1 LEU L  53      11.941  -3.869  -4.853  1.00  2.06              
ATOM   2506 HD11 LEU L  53      12.011  -4.071  -5.939  1.00  1.32              
ATOM   2507 HD12 LEU L  53      12.936  -4.046  -4.398  1.00  1.32              
ATOM   2508 HD13 LEU L  53      11.220  -4.584  -4.400  1.00  1.32              
ATOM   2509  CD2 LEU L  53      12.204  -1.422  -5.520  1.00  2.06              
ATOM   2510 HD21 LEU L  53      12.178  -1.748  -6.579  1.00  1.32              
ATOM   2511 HD22 LEU L  53      11.717  -0.425  -5.459  1.00  1.32              
ATOM   2512 HD23 LEU L  53      13.270  -1.308  -5.230  1.00  1.32              
ATOM   2513  C   LEU L  53      11.553  -2.511  -0.712  1.00  2.00              
ATOM   2514  O   LEU L  53      12.245  -3.162   0.070  1.00  1.70              
ATOM   2515  N   ILE L  54      11.086  -1.299  -0.395  1.00  1.85              
ATOM   2516  HN  ILE L  54      10.448  -0.834  -1.001  1.00  0.22              
ATOM   2517  CA  ILE L  54      11.439  -0.587   0.808  1.00  2.27              
ATOM   2518  HA  ILE L  54      12.010  -1.217   1.471  1.00  1.32              
ATOM   2519  CB  ILE L  54      12.232   0.658   0.443  1.00  2.27              
ATOM   2520  HB  ILE L  54      11.648   1.223  -0.314  1.00  1.32              
ATOM   2521  CG2 ILE L  54      12.451   1.590   1.656  1.00  2.06              
ATOM   2522 HG21 ILE L  54      12.994   2.512   1.363  1.00  1.32              
ATOM   2523 HG22 ILE L  54      11.496   1.924   2.113  1.00  1.32              
ATOM   2524 HG23 ILE L  54      13.046   1.064   2.425  1.00  1.32              
ATOM   2525  CG1 ILE L  54      13.564   0.242  -0.219  1.00  2.17              
ATOM   2526 HG11 ILE L  54      14.119  -0.429   0.474  1.00  1.32              
ATOM   2527 HG12 ILE L  54      13.356  -0.329  -1.150  1.00  1.32              
ATOM   2528  CD  ILE L  54      14.437   1.435  -0.581  1.00  2.06              
ATOM   2529  HD1 ILE L  54      15.288   1.128  -1.225  1.00  1.32              
ATOM   2530  HD2 ILE L  54      13.847   2.208  -1.119  1.00  1.32              
ATOM   2531  HD3 ILE L  54      14.843   1.895   0.342  1.00  1.32              
ATOM   2532  C   ILE L  54      10.167  -0.200   1.514  1.00  2.00              
ATOM   2533  O   ILE L  54       9.228   0.265   0.876  1.00  1.70              
ATOM   2534  N   TYR L  55      10.110  -0.365   2.840  1.00  1.85              
ATOM   2535  HN  TYR L  55      10.922  -0.701   3.329  1.00  0.22              
ATOM   2536  CA  TYR L  55       9.042   0.154   3.668  1.00  2.27              
ATOM   2537  HA  TYR L  55       8.343   0.708   3.055  1.00  1.32              
ATOM   2538  CB  TYR L  55       8.261  -0.977   4.397  1.00  2.17              
ATOM   2539  HB1 TYR L  55       7.392  -0.555   4.943  1.00  1.32              
ATOM   2540  HB2 TYR L  55       7.878  -1.694   3.640  1.00  1.32              
ATOM   2541  CG  TYR L  55       9.110  -1.749   5.374  1.00  1.99              
ATOM   2542  CD1 TYR L  55       9.120  -1.397   6.734  1.00  1.99              
ATOM   2543  HD1 TYR L  55       8.476  -0.604   7.082  1.00  1.36              
ATOM   2544  CE1 TYR L  55       9.982  -2.037   7.632  1.00  1.99              
ATOM   2545  HE1 TYR L  55      10.008  -1.739   8.669  1.00  1.36              
ATOM   2546  CZ  TYR L  55      10.834  -3.047   7.180  1.00  1.99              
ATOM   2547  OH  TYR L  55      11.727  -3.655   8.082  1.00  1.77              
ATOM   2548  HH  TYR L  55      12.394  -4.137   7.567  1.00  0.22              
ATOM   2549  CD2 TYR L  55       9.933  -2.799   4.941  1.00  1.99              
ATOM   2550  HD2 TYR L  55       9.926  -3.088   3.900  1.00  1.36              
ATOM   2551  CE2 TYR L  55      10.788  -3.448   5.842  1.00  1.99              
ATOM   2552  HE2 TYR L  55      11.425  -4.242   5.497  1.00  1.36              
ATOM   2553  C   TYR L  55       9.634   1.156   4.644  1.00  2.00              
ATOM   2554  O   TYR L  55      10.853   1.259   4.780  1.00  1.70              
ATOM   2555  N   LYS L  56       8.778   1.924   5.355  1.00  1.85              
ATOM   2556  HN  LYS L  56       7.790   1.820   5.219  1.00  0.22              
ATOM   2557  CA  LYS L  56       9.168   2.908   6.355  1.00  2.27              
ATOM   2558  HA  LYS L  56       8.332   3.586   6.449  1.00  1.32              
ATOM   2559  CB  LYS L  56       9.358   2.217   7.730  1.00  2.17              
ATOM   2560  HB1 LYS L  56       8.471   1.572   7.913  1.00  1.32              
ATOM   2561  HB2 LYS L  56      10.245   1.547   7.664  1.00  1.32              
ATOM   2562  CG  LYS L  56       9.515   3.164   8.930  1.00  2.17              
ATOM   2563  HG1 LYS L  56      10.398   3.819   8.760  1.00  1.32              
ATOM   2564  HG2 LYS L  56       8.622   3.824   9.004  1.00  1.32              
ATOM   2565  CD  LYS L  56       9.713   2.389  10.240  1.00  2.17              
ATOM   2566  HD1 LYS L  56       8.756   1.877  10.491  1.00  1.32              
ATOM   2567  HD2 LYS L  56      10.477   1.593  10.089  1.00  1.32              
ATOM   2568  CE  LYS L  56      10.120   3.271  11.424  1.00  2.17              
ATOM   2569  HE1 LYS L  56       9.494   4.188  11.447  1.00  1.32              
ATOM   2570  HE2 LYS L  56       9.998   2.717  12.380  1.00  1.32              
ATOM   2571  NZ  LYS L  56      11.527   3.684  11.319  1.00  1.85              
ATOM   2572  HZ1 LYS L  56      11.777   4.289  12.123  1.00  0.22              
ATOM   2573  HZ2 LYS L  56      12.156   2.844  11.342  1.00  0.22              
ATOM   2574  HZ3 LYS L  56      11.700   4.234  10.452  1.00  0.22              
ATOM   2575  C   LYS L  56      10.355   3.786   5.952  1.00  2.00              
ATOM   2576  O   LYS L  56      11.415   3.773   6.582  1.00  1.70              
ATOM   2577  N   VAL L  57      10.178   4.534   4.839  1.00  1.85              
ATOM   2578  HN  VAL L  57       9.344   4.370   4.310  1.00  0.22              
ATOM   2579  CA  VAL L  57      11.136   5.441   4.215  1.00  2.27              
ATOM   2580  HA  VAL L  57      10.646   5.736   3.304  1.00  1.32              
ATOM   2581  CB  VAL L  57      11.349   6.778   4.952  1.00  2.27              
ATOM   2582  HB  VAL L  57      10.336   7.222   5.118  1.00  1.32              
ATOM   2583  CG1 VAL L  57      12.021   6.667   6.337  1.00  2.06              
ATOM   2584 HG11 VAL L  57      12.216   7.680   6.746  1.00  1.32              
ATOM   2585 HG12 VAL L  57      11.349   6.148   7.051  1.00  1.32              
ATOM   2586 HG13 VAL L  57      12.986   6.124   6.281  1.00  1.32              
ATOM   2587  CG2 VAL L  57      12.143   7.749   4.060  1.00  2.06              
ATOM   2588 HG21 VAL L  57      12.236   8.733   4.565  1.00  1.32              
ATOM   2589 HG22 VAL L  57      13.168   7.373   3.863  1.00  1.32              
ATOM   2590 HG23 VAL L  57      11.627   7.902   3.088  1.00  1.32              
ATOM   2591  C   VAL L  57      12.397   4.791   3.659  1.00  2.00              
ATOM   2592  O   VAL L  57      12.665   4.858   2.462  1.00  1.70              
ATOM   2593  N   SER L  65      13.197   4.148   4.513  1.00  1.85              
ATOM   2594  HN  SER L  65      12.876   4.067   5.460  1.00  0.22              
ATOM   2595  CA  SER L  65      14.553   3.731   4.215  1.00  2.27              
ATOM   2596  HA  SER L  65      14.800   4.001   3.200  1.00  1.32              
ATOM   2597  CB  SER L  65      15.544   4.458   5.160  1.00  2.17              
ATOM   2598  HB1 SER L  65      16.592   4.181   4.918  1.00  1.32              
ATOM   2599  HB2 SER L  65      15.435   5.553   4.996  1.00  1.32              
ATOM   2600  OG  SER L  65      15.278   4.179   6.537  1.00  1.77              
ATOM   2601  HG1 SER L  65      15.919   4.696   7.062  1.00  0.22              
ATOM   2602  C   SER L  65      14.823   2.242   4.330  1.00  2.00              
ATOM   2603  O   SER L  65      15.904   1.791   3.957  1.00  1.70              
ATOM   2604  N   ASN L  66      13.889   1.426   4.856  1.00  1.85              
ATOM   2605  HN  ASN L  66      12.942   1.735   4.970  1.00  0.22              
ATOM   2606  CA  ASN L  66      14.171   0.064   5.296  1.00  2.27              
ATOM   2607  HA  ASN L  66      15.227  -0.037   5.517  1.00  1.32              
ATOM   2608  CB  ASN L  66      13.339  -0.285   6.561  1.00  2.17              
ATOM   2609  HB1 ASN L  66      12.287   0.038   6.429  1.00  1.32              
ATOM   2610  HB2 ASN L  66      13.333  -1.383   6.736  1.00  1.32              
ATOM   2611  CG  ASN L  66      13.897   0.339   7.834  1.00  2.00              
ATOM   2612  OD1 ASN L  66      14.055  -0.344   8.848  1.00  1.70              
ATOM   2613  ND2 ASN L  66      14.209   1.649   7.839  1.00  1.85              
ATOM   2614 HD21 ASN L  66      14.588   2.029   8.680  1.00  0.22              
ATOM   2615 HD22 ASN L  66      14.130   2.204   7.013  1.00  0.22              
ATOM   2616  C   ASN L  66      13.846  -0.979   4.233  1.00  2.00              
ATOM   2617  O   ASN L  66      12.741  -1.030   3.703  1.00  1.70              
ATOM   2618  N   ARG L  67      14.800  -1.877   3.911  1.00  1.85              
ATOM   2619  HN  ARG L  67      15.684  -1.885   4.390  1.00  0.22              
ATOM   2620  CA  ARG L  67      14.574  -2.944   2.947  1.00  2.27              
ATOM   2621  HA  ARG L  67      14.056  -2.541   2.085  1.00  1.32              
ATOM   2622  CB  ARG L  67      15.890  -3.619   2.502  1.00  2.17              
ATOM   2623  HB1 ARG L  67      16.389  -4.044   3.405  1.00  1.32              
ATOM   2624  HB2 ARG L  67      15.672  -4.469   1.812  1.00  1.32              
ATOM   2625  CG  ARG L  67      16.881  -2.695   1.792  1.00  2.17              
ATOM   2626  HG1 ARG L  67      16.455  -2.371   0.816  1.00  1.32              
ATOM   2627  HG2 ARG L  67      17.049  -1.783   2.404  1.00  1.32              
ATOM   2628  CD  ARG L  67      18.218  -3.398   1.561  1.00  2.17              
ATOM   2629  HD1 ARG L  67      18.650  -3.789   2.509  1.00  1.32              
ATOM   2630  HD2 ARG L  67      18.093  -4.256   0.858  1.00  1.32              
ATOM   2631  NE  ARG L  67      19.125  -2.395   0.944  1.00  1.85              
ATOM   2632  HE  ARG L  67      18.845  -2.003   0.060  1.00  0.22              
ATOM   2633  CZ  ARG L  67      19.919  -1.564   1.620  1.00  2.00              
ATOM   2634  NH1 ARG L  67      20.714  -0.760   0.929  1.00  1.85              
ATOM   2635 HH11 ARG L  67      21.474  -0.374   1.455  1.00  0.22              
ATOM   2636 HH12 ARG L  67      20.946  -1.128   0.028  1.00  0.22              
ATOM   2637  NH2 ARG L  67      19.981  -1.521   2.938  1.00  1.85              
ATOM   2638 HH21 ARG L  67      20.605  -0.872   3.385  1.00  0.22              
ATOM   2639 HH22 ARG L  67      19.553  -2.244   3.477  1.00  0.22              
ATOM   2640  C   ARG L  67      13.740  -4.077   3.515  1.00  2.00              
ATOM   2641  O   ARG L  67      13.754  -4.352   4.712  1.00  1.70              
ATOM   2642  N   PHE L  68      13.020  -4.791   2.644  1.00  1.85              
ATOM   2643  HN  PHE L  68      12.991  -4.532   1.679  1.00  0.22              
ATOM   2644  CA  PHE L  68      12.177  -5.898   3.032  1.00  2.27              
ATOM   2645  HA  PHE L  68      11.897  -5.788   4.071  1.00  1.32              
ATOM   2646  CB  PHE L  68      10.896  -5.766   2.182  1.00  2.17              
ATOM   2647  HB1 PHE L  68      10.495  -4.746   2.353  1.00  1.32              
ATOM   2648  HB2 PHE L  68      11.117  -5.858   1.102  1.00  1.32              
ATOM   2649  CG  PHE L  68       9.807  -6.727   2.534  1.00  1.99              
ATOM   2650  CD1 PHE L  68       9.014  -6.538   3.672  1.00  1.99              
ATOM   2651  HD1 PHE L  68       9.136  -5.651   4.274  1.00  1.36              
ATOM   2652  CE1 PHE L  68       8.036  -7.479   4.010  1.00  1.99              
ATOM   2653  HE1 PHE L  68       7.409  -7.310   4.867  1.00  1.36              
ATOM   2654  CZ  PHE L  68       7.856  -8.620   3.221  1.00  1.99              
ATOM   2655  HZ  PHE L  68       7.068  -9.324   3.447  1.00  1.36              
ATOM   2656  CD2 PHE L  68       9.607  -7.862   1.736  1.00  1.99              
ATOM   2657  HD2 PHE L  68      10.224  -8.010   0.863  1.00  1.36              
ATOM   2658  CE2 PHE L  68       8.651  -8.817   2.087  1.00  1.99              
ATOM   2659  HE2 PHE L  68       8.506  -9.683   1.460  1.00  1.36              
ATOM   2660  C   PHE L  68      12.855  -7.270   2.918  1.00  2.00              
ATOM   2661  O   PHE L  68      13.972  -7.426   2.426  1.00  1.70              
ATOM   2662  N   SER L  69      12.154  -8.315   3.398  1.00  1.85              
ATOM   2663  HN  SER L  69      11.236  -8.130   3.741  1.00  0.22              
ATOM   2664  CA  SER L  69      12.529  -9.720   3.363  1.00  2.27              
ATOM   2665  HA  SER L  69      13.454  -9.821   3.911  1.00  1.32              
ATOM   2666  CB  SER L  69      11.449 -10.594   4.049  1.00  2.17              
ATOM   2667  HB1 SER L  69      11.150 -10.106   5.004  1.00  1.32              
ATOM   2668  HB2 SER L  69      10.539 -10.653   3.407  1.00  1.32              
ATOM   2669  OG  SER L  69      11.949 -11.900   4.347  1.00  1.77              
ATOM   2670  HG1 SER L  69      11.169 -12.470   4.480  1.00  0.22              
ATOM   2671  C   SER L  69      12.749 -10.267   1.958  1.00  2.00              
ATOM   2672  O   SER L  69      11.825 -10.492   1.176  1.00  1.70              
ATOM   2673  N   GLY L  70      14.025 -10.469   1.580  1.00  1.85              
ATOM   2674  HN  GLY L  70      14.765 -10.296   2.229  1.00  0.22              
ATOM   2675  CA  GLY L  70      14.395 -10.923   0.242  1.00  2.17              
ATOM   2676  HA1 GLY L  70      13.647 -11.612  -0.122  1.00  1.32              
ATOM   2677  HA2 GLY L  70      15.372 -11.373   0.314  1.00  1.32              
ATOM   2678  C   GLY L  70      14.506  -9.817  -0.770  1.00  2.00              
ATOM   2679  O   GLY L  70      14.697 -10.067  -1.959  1.00  1.70              
ATOM   2680  N   VAL L  71      14.424  -8.547  -0.337  1.00  1.85              
ATOM   2681  HN  VAL L  71      14.235  -8.341   0.625  1.00  0.22              
ATOM   2682  CA  VAL L  71      14.725  -7.418  -1.200  1.00  2.27              
ATOM   2683  HA  VAL L  71      14.433  -7.678  -2.202  1.00  1.32              
ATOM   2684  CB  VAL L  71      13.939  -6.163  -0.863  1.00  2.27              
ATOM   2685  HB  VAL L  71      14.098  -5.895   0.206  1.00  1.32              
ATOM   2686  CG1 VAL L  71      14.393  -4.988  -1.759  1.00  2.06              
ATOM   2687 HG11 VAL L  71      13.778  -4.091  -1.557  1.00  1.32              
ATOM   2688 HG12 VAL L  71      15.448  -4.706  -1.557  1.00  1.32              
ATOM   2689 HG13 VAL L  71      14.290  -5.251  -2.831  1.00  1.32              
ATOM   2690  CG2 VAL L  71      12.451  -6.478  -1.097  1.00  2.06              
ATOM   2691 HG21 VAL L  71      11.826  -5.595  -0.859  1.00  1.32              
ATOM   2692 HG22 VAL L  71      12.270  -6.747  -2.156  1.00  1.32              
ATOM   2693 HG23 VAL L  71      12.109  -7.315  -0.454  1.00  1.32              
ATOM   2694  C   VAL L  71      16.220  -7.131  -1.118  1.00  2.00              
ATOM   2695  O   VAL L  71      16.720  -6.903  -0.015  1.00  1.70              
ATOM   2696  N   PRO L  72      16.985  -7.160  -2.203  1.00  1.85              
ATOM   2697  CD  PRO L  72      16.513  -7.527  -3.537  1.00  2.17              
ATOM   2698  HD1 PRO L  72      16.272  -8.615  -3.546  1.00  1.32              
ATOM   2699  HD2 PRO L  72      15.624  -6.932  -3.842  1.00  1.32              
ATOM   2700  CA  PRO L  72      18.439  -7.174  -2.110  1.00  2.27              
ATOM   2701  HA  PRO L  72      18.734  -7.902  -1.366  1.00  1.32              
ATOM   2702  CB  PRO L  72      18.887  -7.580  -3.528  1.00  2.17              
ATOM   2703  HB1 PRO L  72      19.048  -8.682  -3.546  1.00  1.32              
ATOM   2704  HB2 PRO L  72      19.820  -7.084  -3.861  1.00  1.32              
ATOM   2705  CG  PRO L  72      17.701  -7.236  -4.430  1.00  2.17              
ATOM   2706  HG1 PRO L  72      17.683  -7.835  -5.362  1.00  1.32              
ATOM   2707  HG2 PRO L  72      17.721  -6.153  -4.688  1.00  1.32              
ATOM   2708  C   PRO L  72      19.056  -5.848  -1.693  1.00  2.00              
ATOM   2709  O   PRO L  72      18.461  -4.776  -1.832  1.00  1.70              
ATOM   2710  N   ASP L  74      20.293  -5.932  -1.173  1.00  1.85              
ATOM   2711  HN  ASP L  74      20.692  -6.837  -1.008  1.00  0.22              
ATOM   2712  CA  ASP L  74      21.071  -4.883  -0.551  1.00  2.27              
ATOM   2713  HA  ASP L  74      20.520  -4.535   0.310  1.00  1.32              
ATOM   2714  CB  ASP L  74      22.413  -5.483  -0.075  1.00  2.17              
ATOM   2715  HB1 ASP L  74      22.973  -5.925  -0.924  1.00  1.32              
ATOM   2716  HB2 ASP L  74      23.036  -4.698   0.404  1.00  1.32              
ATOM   2717  CG  ASP L  74      22.175  -6.563   0.953  1.00  2.00              
ATOM   2718  OD1 ASP L  74      21.671  -7.655   0.588  1.00  1.70              
ATOM   2719  OD2 ASP L  74      22.484  -6.323   2.147  1.00  1.70              
ATOM   2720  C   ASP L  74      21.351  -3.654  -1.413  1.00  2.00              
ATOM   2721  O   ASP L  74      21.689  -2.578  -0.920  1.00  1.70              
ATOM   2722  N   ARG L  75      21.204  -3.752  -2.740  1.00  1.85              
ATOM   2723  HN  ARG L  75      20.932  -4.624  -3.134  1.00  0.22              
ATOM   2724  CA  ARG L  75      21.449  -2.649  -3.646  1.00  2.27              
ATOM   2725  HA  ARG L  75      22.401  -2.213  -3.373  1.00  1.32              
ATOM   2726  CB  ARG L  75      21.596  -3.154  -5.107  1.00  2.17              
ATOM   2727  HB1 ARG L  75      21.858  -2.289  -5.756  1.00  1.32              
ATOM   2728  HB2 ARG L  75      22.465  -3.847  -5.137  1.00  1.32              
ATOM   2729  CG  ARG L  75      20.385  -3.896  -5.709  1.00  2.17              
ATOM   2730  HG1 ARG L  75      20.150  -4.802  -5.110  1.00  1.32              
ATOM   2731  HG2 ARG L  75      19.497  -3.231  -5.678  1.00  1.32              
ATOM   2732  CD  ARG L  75      20.622  -4.318  -7.169  1.00  2.17              
ATOM   2733  HD1 ARG L  75      20.813  -3.401  -7.768  1.00  1.32              
ATOM   2734  HD2 ARG L  75      21.492  -5.004  -7.277  1.00  1.32              
ATOM   2735  NE  ARG L  75      19.381  -4.945  -7.713  1.00  1.85              
ATOM   2736  HE  ARG L  75      18.859  -4.436  -8.431  1.00  0.22              
ATOM   2737  CZ  ARG L  75      19.041  -6.226  -7.535  1.00  2.00              
ATOM   2738  NH1 ARG L  75      17.917  -6.691  -8.066  1.00  1.85              
ATOM   2739 HH11 ARG L  75      17.878  -7.671  -8.191  1.00  0.22              
ATOM   2740 HH12 ARG L  75      17.708  -6.151  -8.908  1.00  0.22              
ATOM   2741  NH2 ARG L  75      19.872  -7.087  -6.973  1.00  1.85              
ATOM   2742 HH21 ARG L  75      19.565  -8.036  -6.917  1.00  0.22              
ATOM   2743 HH22 ARG L  75      20.748  -7.124  -7.484  1.00  0.22              
ATOM   2744  C   ARG L  75      20.442  -1.497  -3.559  1.00  2.00              
ATOM   2745  O   ARG L  75      20.763  -0.379  -3.954  1.00  1.70              
ATOM   2746  N   PHE L  76      19.218  -1.722  -3.031  1.00  1.85              
ATOM   2747  HN  PHE L  76      18.977  -2.642  -2.724  1.00  0.22              
ATOM   2748  CA  PHE L  76      18.166  -0.708  -2.962  1.00  2.27              
ATOM   2749  HA  PHE L  76      18.333   0.050  -3.712  1.00  1.32              
ATOM   2750  CB  PHE L  76      16.764  -1.351  -3.177  1.00  2.17              
ATOM   2751  HB1 PHE L  76      16.606  -2.142  -2.410  1.00  1.32              
ATOM   2752  HB2 PHE L  76      15.966  -0.586  -3.069  1.00  1.32              
ATOM   2753  CG  PHE L  76      16.568  -1.997  -4.520  1.00  1.99              
ATOM   2754  CD1 PHE L  76      17.365  -1.718  -5.642  1.00  1.99              
ATOM   2755  HD1 PHE L  76      18.180  -1.014  -5.591  1.00  1.36              
ATOM   2756  CE1 PHE L  76      17.137  -2.371  -6.856  1.00  1.99              
ATOM   2757  HE1 PHE L  76      17.771  -2.170  -7.703  1.00  1.36              
ATOM   2758  CZ  PHE L  76      16.108  -3.302  -6.975  1.00  1.99              
ATOM   2759  HZ  PHE L  76      15.947  -3.803  -7.921  1.00  1.36              
ATOM   2760  CD2 PHE L  76      15.517  -2.917  -4.661  1.00  1.99              
ATOM   2761  HD2 PHE L  76      14.883  -3.118  -3.812  1.00  1.36              
ATOM   2762  CE2 PHE L  76      15.285  -3.567  -5.880  1.00  1.99              
ATOM   2763  HE2 PHE L  76      14.476  -4.272  -5.984  1.00  1.36              
ATOM   2764  C   PHE L  76      18.101   0.007  -1.618  1.00  2.00              
ATOM   2765  O   PHE L  76      17.758  -0.608  -0.614  1.00  1.70              
ATOM   2766  N   SER L  77      18.394   1.318  -1.547  1.00  1.85              
ATOM   2767  HN  SER L  77      18.687   1.817  -2.371  1.00  0.22              
ATOM   2768  CA  SER L  77      18.232   2.112  -0.325  1.00  2.27              
ATOM   2769  HA  SER L  77      17.778   1.503   0.444  1.00  1.32              
ATOM   2770  CB  SER L  77      19.572   2.646   0.243  1.00  2.17              
ATOM   2771  HB1 SER L  77      19.396   3.235   1.169  1.00  1.32              
ATOM   2772  HB2 SER L  77      20.204   1.772   0.512  1.00  1.32              
ATOM   2773  OG  SER L  77      20.281   3.452  -0.694  1.00  1.77              
ATOM   2774  HG1 SER L  77      21.210   3.481  -0.396  1.00  0.22              
ATOM   2775  C   SER L  77      17.271   3.262  -0.553  1.00  2.00              
ATOM   2776  O   SER L  77      17.046   3.664  -1.686  1.00  1.70              
ATOM   2777  N   GLY L  78      16.631   3.795   0.516  1.00  1.85              
ATOM   2778  HN  GLY L  78      16.810   3.437   1.428  1.00  0.22              
ATOM   2779  CA  GLY L  78      15.516   4.745   0.366  1.00  2.17              
ATOM   2780  HA1 GLY L  78      14.628   4.264   0.748  1.00  1.32              
ATOM   2781  HA2 GLY L  78      15.394   5.033  -0.667  1.00  1.32              
ATOM   2782  C   GLY L  78      15.668   6.015   1.155  1.00  2.00              
ATOM   2783  O   GLY L  78      14.716   6.765   1.343  1.00  1.70              
ATOM   2784  N   SER L  79      16.881   6.279   1.665  1.00  1.85              
ATOM   2785  HN  SER L  79      17.653   5.736   1.352  1.00  0.22              
ATOM   2786  CA  SER L  79      17.175   7.293   2.676  1.00  2.27              
ATOM   2787  HA  SER L  79      16.692   6.980   3.591  1.00  1.32              
ATOM   2788  CB  SER L  79      18.698   7.387   2.945  1.00  2.17              
ATOM   2789  HB1 SER L  79      18.918   8.183   3.694  1.00  1.32              
ATOM   2790  HB2 SER L  79      19.046   6.420   3.375  1.00  1.32              
ATOM   2791  OG  SER L  79      19.411   7.639   1.730  1.00  1.77              
ATOM   2792  HG1 SER L  79      18.919   8.374   1.320  1.00  0.22              
ATOM   2793  C   SER L  79      16.691   8.712   2.399  1.00  2.00              
ATOM   2794  O   SER L  79      17.199   9.399   1.513  1.00  1.70              
ATOM   2795  N   GLY L  80      15.721   9.196   3.194  1.00  1.85              
ATOM   2796  HN  GLY L  80      15.340   8.636   3.928  1.00  0.22              
ATOM   2797  CA  GLY L  80      15.146  10.518   3.020  1.00  2.17              
ATOM   2798  HA1 GLY L  80      14.331  10.408   2.328  1.00  1.32              
ATOM   2799  HA2 GLY L  80      15.902  11.211   2.681  1.00  1.32              
ATOM   2800  C   GLY L  80      14.590  11.046   4.312  1.00  2.00              
ATOM   2801  O   GLY L  80      14.514  10.325   5.306  1.00  1.70              
ATOM   2802  N   SER L  83      14.184  12.326   4.343  1.00  1.85              
ATOM   2803  HN  SER L  83      14.264  12.917   3.537  1.00  0.22              
ATOM   2804  CA  SER L  83      13.626  12.939   5.546  1.00  2.27              
ATOM   2805  HA  SER L  83      13.217  12.149   6.158  1.00  1.32              
ATOM   2806  CB  SER L  83      14.681  13.640   6.444  1.00  2.17              
ATOM   2807  HB1 SER L  83      14.200  14.021   7.372  1.00  1.32              
ATOM   2808  HB2 SER L  83      15.435  12.875   6.741  1.00  1.32              
ATOM   2809  OG  SER L  83      15.354  14.709   5.778  1.00  1.77              
ATOM   2810  HG1 SER L  83      16.045  15.039   6.383  1.00  0.22              
ATOM   2811  C   SER L  83      12.443  13.861   5.260  1.00  2.00              
ATOM   2812  O   SER L  83      12.464  14.732   4.390  1.00  1.70              
ATOM   2813  N   GLY L  84      11.327  13.661   5.998  1.00  1.85              
ATOM   2814  HN  GLY L  84      11.345  12.955   6.712  1.00  0.22              
ATOM   2815  CA  GLY L  84      10.093  14.447   5.900  1.00  2.17              
ATOM   2816  HA1 GLY L  84      10.358  15.487   6.021  1.00  1.32              
ATOM   2817  HA2 GLY L  84       9.439  14.106   6.689  1.00  1.32              
ATOM   2818  C   GLY L  84       9.279  14.352   4.625  1.00  2.00              
ATOM   2819  O   GLY L  84       8.195  13.772   4.600  1.00  1.70              
ATOM   2820  N   THR L  85       9.765  15.019   3.565  1.00  1.85              
ATOM   2821  HN  THR L  85      10.703  15.357   3.640  1.00  0.22              
ATOM   2822  CA  THR L  85       8.970  15.429   2.404  1.00  2.27              
ATOM   2823  HA  THR L  85       8.035  14.886   2.400  1.00  1.32              
ATOM   2824  CB  THR L  85       8.644  16.924   2.511  1.00  2.27              
ATOM   2825  HB  THR L  85       8.248  17.105   3.539  1.00  1.32              
ATOM   2826  OG1 THR L  85       7.644  17.342   1.594  1.00  1.77              
ATOM   2827  HG1 THR L  85       7.534  18.298   1.721  1.00  0.22              
ATOM   2828  CG2 THR L  85       9.887  17.803   2.305  1.00  2.06              
ATOM   2829 HG21 THR L  85       9.647  18.869   2.498  1.00  1.32              
ATOM   2830 HG22 THR L  85      10.700  17.509   2.999  1.00  1.32              
ATOM   2831 HG23 THR L  85      10.262  17.716   1.264  1.00  1.32              
ATOM   2832  C   THR L  85       9.637  15.106   1.069  1.00  2.00              
ATOM   2833  O   THR L  85       8.994  15.081   0.021  1.00  1.70              
ATOM   2834  N   ASP L  86      10.958  14.827   1.074  1.00  1.85              
ATOM   2835  HN  ASP L  86      11.471  14.800   1.925  1.00  0.22              
ATOM   2836  CA  ASP L  86      11.731  14.475  -0.101  1.00  2.27              
ATOM   2837  HA  ASP L  86      11.081  14.334  -0.954  1.00  1.32              
ATOM   2838  CB  ASP L  86      12.729  15.630  -0.391  1.00  2.17              
ATOM   2839  HB1 ASP L  86      12.165  16.570  -0.571  1.00  1.32              
ATOM   2840  HB2 ASP L  86      13.392  15.775   0.485  1.00  1.32              
ATOM   2841  CG  ASP L  86      13.581  15.362  -1.611  1.00  2.00              
ATOM   2842  OD1 ASP L  86      13.026  15.272  -2.735  1.00  1.70              
ATOM   2843  OD2 ASP L  86      14.830  15.304  -1.460  1.00  1.70              
ATOM   2844  C   ASP L  86      12.427  13.139   0.190  1.00  2.00              
ATOM   2845  O   ASP L  86      13.248  13.032   1.101  1.00  1.70              
ATOM   2846  N   PHE L  87      12.080  12.061  -0.531  1.00  1.85              
ATOM   2847  HN  PHE L  87      11.440  12.187  -1.290  1.00  0.22              
ATOM   2848  CA  PHE L  87      12.476  10.697  -0.209  1.00  2.27              
ATOM   2849  HA  PHE L  87      13.249  10.685   0.542  1.00  1.32              
ATOM   2850  CB  PHE L  87      11.229   9.873   0.234  1.00  2.17              
ATOM   2851  HB1 PHE L  87      10.437   9.986  -0.540  1.00  1.32              
ATOM   2852  HB2 PHE L  87      11.500   8.799   0.320  1.00  1.32              
ATOM   2853  CG  PHE L  87      10.655  10.269   1.586  1.00  1.99              
ATOM   2854  CD1 PHE L  87      11.428  10.831   2.616  1.00  1.99              
ATOM   2855  HD1 PHE L  87      12.441  11.124   2.443  1.00  1.36              
ATOM   2856  CE1 PHE L  87      10.913  11.001   3.903  1.00  1.99              
ATOM   2857  HE1 PHE L  87      11.541  11.372   4.690  1.00  1.36              
ATOM   2858  CZ  PHE L  87       9.607  10.628   4.194  1.00  1.99              
ATOM   2859  HZ  PHE L  87       9.215  10.774   5.185  1.00  1.36              
ATOM   2860  CD2 PHE L  87       9.319   9.957   1.887  1.00  1.99              
ATOM   2861  HD2 PHE L  87       8.684   9.567   1.112  1.00  1.36              
ATOM   2862  CE2 PHE L  87       8.809  10.095   3.187  1.00  1.99              
ATOM   2863  HE2 PHE L  87       7.801   9.792   3.422  1.00  1.36              
ATOM   2864  C   PHE L  87      13.089  10.075  -1.448  1.00  2.00              
ATOM   2865  O   PHE L  87      12.656  10.394  -2.549  1.00  1.70              
ATOM   2866  N   THR L  88      14.124   9.204  -1.353  1.00  1.85              
ATOM   2867  HN  THR L  88      14.480   8.856  -0.486  1.00  0.22              
ATOM   2868  CA  THR L  88      14.885   8.874  -2.569  1.00  2.27              
ATOM   2869  HA  THR L  88      14.201   8.908  -3.398  1.00  1.32              
ATOM   2870  CB  THR L  88      15.946   9.931  -2.897  1.00  2.27              
ATOM   2871  HB  THR L  88      15.409  10.902  -3.041  1.00  1.32              
ATOM   2872  OG1 THR L  88      16.676   9.651  -4.083  1.00  1.77              
ATOM   2873  HG1 THR L  88      17.222  10.428  -4.269  1.00  0.22              
ATOM   2874  CG2 THR L  88      16.948  10.103  -1.753  1.00  2.06              
ATOM   2875 HG21 THR L  88      17.656  10.921  -1.993  1.00  1.32              
ATOM   2876 HG22 THR L  88      16.428  10.375  -0.812  1.00  1.32              
ATOM   2877 HG23 THR L  88      17.518   9.166  -1.586  1.00  1.32              
ATOM   2878  C   THR L  88      15.423   7.444  -2.628  1.00  2.00              
ATOM   2879  O   THR L  88      16.208   6.993  -1.797  1.00  1.70              
ATOM   2880  N   LEU L  89      14.969   6.686  -3.654  1.00  1.85              
ATOM   2881  HN  LEU L  89      14.440   7.158  -4.364  1.00  0.22              
ATOM   2882  CA  LEU L  89      15.297   5.297  -3.940  1.00  2.27              
ATOM   2883  HA  LEU L  89      15.443   4.774  -3.009  1.00  1.32              
ATOM   2884  CB  LEU L  89      14.169   4.600  -4.760  1.00  2.17              
ATOM   2885  HB1 LEU L  89      13.248   4.690  -4.150  1.00  1.32              
ATOM   2886  HB2 LEU L  89      14.001   5.182  -5.687  1.00  1.32              
ATOM   2887  CG  LEU L  89      14.278   3.095  -5.146  1.00  2.27              
ATOM   2888  HG  LEU L  89      13.313   2.857  -5.664  1.00  1.32              
ATOM   2889  CD1 LEU L  89      14.348   2.175  -3.926  1.00  2.06              
ATOM   2890 HD11 LEU L  89      14.346   1.110  -4.243  1.00  1.32              
ATOM   2891 HD12 LEU L  89      15.274   2.366  -3.344  1.00  1.32              
ATOM   2892 HD13 LEU L  89      13.469   2.349  -3.269  1.00  1.32              
ATOM   2893  CD2 LEU L  89      15.392   2.731  -6.140  1.00  2.06              
ATOM   2894 HD21 LEU L  89      15.302   1.671  -6.436  1.00  1.32              
ATOM   2895 HD22 LEU L  89      15.358   3.379  -7.041  1.00  1.32              
ATOM   2896 HD23 LEU L  89      16.388   2.831  -5.665  1.00  1.32              
ATOM   2897  C   LEU L  89      16.572   5.250  -4.742  1.00  2.00              
ATOM   2898  O   LEU L  89      16.618   5.667  -5.898  1.00  1.70              
ATOM   2899  N   LYS L  90      17.643   4.712  -4.157  1.00  1.85              
ATOM   2900  HN  LYS L  90      17.560   4.367  -3.216  1.00  0.22              
ATOM   2901  CA  LYS L  90      18.915   4.555  -4.813  1.00  2.27              
ATOM   2902  HA  LYS L  90      18.919   5.076  -5.759  1.00  1.32              
ATOM   2903  CB  LYS L  90      20.040   5.129  -3.932  1.00  2.17              
ATOM   2904  HB1 LYS L  90      19.983   4.643  -2.933  1.00  1.32              
ATOM   2905  HB2 LYS L  90      21.029   4.886  -4.376  1.00  1.32              
ATOM   2906  CG  LYS L  90      19.932   6.653  -3.776  1.00  2.17              
ATOM   2907  HG1 LYS L  90      19.967   7.110  -4.793  1.00  1.32              
ATOM   2908  HG2 LYS L  90      18.947   6.928  -3.332  1.00  1.32              
ATOM   2909  CD  LYS L  90      21.070   7.234  -2.927  1.00  2.17              
ATOM   2910  HD1 LYS L  90      22.033   6.825  -3.308  1.00  1.32              
ATOM   2911  HD2 LYS L  90      21.089   8.337  -3.080  1.00  1.32              
ATOM   2912  CE  LYS L  90      20.935   6.949  -1.426  1.00  2.17              
ATOM   2913  HE1 LYS L  90      20.026   7.439  -1.015  1.00  1.32              
ATOM   2914  HE2 LYS L  90      20.874   5.858  -1.234  1.00  1.32              
ATOM   2915  NZ  LYS L  90      22.114   7.470  -0.712  1.00  1.85              
ATOM   2916  HZ1 LYS L  90      22.043   7.322   0.316  1.00  0.22              
ATOM   2917  HZ2 LYS L  90      22.976   6.992  -1.040  1.00  0.22              
ATOM   2918  HZ3 LYS L  90      22.241   8.492  -0.888  1.00  0.22              
ATOM   2919  C   LYS L  90      19.198   3.094  -5.092  1.00  2.00              
ATOM   2920  O   LYS L  90      19.184   2.254  -4.194  1.00  1.70              
ATOM   2921  N   ILE L  91      19.485   2.759  -6.362  1.00  1.85              
ATOM   2922  HN  ILE L  91      19.474   3.464  -7.076  1.00  0.22              
ATOM   2923  CA  ILE L  91      19.986   1.451  -6.745  1.00  2.27              
ATOM   2924  HA  ILE L  91      19.833   0.745  -5.943  1.00  1.32              
ATOM   2925  CB  ILE L  91      19.384   0.883  -8.029  1.00  2.27              
ATOM   2926  HB  ILE L  91      19.731   1.475  -8.908  1.00  1.32              
ATOM   2927  CG2 ILE L  91      19.933  -0.560  -8.187  1.00  2.06              
ATOM   2928 HG21 ILE L  91      19.396  -1.128  -8.973  1.00  1.32              
ATOM   2929 HG22 ILE L  91      20.997  -0.536  -8.495  1.00  1.32              
ATOM   2930 HG23 ILE L  91      19.846  -1.129  -7.240  1.00  1.32              
ATOM   2931  CG1 ILE L  91      17.836   0.976  -8.032  1.00  2.17              
ATOM   2932 HG11 ILE L  91      17.441   0.458  -7.134  1.00  1.32              
ATOM   2933 HG12 ILE L  91      17.523   2.044  -7.962  1.00  1.32              
ATOM   2934  CD  ILE L  91      17.200   0.386  -9.295  1.00  2.06              
ATOM   2935  HD1 ILE L  91      16.102   0.519  -9.275  1.00  1.32              
ATOM   2936  HD2 ILE L  91      17.589   0.889 -10.206  1.00  1.32              
ATOM   2937  HD3 ILE L  91      17.407  -0.701  -9.397  1.00  1.32              
ATOM   2938  C   ILE L  91      21.466   1.595  -6.994  1.00  2.00              
ATOM   2939  O   ILE L  91      21.868   2.379  -7.846  1.00  1.70              
ATOM   2940  N   SER L  92      22.331   0.854  -6.283  1.00  1.85              
ATOM   2941  HN  SER L  92      22.016   0.274  -5.529  1.00  0.22              
ATOM   2942  CA  SER L  92      23.772   0.936  -6.516  1.00  2.27              
ATOM   2943  HA  SER L  92      24.038   1.973  -6.663  1.00  1.32              
ATOM   2944  CB  SER L  92      24.586   0.423  -5.299  1.00  2.17              
ATOM   2945  HB1 SER L  92      25.678   0.529  -5.500  1.00  1.32              
ATOM   2946  HB2 SER L  92      24.337   1.062  -4.422  1.00  1.32              
ATOM   2947  OG  SER L  92      24.271  -0.932  -4.973  1.00  1.77              
ATOM   2948  HG1 SER L  92      24.900  -1.202  -4.278  1.00  0.22              
ATOM   2949  C   SER L  92      24.247   0.201  -7.764  1.00  2.00              
ATOM   2950  O   SER L  92      25.219   0.595  -8.405  1.00  1.70              
ATOM   2951  N   ARG L  93      23.585  -0.911  -8.122  1.00  1.85              
ATOM   2952  HN  ARG L  93      22.814  -1.199  -7.567  1.00  0.22              
ATOM   2953  CA  ARG L  93      24.000  -1.789  -9.198  1.00  2.27              
ATOM   2954  HA  ARG L  93      24.587  -1.239  -9.922  1.00  1.32              
ATOM   2955  CB  ARG L  93      24.824  -2.938  -8.536  1.00  2.17              
ATOM   2956  HB1 ARG L  93      25.652  -2.470  -7.959  1.00  1.32              
ATOM   2957  HB2 ARG L  93      24.166  -3.448  -7.795  1.00  1.32              
ATOM   2958  CG  ARG L  93      25.423  -4.023  -9.456  1.00  2.17              
ATOM   2959  HG1 ARG L  93      25.830  -4.852  -8.834  1.00  1.32              
ATOM   2960  HG2 ARG L  93      24.598  -4.466 -10.061  1.00  1.32              
ATOM   2961  CD  ARG L  93      26.514  -3.531 -10.409  1.00  2.17              
ATOM   2962  HD1 ARG L  93      26.744  -4.315 -11.169  1.00  1.32              
ATOM   2963  HD2 ARG L  93      26.155  -2.611 -10.913  1.00  1.32              
ATOM   2964  NE  ARG L  93      27.752  -3.200  -9.635  1.00  1.85              
ATOM   2965  HE  ARG L  93      27.824  -3.420  -8.652  1.00  0.22              
ATOM   2966  CZ  ARG L  93      28.819  -2.618 -10.195  1.00  2.00              
ATOM   2967  NH1 ARG L  93      29.918  -2.436  -9.477  1.00  1.85              
ATOM   2968 HH11 ARG L  93      30.679  -1.915  -9.871  1.00  0.22              
ATOM   2969 HH12 ARG L  93      29.897  -2.610  -8.488  1.00  0.22              
ATOM   2970  NH2 ARG L  93      28.804  -2.190 -11.451  1.00  1.85              
ATOM   2971 HH21 ARG L  93      29.607  -1.683 -11.774  1.00  0.22              
ATOM   2972 HH22 ARG L  93      27.919  -1.969 -11.843  1.00  0.22              
ATOM   2973  C   ARG L  93      22.783  -2.360  -9.927  1.00  2.00              
ATOM   2974  O   ARG L  93      22.291  -3.416  -9.554  1.00  1.70              
ATOM   2975  N   VAL L  94      22.239  -1.706 -10.977  1.00  1.85              
ATOM   2976  HN  VAL L  94      22.587  -0.810 -11.270  1.00  0.22              
ATOM   2977  CA  VAL L  94      21.044  -2.212 -11.668  1.00  2.27              
ATOM   2978  HA  VAL L  94      20.300  -2.432 -10.913  1.00  1.32              
ATOM   2979  CB  VAL L  94      20.428  -1.169 -12.603  1.00  2.27              
ATOM   2980  HB  VAL L  94      21.211  -0.756 -13.280  1.00  1.32              
ATOM   2981  CG1 VAL L  94      19.278  -1.738 -13.463  1.00  2.06              
ATOM   2982 HG11 VAL L  94      18.776  -0.921 -14.023  1.00  1.32              
ATOM   2983 HG12 VAL L  94      19.639  -2.485 -14.200  1.00  1.32              
ATOM   2984 HG13 VAL L  94      18.518  -2.212 -12.814  1.00  1.32              
ATOM   2985  CG2 VAL L  94      19.854  -0.056 -11.716  1.00  2.06              
ATOM   2986 HG21 VAL L  94      19.226   0.636 -12.311  1.00  1.32              
ATOM   2987 HG22 VAL L  94      19.192  -0.510 -10.953  1.00  1.32              
ATOM   2988 HG23 VAL L  94      20.658   0.519 -11.210  1.00  1.32              
ATOM   2989  C   VAL L  94      21.262  -3.524 -12.415  1.00  2.00              
ATOM   2990  O   VAL L  94      22.106  -3.636 -13.305  1.00  1.70              
ATOM   2991  N   GLU L  95      20.495  -4.568 -12.051  1.00  1.85              
ATOM   2992  HN  GLU L  95      19.831  -4.474 -11.308  1.00  0.22              
ATOM   2993  CA  GLU L  95      20.541  -5.877 -12.668  1.00  2.27              
ATOM   2994  HA  GLU L  95      21.419  -5.955 -13.291  1.00  1.32              
ATOM   2995  CB  GLU L  95      20.653  -6.954 -11.558  1.00  2.17              
ATOM   2996  HB1 GLU L  95      19.787  -6.865 -10.866  1.00  1.32              
ATOM   2997  HB2 GLU L  95      20.645  -7.971 -12.002  1.00  1.32              
ATOM   2998  CG  GLU L  95      21.978  -6.744 -10.772  1.00  2.17              
ATOM   2999  HG1 GLU L  95      22.811  -6.731 -11.516  1.00  1.32              
ATOM   3000  HG2 GLU L  95      21.954  -5.767 -10.247  1.00  1.32              
ATOM   3001  CD  GLU L  95      22.345  -7.790  -9.745  1.00  2.00              
ATOM   3002  OE1 GLU L  95      21.753  -7.885  -8.636  1.00  1.70              
ATOM   3003  OE2 GLU L  95      23.316  -8.539 -10.033  1.00  1.70              
ATOM   3004  C   GLU L  95      19.345  -6.058 -13.596  1.00  2.00              
ATOM   3005  O   GLU L  95      18.513  -5.170 -13.752  1.00  1.70              
ATOM   3006  N   ALA L  96      19.223  -7.202 -14.300  1.00  1.85              
ATOM   3007  HN  ALA L  96      19.895  -7.935 -14.207  1.00  0.22              
ATOM   3008  CA  ALA L  96      18.155  -7.385 -15.276  1.00  2.27              
ATOM   3009  HA  ALA L  96      18.050  -6.468 -15.843  1.00  1.32              
ATOM   3010  CB  ALA L  96      18.524  -8.504 -16.268  1.00  2.06              
ATOM   3011  HB1 ALA L  96      19.478  -8.258 -16.781  1.00  1.32              
ATOM   3012  HB2 ALA L  96      18.645  -9.475 -15.743  1.00  1.32              
ATOM   3013  HB3 ALA L  96      17.735  -8.617 -17.043  1.00  1.32              
ATOM   3014  C   ALA L  96      16.785  -7.650 -14.649  1.00  2.00              
ATOM   3015  O   ALA L  96      15.746  -7.470 -15.282  1.00  1.70              
ATOM   3016  N   GLU L  97      16.754  -8.051 -13.364  1.00  1.85              
ATOM   3017  HN  GLU L  97      17.613  -8.205 -12.886  1.00  0.22              
ATOM   3018  CA  GLU L  97      15.547  -8.176 -12.573  1.00  2.27              
ATOM   3019  HA  GLU L  97      14.836  -8.779 -13.120  1.00  1.32              
ATOM   3020  CB  GLU L  97      15.856  -8.834 -11.211  1.00  2.17              
ATOM   3021  HB1 GLU L  97      16.661  -8.257 -10.697  1.00  1.32              
ATOM   3022  HB2 GLU L  97      14.950  -8.773 -10.570  1.00  1.32              
ATOM   3023  CG  GLU L  97      16.284 -10.314 -11.295  1.00  2.17              
ATOM   3024  HG1 GLU L  97      15.608 -10.880 -11.964  1.00  1.32              
ATOM   3025  HG2 GLU L  97      17.317 -10.394 -11.690  1.00  1.32              
ATOM   3026  CD  GLU L  97      16.250 -10.959  -9.924  1.00  2.00              
ATOM   3027  OE1 GLU L  97      16.949 -10.457  -9.006  1.00  1.70              
ATOM   3028  OE2 GLU L  97      15.510 -11.960  -9.743  1.00  1.70              
ATOM   3029  C   GLU L  97      14.878  -6.836 -12.284  1.00  2.00              
ATOM   3030  O   GLU L  97      13.663  -6.694 -12.389  1.00  1.70              
ATOM   3031  N   ASP L  98      15.671  -5.829 -11.894  1.00  1.85              
ATOM   3032  HN  ASP L  98      16.651  -5.988 -11.733  1.00  0.22              
ATOM   3033  CA  ASP L  98      15.324  -4.467 -11.536  1.00  2.27              
ATOM   3034  HA  ASP L  98      14.793  -4.476 -10.595  1.00  1.32              
ATOM   3035  CB  ASP L  98      16.637  -3.650 -11.414  1.00  2.17              
ATOM   3036  HB1 ASP L  98      17.149  -3.653 -12.397  1.00  1.32              
ATOM   3037  HB2 ASP L  98      16.416  -2.600 -11.130  1.00  1.32              
ATOM   3038  CG  ASP L  98      17.607  -4.221 -10.408  1.00  2.00              
ATOM   3039  OD1 ASP L  98      17.769  -5.465 -10.330  1.00  1.70              
ATOM   3040  OD2 ASP L  98      18.243  -3.438  -9.664  1.00  1.70              
ATOM   3041  C   ASP L  98      14.443  -3.758 -12.551  1.00  2.00              
ATOM   3042  O   ASP L  98      13.621  -2.914 -12.221  1.00  1.70              
ATOM   3043  N   LEU L  99      14.595  -4.095 -13.837  1.00  1.85              
ATOM   3044  HN  LEU L  99      15.276  -4.778 -14.071  1.00  0.22              
ATOM   3045  CA  LEU L  99      13.859  -3.492 -14.927  1.00  2.27              
ATOM   3046  HA  LEU L  99      14.086  -2.435 -14.918  1.00  1.32              
ATOM   3047  CB  LEU L  99      14.335  -4.101 -16.272  1.00  2.17              
ATOM   3048  HB1 LEU L  99      14.481  -5.193 -16.120  1.00  1.32              
ATOM   3049  HB2 LEU L  99      13.536  -3.979 -17.039  1.00  1.32              
ATOM   3050  CG  LEU L  99      15.629  -3.482 -16.863  1.00  2.27              
ATOM   3051  HG  LEU L  99      15.916  -4.110 -17.741  1.00  1.32              
ATOM   3052  CD1 LEU L  99      16.828  -3.430 -15.911  1.00  2.06              
ATOM   3053 HD11 LEU L  99      17.724  -3.029 -16.432  1.00  1.32              
ATOM   3054 HD12 LEU L  99      16.620  -2.758 -15.050  1.00  1.32              
ATOM   3055 HD13 LEU L  99      17.060  -4.440 -15.521  1.00  1.32              
ATOM   3056  CD2 LEU L  99      15.364  -2.072 -17.379  1.00  2.06              
ATOM   3057 HD21 LEU L  99      16.271  -1.665 -17.873  1.00  1.32              
ATOM   3058 HD22 LEU L  99      14.522  -2.084 -18.104  1.00  1.32              
ATOM   3059 HD23 LEU L  99      15.100  -1.390 -16.543  1.00  1.32              
ATOM   3060  C   LEU L  99      12.335  -3.593 -14.773  1.00  2.00              
ATOM   3061  O   LEU L  99      11.727  -4.662 -14.743  1.00  1.70              
ATOM   3062  N   GLY L 100      11.665  -2.436 -14.637  1.00  1.85              
ATOM   3063  HN  GLY L 100      12.139  -1.558 -14.697  1.00  0.22              
ATOM   3064  CA  GLY L 100      10.270  -2.402 -14.246  1.00  2.17              
ATOM   3065  HA1 GLY L 100      10.168  -2.956 -13.322  1.00  1.32              
ATOM   3066  HA2 GLY L 100       9.674  -2.795 -15.054  1.00  1.32              
ATOM   3067  C   GLY L 100       9.812  -1.002 -13.966  1.00  2.00              
ATOM   3068  O   GLY L 100      10.555  -0.036 -14.095  1.00  1.70              
ATOM   3069  N   ILE L 101       8.546  -0.844 -13.555  1.00  1.85              
ATOM   3070  HN  ILE L 101       7.974  -1.657 -13.402  1.00  0.22              
ATOM   3071  CA  ILE L 101       8.010   0.438 -13.126  1.00  2.27              
ATOM   3072  HA  ILE L 101       8.604   1.237 -13.543  1.00  1.32              
ATOM   3073  CB  ILE L 101       6.569   0.685 -13.546  1.00  2.27              
ATOM   3074  HB  ILE L 101       5.915  -0.113 -13.125  1.00  1.32              
ATOM   3075  CG2 ILE L 101       6.112   2.060 -13.009  1.00  2.06              
ATOM   3076 HG21 ILE L 101       5.109   2.319 -13.404  1.00  1.32              
ATOM   3077 HG22 ILE L 101       6.038   2.068 -11.902  1.00  1.32              
ATOM   3078 HG23 ILE L 101       6.820   2.855 -13.324  1.00  1.32              
ATOM   3079  CG1 ILE L 101       6.454   0.633 -15.084  1.00  2.17              
ATOM   3080 HG11 ILE L 101       7.006   1.497 -15.513  1.00  1.32              
ATOM   3081 HG12 ILE L 101       6.947  -0.291 -15.459  1.00  1.32              
ATOM   3082  CD  ILE L 101       5.005   0.643 -15.583  1.00  2.06              
ATOM   3083  HD1 ILE L 101       4.975   0.529 -16.686  1.00  1.32              
ATOM   3084  HD2 ILE L 101       4.435  -0.198 -15.130  1.00  1.32              
ATOM   3085  HD3 ILE L 101       4.496   1.594 -15.321  1.00  1.32              
ATOM   3086  C   ILE L 101       8.123   0.532 -11.625  1.00  2.00              
ATOM   3087  O   ILE L 101       7.606  -0.299 -10.881  1.00  1.70              
ATOM   3088  N   TYR L 102       8.833   1.552 -11.123  1.00  1.85              
ATOM   3089  HN  TYR L 102       9.229   2.238 -11.742  1.00  0.22              
ATOM   3090  CA  TYR L 102       8.959   1.777  -9.702  1.00  2.27              
ATOM   3091  HA  TYR L 102       8.700   0.878  -9.161  1.00  1.32              
ATOM   3092  CB  TYR L 102      10.383   2.215  -9.256  1.00  2.17              
ATOM   3093  HB1 TYR L 102      10.749   3.013  -9.935  1.00  1.32              
ATOM   3094  HB2 TYR L 102      10.337   2.616  -8.218  1.00  1.32              
ATOM   3095  CG  TYR L 102      11.425   1.115  -9.237  1.00  1.99              
ATOM   3096  CD1 TYR L 102      11.341  -0.071  -9.992  1.00  1.99              
ATOM   3097  HD1 TYR L 102      10.507  -0.287 -10.635  1.00  1.36              
ATOM   3098  CE1 TYR L 102      12.367  -1.018  -9.951  1.00  1.99              
ATOM   3099  HE1 TYR L 102      12.301  -1.906 -10.556  1.00  1.36              
ATOM   3100  CZ  TYR L 102      13.480  -0.828  -9.142  1.00  1.99              
ATOM   3101  OH  TYR L 102      14.488  -1.809  -9.107  1.00  1.77              
ATOM   3102  HH  TYR L 102      15.243  -1.454  -8.630  1.00  0.22              
ATOM   3103  CD2 TYR L 102      12.568   1.300  -8.434  1.00  1.99              
ATOM   3104  HD2 TYR L 102      12.667   2.196  -7.844  1.00  1.36              
ATOM   3105  CE2 TYR L 102      13.584   0.336  -8.385  1.00  1.99              
ATOM   3106  HE2 TYR L 102      14.456   0.483  -7.776  1.00  1.36              
ATOM   3107  C   TYR L 102       7.956   2.842  -9.303  1.00  2.00              
ATOM   3108  O   TYR L 102       7.853   3.901  -9.922  1.00  1.70              
ATOM   3109  N   TYR L 103       7.191   2.576  -8.236  1.00  1.85              
ATOM   3110  HN  TYR L 103       7.324   1.717  -7.735  1.00  0.22              
ATOM   3111  CA  TYR L 103       6.205   3.493  -7.703  1.00  2.27              
ATOM   3112  HA  TYR L 103       6.238   4.440  -8.226  1.00  1.32              
ATOM   3113  CB  TYR L 103       4.769   2.901  -7.745  1.00  2.17              
ATOM   3114  HB1 TYR L 103       4.754   1.903  -7.262  1.00  1.32              
ATOM   3115  HB2 TYR L 103       4.058   3.563  -7.204  1.00  1.32              
ATOM   3116  CG  TYR L 103       4.246   2.771  -9.148  1.00  1.99              
ATOM   3117  CD1 TYR L 103       4.049   3.914  -9.941  1.00  1.99              
ATOM   3118  HD1 TYR L 103       4.324   4.890  -9.568  1.00  1.36              
ATOM   3119  CE1 TYR L 103       3.450   3.810 -11.204  1.00  1.99              
ATOM   3120  HE1 TYR L 103       3.281   4.693 -11.802  1.00  1.36              
ATOM   3121  CZ  TYR L 103       3.049   2.565 -11.687  1.00  1.99              
ATOM   3122  OH  TYR L 103       2.435   2.481 -12.949  1.00  1.77              
ATOM   3123  HH  TYR L 103       2.091   1.589 -13.040  1.00  0.22              
ATOM   3124  CD2 TYR L 103       3.859   1.518  -9.656  1.00  1.99              
ATOM   3125  HD2 TYR L 103       3.980   0.631  -9.052  1.00  1.36              
ATOM   3126  CE2 TYR L 103       3.266   1.413 -10.924  1.00  1.99              
ATOM   3127  HE2 TYR L 103       2.951   0.448 -11.294  1.00  1.36              
ATOM   3128  C   TYR L 103       6.534   3.776  -6.252  1.00  2.00              
ATOM   3129  O   TYR L 103       6.902   2.888  -5.488  1.00  1.70              
ATOM   3130  N   CYS L 104       6.394   5.031  -5.811  1.00  1.85              
ATOM   3131  HN  CYS L 104       6.186   5.786  -6.432  1.00  0.22              
ATOM   3132  CA  CYS L 104       6.402   5.339  -4.394  1.00  2.27              
ATOM   3133  HA  CYS L 104       6.996   4.616  -3.848  1.00  1.32              
ATOM   3134  CB  CYS L 104       6.988   6.742  -4.150  1.00  2.17              
ATOM   3135  HB1 CYS L 104       6.999   6.960  -3.061  1.00  1.32              
ATOM   3136  HB2 CYS L 104       8.049   6.703  -4.484  1.00  1.32              
ATOM   3137  SG  CYS L 104       6.088   8.051  -5.065  1.00  2.00              
ATOM   3138  HG1 CYS L 104       6.968   9.020  -4.847  1.00  0.45              
ATOM   3139  C   CYS L 104       4.996   5.301  -3.832  1.00  2.00              
ATOM   3140  O   CYS L 104       4.026   5.496  -4.560  1.00  1.70              
ATOM   3141  N   PHE L 105       4.861   5.065  -2.523  1.00  1.85              
ATOM   3142  HN  PHE L 105       5.639   4.724  -1.984  1.00  0.22              
ATOM   3143  CA  PHE L 105       3.604   5.120  -1.821  1.00  2.27              
ATOM   3144  HA  PHE L 105       2.854   5.578  -2.443  1.00  1.32              
ATOM   3145  CB  PHE L 105       3.199   3.689  -1.394  1.00  2.17              
ATOM   3146  HB1 PHE L 105       3.063   3.063  -2.302  1.00  1.32              
ATOM   3147  HB2 PHE L 105       4.033   3.262  -0.808  1.00  1.32              
ATOM   3148  CG  PHE L 105       1.935   3.563  -0.571  1.00  1.99              
ATOM   3149  CD1 PHE L 105       0.842   4.425  -0.752  1.00  1.99              
ATOM   3150  HD1 PHE L 105       0.896   5.278  -1.403  1.00  1.36              
ATOM   3151  CE1 PHE L 105      -0.397   4.128  -0.193  1.00  1.99              
ATOM   3152  HE1 PHE L 105      -1.242   4.736  -0.471  1.00  1.36              
ATOM   3153  CZ  PHE L 105      -0.536   3.052   0.685  1.00  1.99              
ATOM   3154  HZ  PHE L 105      -1.496   2.846   1.133  1.00  1.36              
ATOM   3155  CD2 PHE L 105       1.787   2.483   0.310  1.00  1.99              
ATOM   3156  HD2 PHE L 105       2.592   1.783   0.449  1.00  1.36              
ATOM   3157  CE2 PHE L 105       0.570   2.237   0.953  1.00  1.99              
ATOM   3158  HE2 PHE L 105       0.484   1.379   1.603  1.00  1.36              
ATOM   3159  C   PHE L 105       3.713   5.957  -0.573  1.00  2.00              
ATOM   3160  O   PHE L 105       4.471   5.638   0.335  1.00  1.70              
ATOM   3161  N   GLN L 106       2.892   7.010  -0.473  1.00  1.85              
ATOM   3162  HN  GLN L 106       2.284   7.245  -1.239  1.00  0.22              
ATOM   3163  CA  GLN L 106       2.630   7.672   0.781  1.00  2.27              
ATOM   3164  HA  GLN L 106       3.503   7.621   1.421  1.00  1.32              
ATOM   3165  CB  GLN L 106       2.267   9.143   0.491  1.00  2.17              
ATOM   3166  HB1 GLN L 106       3.122   9.536  -0.100  1.00  1.32              
ATOM   3167  HB2 GLN L 106       1.374   9.208  -0.166  1.00  1.32              
ATOM   3168  CG  GLN L 106       2.137  10.063   1.725  1.00  2.17              
ATOM   3169  HG1 GLN L 106       2.992   9.864   2.404  1.00  1.32              
ATOM   3170  HG2 GLN L 106       2.210  11.120   1.397  1.00  1.32              
ATOM   3171  CD  GLN L 106       0.876   9.942   2.571  1.00  2.00              
ATOM   3172  OE1 GLN L 106       0.934  10.127   3.784  1.00  1.70              
ATOM   3173  NE2 GLN L 106      -0.290   9.644   1.971  1.00  1.85              
ATOM   3174 HE21 GLN L 106      -1.063   9.417   2.557  1.00  0.22              
ATOM   3175 HE22 GLN L 106      -0.260   9.386   1.011  1.00  0.22              
ATOM   3176  C   GLN L 106       1.472   6.991   1.486  1.00  2.00              
ATOM   3177  O   GLN L 106       0.350   7.013   0.984  1.00  1.70              
ATOM   3178  N   GLY L 107       1.710   6.391   2.670  1.00  1.85              
ATOM   3179  HN  GLY L 107       2.654   6.354   3.029  1.00  0.22              
ATOM   3180  CA  GLY L 107       0.688   5.622   3.377  1.00  2.17              
ATOM   3181  HA1 GLY L 107       1.153   4.698   3.683  1.00  1.32              
ATOM   3182  HA2 GLY L 107      -0.160   5.444   2.734  1.00  1.32              
ATOM   3183  C   GLY L 107       0.166   6.258   4.633  1.00  2.00              
ATOM   3184  O   GLY L 107      -0.729   5.723   5.282  1.00  1.70              
ATOM   3185  N   SER L 108       0.728   7.400   5.052  1.00  1.85              
ATOM   3186  HN  SER L 108       1.449   7.835   4.523  1.00  0.22              
ATOM   3187  CA  SER L 108       0.435   8.027   6.337  1.00  2.27              
ATOM   3188  HA  SER L 108       0.412   7.252   7.091  1.00  1.32              
ATOM   3189  CB  SER L 108       1.524   9.031   6.775  1.00  2.17              
ATOM   3190  HB1 SER L 108       1.545   9.911   6.095  1.00  1.32              
ATOM   3191  HB2 SER L 108       1.301   9.403   7.799  1.00  1.32              
ATOM   3192  OG  SER L 108       2.815   8.416   6.779  1.00  1.77              
ATOM   3193  HG1 SER L 108       3.407   9.133   7.080  1.00  0.22              
ATOM   3194  C   SER L 108      -0.921   8.713   6.381  1.00  2.00              
ATOM   3195  O   SER L 108      -1.744   8.419   7.239  1.00  1.70              
ATOM   3196  N   LEU L 109      -1.245   9.604   5.431  1.00  1.85              
ATOM   3197  HN  LEU L 109      -0.536   9.877   4.775  1.00  0.22              
ATOM   3198  CA  LEU L 109      -2.566  10.214   5.332  1.00  2.27              
ATOM   3199  HA  LEU L 109      -2.958  10.336   6.332  1.00  1.32              
ATOM   3200  CB  LEU L 109      -2.492  11.609   4.655  1.00  2.17              
ATOM   3201  HB1 LEU L 109      -1.920  11.521   3.705  1.00  1.32              
ATOM   3202  HB2 LEU L 109      -3.509  11.971   4.392  1.00  1.32              
ATOM   3203  CG  LEU L 109      -1.855  12.723   5.514  1.00  2.27              
ATOM   3204  HG  LEU L 109      -0.755  12.538   5.585  1.00  1.32              
ATOM   3205  CD1 LEU L 109      -2.431  12.790   6.936  1.00  2.06              
ATOM   3206 HD11 LEU L 109      -2.033  13.682   7.464  1.00  1.32              
ATOM   3207 HD12 LEU L 109      -3.538  12.872   6.905  1.00  1.32              
ATOM   3208 HD13 LEU L 109      -2.154  11.894   7.532  1.00  1.32              
ATOM   3209  CD2 LEU L 109      -2.089  14.080   4.837  1.00  2.06              
ATOM   3210 HD21 LEU L 109      -1.580  14.890   5.399  1.00  1.32              
ATOM   3211 HD22 LEU L 109      -1.709  14.082   3.798  1.00  1.32              
ATOM   3212 HD23 LEU L 109      -3.176  14.308   4.802  1.00  1.32              
ATOM   3213  C   LEU L 109      -3.609   9.341   4.624  1.00  2.00              
ATOM   3214  O   LEU L 109      -3.348   8.208   4.218  1.00  1.70              
ATOM   3215  N   VAL L 114      -4.859   9.848   4.516  1.00  1.85              
ATOM   3216  HN  VAL L 114      -5.058  10.759   4.883  1.00  0.22              
ATOM   3217  CA  VAL L 114      -5.962   9.209   3.810  1.00  2.27              
ATOM   3218  HA  VAL L 114      -5.558   8.410   3.213  1.00  1.32              
ATOM   3219  CB  VAL L 114      -7.026   8.598   4.723  1.00  2.27              
ATOM   3220  HB  VAL L 114      -7.561   9.405   5.278  1.00  1.32              
ATOM   3221  CG1 VAL L 114      -8.038   7.774   3.901  1.00  2.06              
ATOM   3222 HG11 VAL L 114      -8.743   7.249   4.578  1.00  1.32              
ATOM   3223 HG12 VAL L 114      -8.632   8.417   3.219  1.00  1.32              
ATOM   3224 HG13 VAL L 114      -7.515   6.998   3.304  1.00  1.32              
ATOM   3225  CG2 VAL L 114      -6.358   7.668   5.744  1.00  2.06              
ATOM   3226 HG21 VAL L 114      -7.134   7.168   6.362  1.00  1.32              
ATOM   3227 HG22 VAL L 114      -5.767   6.887   5.221  1.00  1.32              
ATOM   3228 HG23 VAL L 114      -5.690   8.245   6.414  1.00  1.32              
ATOM   3229  C   VAL L 114      -6.635  10.253   2.911  1.00  2.00              
ATOM   3230  O   VAL L 114      -6.971  11.328   3.417  1.00  1.70              
ATOM   3231  N   PRO L 115      -6.884  10.033   1.625  1.00  1.85              
ATOM   3232  CD  PRO L 115      -7.482  11.073   0.787  1.00  2.17              
ATOM   3233  HD1 PRO L 115      -8.567  11.147   1.019  1.00  1.32              
ATOM   3234  HD2 PRO L 115      -6.997  12.062   0.942  1.00  1.32              
ATOM   3235  CA  PRO L 115      -6.552   8.828   0.869  1.00  2.27              
ATOM   3236  HA  PRO L 115      -6.957   7.966   1.368  1.00  1.32              
ATOM   3237  CB  PRO L 115      -7.222   9.068  -0.480  1.00  2.17              
ATOM   3238  HB1 PRO L 115      -8.261   8.670  -0.459  1.00  1.32              
ATOM   3239  HB2 PRO L 115      -6.671   8.581  -1.312  1.00  1.32              
ATOM   3240  CG  PRO L 115      -7.267  10.587  -0.641  1.00  2.17              
ATOM   3241  HG1 PRO L 115      -8.061  10.932  -1.333  1.00  1.32              
ATOM   3242  HG2 PRO L 115      -6.281  10.952  -1.008  1.00  1.32              
ATOM   3243  C   PRO L 115      -5.046   8.667   0.711  1.00  2.00              
ATOM   3244  O   PRO L 115      -4.383   9.689   0.525  1.00  1.70              
ATOM   3245  N   PRO L 116      -4.438   7.498   0.829  1.00  1.85              
ATOM   3246  CD  PRO L 116      -5.094   6.213   1.084  1.00  2.17              
ATOM   3247  HD1 PRO L 116      -5.623   6.243   2.060  1.00  1.32              
ATOM   3248  HD2 PRO L 116      -5.798   5.983   0.260  1.00  1.32              
ATOM   3249  CA  PRO L 116      -3.013   7.352   0.608  1.00  2.27              
ATOM   3250  HA  PRO L 116      -2.475   8.205   0.995  1.00  1.32              
ATOM   3251  CB  PRO L 116      -2.753   6.091   1.430  1.00  2.17              
ATOM   3252  HB1 PRO L 116      -2.783   6.373   2.506  1.00  1.32              
ATOM   3253  HB2 PRO L 116      -1.770   5.643   1.239  1.00  1.32              
ATOM   3254  CG  PRO L 116      -3.952   5.197   1.118  1.00  2.17              
ATOM   3255  HG1 PRO L 116      -4.106   4.401   1.873  1.00  1.32              
ATOM   3256  HG2 PRO L 116      -3.837   4.733   0.112  1.00  1.32              
ATOM   3257  C   PRO L 116      -2.717   7.246  -0.891  1.00  2.00              
ATOM   3258  O   PRO L 116      -3.543   6.757  -1.659  1.00  1.70              
ATOM   3259  N   THR L 117      -1.560   7.755  -1.350  1.00  1.85              
ATOM   3260  HN  THR L 117      -0.827   8.001  -0.725  1.00  0.22              
ATOM   3261  CA  THR L 117      -1.356   8.089  -2.761  1.00  2.27              
ATOM   3262  HA  THR L 117      -2.076   7.547  -3.360  1.00  1.32              
ATOM   3263  CB  THR L 117      -1.512   9.574  -3.103  1.00  2.27              
ATOM   3264  HB  THR L 117      -1.272   9.747  -4.181  1.00  1.32              
ATOM   3265  OG1 THR L 117      -0.690  10.408  -2.295  1.00  1.77              
ATOM   3266  HG1 THR L 117      -0.954  11.312  -2.546  1.00  0.22              
ATOM   3267  CG2 THR L 117      -2.959  10.026  -2.866  1.00  2.06              
ATOM   3268 HG21 THR L 117      -3.111  11.058  -3.246  1.00  1.32              
ATOM   3269 HG22 THR L 117      -3.670   9.361  -3.396  1.00  1.32              
ATOM   3270 HG23 THR L 117      -3.207  10.004  -1.784  1.00  1.32              
ATOM   3271  C   THR L 117       0.000   7.655  -3.268  1.00  2.00              
ATOM   3272  O   THR L 117       0.972   7.515  -2.525  1.00  1.70              
ATOM   3273  N   PHE L 118       0.087   7.412  -4.585  1.00  1.85              
ATOM   3274  HN  PHE L 118      -0.705   7.549  -5.177  1.00  0.22              
ATOM   3275  CA  PHE L 118       1.290   6.947  -5.240  1.00  2.27              
ATOM   3276  HA  PHE L 118       2.065   6.764  -4.511  1.00  1.32              
ATOM   3277  CB  PHE L 118       1.028   5.685  -6.092  1.00  2.17              
ATOM   3278  HB1 PHE L 118       0.296   5.942  -6.893  1.00  1.32              
ATOM   3279  HB2 PHE L 118       1.964   5.336  -6.580  1.00  1.32              
ATOM   3280  CG  PHE L 118       0.503   4.487  -5.364  1.00  1.99              
ATOM   3281  CD1 PHE L 118       0.729   4.157  -4.025  1.00  1.99              
ATOM   3282  HD1 PHE L 118       1.246   4.853  -3.402  1.00  1.36              
ATOM   3283  CE1 PHE L 118       0.292   2.922  -3.516  1.00  1.99              
ATOM   3284  HE1 PHE L 118       0.441   2.643  -2.488  1.00  1.36              
ATOM   3285  CZ  PHE L 118      -0.313   1.988  -4.357  1.00  1.99              
ATOM   3286  HZ  PHE L 118      -0.603   1.019  -3.985  1.00  1.36              
ATOM   3287  CD2 PHE L 118      -0.177   3.575  -6.157  1.00  1.99              
ATOM   3288  HD2 PHE L 118      -0.374   3.889  -7.158  1.00  1.36              
ATOM   3289  CE2 PHE L 118      -0.546   2.317  -5.685  1.00  1.99              
ATOM   3290  HE2 PHE L 118      -0.990   1.597  -6.341  1.00  1.36              
ATOM   3291  C   PHE L 118       1.823   7.972  -6.222  1.00  2.00              
ATOM   3292  O   PHE L 118       1.184   8.980  -6.529  1.00  1.70              
ATOM   3293  N   GLY L 119       3.027   7.704  -6.765  1.00  1.85              
ATOM   3294  HN  GLY L 119       3.513   6.883  -6.467  1.00  0.22              
ATOM   3295  CA  GLY L 119       3.646   8.520  -7.804  1.00  2.17              
ATOM   3296  HA1 GLY L 119       4.714   8.373  -7.738  1.00  1.32              
ATOM   3297  HA2 GLY L 119       3.354   9.550  -7.670  1.00  1.32              
ATOM   3298  C   GLY L 119       3.232   8.109  -9.190  1.00  2.00              
ATOM   3299  O   GLY L 119       2.663   7.042  -9.404  1.00  1.70              
ATOM   3300  N   ALA L 120       3.529   8.957 -10.192  1.00  1.85              
ATOM   3301  HN  ALA L 120       3.967   9.832 -10.004  1.00  0.22              
ATOM   3302  CA  ALA L 120       3.142   8.731 -11.574  1.00  2.27              
ATOM   3303  HA  ALA L 120       2.085   8.499 -11.596  1.00  1.32              
ATOM   3304  CB  ALA L 120       3.408  10.004 -12.401  1.00  2.06              
ATOM   3305  HB1 ALA L 120       2.866  10.865 -11.955  1.00  1.32              
ATOM   3306  HB2 ALA L 120       4.493  10.243 -12.425  1.00  1.32              
ATOM   3307  HB3 ALA L 120       3.049   9.876 -13.446  1.00  1.32              
ATOM   3308  C   ALA L 120       3.863   7.568 -12.240  1.00  2.00              
ATOM   3309  O   ALA L 120       3.358   6.965 -13.185  1.00  1.70              
ATOM   3310  N   GLY L 121       5.071   7.231 -11.754  1.00  1.85              
ATOM   3311  HN  GLY L 121       5.451   7.756 -11.000  1.00  0.22              
ATOM   3312  CA  GLY L 121       5.834   6.095 -12.236  1.00  2.17              
ATOM   3313  HA1 GLY L 121       5.325   5.597 -13.055  1.00  1.32              
ATOM   3314  HA2 GLY L 121       6.015   5.443 -11.394  1.00  1.32              
ATOM   3315  C   GLY L 121       7.147   6.521 -12.781  1.00  2.00              
ATOM   3316  O   GLY L 121       7.225   7.336 -13.696  1.00  1.70              
ATOM   3317  N   THR L 122       8.217   5.905 -12.273  1.00  1.85              
ATOM   3318  HN  THR L 122       8.127   5.299 -11.482  1.00  0.22              
ATOM   3319  CA  THR L 122       9.499   5.862 -12.958  1.00  2.27              
ATOM   3320  HA  THR L 122       9.588   6.659 -13.678  1.00  1.32              
ATOM   3321  CB  THR L 122      10.688   5.876 -12.018  1.00  2.27              
ATOM   3322  HB  THR L 122      10.609   5.016 -11.308  1.00  1.32              
ATOM   3323  OG1 THR L 122      10.713   7.072 -11.252  1.00  1.77              
ATOM   3324  HG1 THR L 122      10.874   7.800 -11.884  1.00  0.22              
ATOM   3325  CG2 THR L 122      12.025   5.785 -12.758  1.00  2.06              
ATOM   3326 HG21 THR L 122      12.840   5.661 -12.022  1.00  1.32              
ATOM   3327 HG22 THR L 122      12.076   4.914 -13.444  1.00  1.32              
ATOM   3328 HG23 THR L 122      12.218   6.701 -13.354  1.00  1.32              
ATOM   3329  C   THR L 122       9.538   4.541 -13.669  1.00  2.00              
ATOM   3330  O   THR L 122       9.428   3.503 -13.025  1.00  1.70              
ATOM   3331  N   LYS L 123       9.687   4.506 -15.000  1.00  1.85              
ATOM   3332  HN  LYS L 123       9.810   5.350 -15.530  1.00  0.22              
ATOM   3333  CA  LYS L 123       9.860   3.247 -15.691  1.00  2.27              
ATOM   3334  HA  LYS L 123       9.508   2.424 -15.087  1.00  1.32              
ATOM   3335  CB  LYS L 123       9.071   3.194 -17.016  1.00  2.17              
ATOM   3336  HB1 LYS L 123       8.012   3.447 -16.796  1.00  1.32              
ATOM   3337  HB2 LYS L 123       9.468   3.979 -17.698  1.00  1.32              
ATOM   3338  CG  LYS L 123       9.157   1.829 -17.724  1.00  2.17              
ATOM   3339  HG1 LYS L 123      10.234   1.585 -17.891  1.00  1.32              
ATOM   3340  HG2 LYS L 123       8.736   1.030 -17.076  1.00  1.32              
ATOM   3341  CD  LYS L 123       8.477   1.823 -19.101  1.00  2.17              
ATOM   3342  HD1 LYS L 123       8.912   2.652 -19.705  1.00  1.32              
ATOM   3343  HD2 LYS L 123       8.732   0.866 -19.609  1.00  1.32              
ATOM   3344  CE  LYS L 123       6.957   1.953 -19.032  1.00  2.17              
ATOM   3345  HE1 LYS L 123       6.514   1.076 -18.512  1.00  1.32              
ATOM   3346  HE2 LYS L 123       6.662   2.878 -18.492  1.00  1.32              
ATOM   3347  NZ  LYS L 123       6.392   2.026 -20.387  1.00  1.85              
ATOM   3348  HZ1 LYS L 123       5.359   2.079 -20.348  1.00  0.22              
ATOM   3349  HZ2 LYS L 123       6.745   2.876 -20.861  1.00  0.22              
ATOM   3350  HZ3 LYS L 123       6.655   1.205 -20.967  1.00  0.22              
ATOM   3351  C   LYS L 123      11.327   3.002 -15.946  1.00  2.00              
ATOM   3352  O   LYS L 123      11.900   3.503 -16.907  1.00  1.70              
ATOM   3353  N   LEU L 124      11.970   2.169 -15.101  1.00  1.85              
ATOM   3354  HN  LEU L 124      11.481   1.710 -14.361  1.00  0.22              
ATOM   3355  CA  LEU L 124      13.336   1.744 -15.329  1.00  2.27              
ATOM   3356  HA  LEU L 124      13.934   2.631 -15.492  1.00  1.32              
ATOM   3357  CB  LEU L 124      13.933   0.913 -14.164  1.00  2.17              
ATOM   3358  HB1 LEU L 124      13.193   0.140 -13.859  1.00  1.32              
ATOM   3359  HB2 LEU L 124      14.848   0.377 -14.511  1.00  1.32              
ATOM   3360  CG  LEU L 124      14.337   1.714 -12.916  1.00  2.27              
ATOM   3361  HG  LEU L 124      13.434   2.222 -12.501  1.00  1.32              
ATOM   3362  CD1 LEU L 124      15.412   2.760 -13.214  1.00  2.06              
ATOM   3363 HD11 LEU L 124      15.761   3.248 -12.279  1.00  1.32              
ATOM   3364 HD12 LEU L 124      16.273   2.262 -13.706  1.00  1.32              
ATOM   3365 HD13 LEU L 124      15.020   3.539 -13.899  1.00  1.32              
ATOM   3366  CD2 LEU L 124      14.895   0.746 -11.875  1.00  2.06              
ATOM   3367 HD21 LEU L 124      15.143   1.293 -10.944  1.00  1.32              
ATOM   3368 HD22 LEU L 124      14.150  -0.043 -11.645  1.00  1.32              
ATOM   3369 HD23 LEU L 124      15.814   0.248 -12.254  1.00  1.32              
ATOM   3370  C   LEU L 124      13.423   0.913 -16.594  1.00  2.00              
ATOM   3371  O   LEU L 124      12.848  -0.174 -16.723  1.00  1.70              
ATOM   3372  N   GLU L 125      14.116   1.467 -17.594  1.00  1.85              
ATOM   3373  HN  GLU L 125      14.490   2.391 -17.494  1.00  0.22              
ATOM   3374  CA  GLU L 125      14.280   0.854 -18.886  1.00  2.27              
ATOM   3375  HA  GLU L 125      13.958  -0.171 -18.841  1.00  1.32              
ATOM   3376  CB  GLU L 125      13.395   1.547 -19.951  1.00  2.17              
ATOM   3377  HB1 GLU L 125      13.548   1.064 -20.941  1.00  1.32              
ATOM   3378  HB2 GLU L 125      12.338   1.379 -19.644  1.00  1.32              
ATOM   3379  CG  GLU L 125      13.593   3.077 -20.070  1.00  2.17              
ATOM   3380  HG1 GLU L 125      13.422   3.574 -19.089  1.00  1.32              
ATOM   3381  HG2 GLU L 125      14.618   3.310 -20.419  1.00  1.32              
ATOM   3382  CD  GLU L 125      12.607   3.661 -21.055  1.00  2.00              
ATOM   3383  OE1 GLU L 125      12.513   3.143 -22.201  1.00  1.70              
ATOM   3384  OE2 GLU L 125      11.905   4.646 -20.721  1.00  1.70              
ATOM   3385  C   GLU L 125      15.760   0.778 -19.211  1.00  2.00              
ATOM   3386  O   GLU L 125      16.589   1.451 -18.607  1.00  1.70              
ATOM   3387  N   LEU L 126      16.153  -0.127 -20.122  1.00  1.85              
ATOM   3388  HN  LEU L 126      15.473  -0.647 -20.646  1.00  0.22              
ATOM   3389  CA  LEU L 126      17.556  -0.365 -20.420  1.00  2.27              
ATOM   3390  HA  LEU L 126      18.127  -0.211 -19.517  1.00  1.32              
ATOM   3391  CB  LEU L 126      17.728  -1.856 -20.849  1.00  2.17              
ATOM   3392  HB1 LEU L 126      17.137  -2.450 -20.113  1.00  1.32              
ATOM   3393  HB2 LEU L 126      17.246  -2.003 -21.838  1.00  1.32              
ATOM   3394  CG  LEU L 126      19.137  -2.509 -20.877  1.00  2.27              
ATOM   3395  HG  LEU L 126      18.956  -3.597 -21.073  1.00  1.32              
ATOM   3396  CD1 LEU L 126      19.887  -2.425 -19.545  1.00  2.06              
ATOM   3397 HD11 LEU L 126      20.868  -2.938 -19.628  1.00  1.32              
ATOM   3398 HD12 LEU L 126      20.086  -1.369 -19.275  1.00  1.32              
ATOM   3399 HD13 LEU L 126      19.304  -2.895 -18.726  1.00  1.32              
ATOM   3400  CD2 LEU L 126      20.036  -2.028 -22.018  1.00  2.06              
ATOM   3401 HD21 LEU L 126      20.905  -2.707 -22.148  1.00  1.32              
ATOM   3402 HD22 LEU L 126      19.468  -1.996 -22.971  1.00  1.32              
ATOM   3403 HD23 LEU L 126      20.430  -1.011 -21.827  1.00  1.32              
ATOM   3404  C   LEU L 126      18.011   0.677 -21.449  1.00  2.00              
ATOM   3405  O   LEU L 126      17.230   1.081 -22.307  1.00  1.70              
ATOM   3406  N   LYS L 127      19.248   1.190 -21.344  1.00  1.85              
ATOM   3407  HN  LYS L 127      19.808   0.933 -20.562  1.00  0.22              
ATOM   3408  CA  LYS L 127      19.826   2.107 -22.315  1.00  2.27              
ATOM   3409  HA  LYS L 127      19.107   2.894 -22.497  1.00  1.32              
ATOM   3410  CB  LYS L 127      21.128   2.746 -21.753  1.00  2.17              
ATOM   3411  HB1 LYS L 127      21.810   1.926 -21.437  1.00  1.32              
ATOM   3412  HB2 LYS L 127      21.640   3.307 -22.564  1.00  1.32              
ATOM   3413  CG  LYS L 127      20.940   3.747 -20.601  1.00  2.17              
ATOM   3414  HG1 LYS L 127      20.266   4.566 -20.934  1.00  1.32              
ATOM   3415  HG2 LYS L 127      20.447   3.224 -19.759  1.00  1.32              
ATOM   3416  CD  LYS L 127      22.299   4.323 -20.160  1.00  2.17              
ATOM   3417  HD1 LYS L 127      22.983   3.464 -19.988  1.00  1.32              
ATOM   3418  HD2 LYS L 127      22.734   4.915 -20.995  1.00  1.32              
ATOM   3419  CE  LYS L 127      22.311   5.154 -18.874  1.00  2.17              
ATOM   3420  HE1 LYS L 127      21.875   4.577 -18.030  1.00  1.32              
ATOM   3421  HE2 LYS L 127      23.354   5.432 -18.605  1.00  1.32              
ATOM   3422  NZ  LYS L 127      21.536   6.393 -19.038  1.00  1.85              
ATOM   3423  HZ1 LYS L 127      21.575   6.953 -18.155  1.00  0.22              
ATOM   3424  HZ2 LYS L 127      21.906   6.967 -19.819  1.00  0.22              
ATOM   3425  HZ3 LYS L 127      20.535   6.165 -19.205  1.00  0.22              
ATOM   3426  C   LYS L 127      20.146   1.473 -23.711  1.00  2.00              
ATOM   3427  OT1 LYS L 127      19.525   0.464 -24.129  1.00  1.70              
ATOM   3428  OT2 LYS L 127      21.030   2.022 -24.427  1.00  1.70              
TER
ATOM   3429  N   GLY A  -1     -15.327   3.824  15.845  1.00  1.85              
ATOM   3430  HT1 GLY A  -1     -15.889   3.811  16.727  1.00  0.22              
ATOM   3431  HT2 GLY A  -1     -14.652   4.625  15.936  1.00  0.22              
ATOM   3432  HT3 GLY A  -1     -14.787   2.925  15.813  1.00  0.22              
ATOM   3433  CA  GLY A  -1     -16.193   3.985  14.642  1.00  2.17              
ATOM   3434  HA1 GLY A  -1     -16.749   4.903  14.761  1.00  1.32              
ATOM   3435  HA2 GLY A  -1     -16.822   3.109  14.579  1.00  1.32              
ATOM   3436  C   GLY A  -1     -15.422   4.069  13.362  1.00  2.00              
ATOM   3437  O   GLY A  -1     -15.004   3.053  12.816  1.00  1.70              
ATOM   3438  N   GLY A   0     -15.191   5.286  12.837  1.00  1.85              
ATOM   3439  HN  GLY A   0     -15.518   6.120  13.290  1.00  0.22              
ATOM   3440  CA  GLY A   0     -14.514   5.434  11.554  1.00  2.17              
ATOM   3441  HA1 GLY A   0     -15.189   5.097  10.781  1.00  1.32              
ATOM   3442  HA2 GLY A   0     -13.591   4.873  11.583  1.00  1.32              
ATOM   3443  C   GLY A   0     -14.150   6.849  11.213  1.00  2.00              
ATOM   3444  O   GLY A   0     -14.434   7.317  10.115  1.00  1.70              
ATOM   3445  N   ASP A   1     -13.478   7.560  12.131  1.00  1.85              
ATOM   3446  HN  ASP A   1     -13.251   7.154  13.014  1.00  0.22              
ATOM   3447  CA  ASP A   1     -12.912   8.873  11.867  1.00  2.27              
ATOM   3448  HA  ASP A   1     -13.282   9.237  10.916  1.00  1.32              
ATOM   3449  CB  ASP A   1     -13.322   9.874  12.983  1.00  2.17              
ATOM   3450  HB1 ASP A   1     -14.419   9.805  13.137  1.00  1.32              
ATOM   3451  HB2 ASP A   1     -12.812   9.639  13.937  1.00  1.32              
ATOM   3452  CG  ASP A   1     -13.028  11.308  12.599  1.00  2.00              
ATOM   3453  OD1 ASP A   1     -13.230  11.646  11.409  1.00  1.70              
ATOM   3454  OD2 ASP A   1     -12.616  12.106  13.475  1.00  1.70              
ATOM   3455  C   ASP A   1     -11.395   8.745  11.737  1.00  2.00              
ATOM   3456  O   ASP A   1     -10.772   7.906  12.388  1.00  1.70              
ATOM   3457  N   TYR A   2     -10.773   9.560  10.865  1.00  1.85              
ATOM   3458  HN  TYR A   2     -11.324  10.261  10.408  1.00  0.22              
ATOM   3459  CA  TYR A   2      -9.343   9.555  10.576  1.00  2.27              
ATOM   3460  HA  TYR A   2      -9.247  10.282   9.784  1.00  1.32              
ATOM   3461  CB  TYR A   2      -8.501  10.078  11.775  1.00  2.17              
ATOM   3462  HB1 TYR A   2      -8.951  11.027  12.130  1.00  1.32              
ATOM   3463  HB2 TYR A   2      -8.531   9.350  12.612  1.00  1.32              
ATOM   3464  CG  TYR A   2      -7.070  10.383  11.413  1.00  1.99              
ATOM   3465  CD1 TYR A   2      -6.758  11.228  10.333  1.00  1.99              
ATOM   3466  HD1 TYR A   2      -7.546  11.684   9.753  1.00  1.36              
ATOM   3467  CE1 TYR A   2      -5.421  11.493  10.003  1.00  1.99              
ATOM   3468  HE1 TYR A   2      -5.183  12.140   9.171  1.00  1.36              
ATOM   3469  CZ  TYR A   2      -4.389  10.922  10.751  1.00  1.99              
ATOM   3470  OH  TYR A   2      -3.054  11.210  10.417  1.00  1.77              
ATOM   3471  HH  TYR A   2      -2.483  10.645  10.945  1.00  0.22              
ATOM   3472  CD2 TYR A   2      -6.023   9.829  12.168  1.00  1.99              
ATOM   3473  HD2 TYR A   2      -6.253   9.188  13.007  1.00  1.36              
ATOM   3474  CE2 TYR A   2      -4.686  10.090  11.836  1.00  1.99              
ATOM   3475  HE2 TYR A   2      -3.892   9.650  12.423  1.00  1.36              
ATOM   3476  C   TYR A   2      -8.812   8.260   9.952  1.00  2.00              
ATOM   3477  O   TYR A   2      -8.940   8.087   8.738  1.00  1.70              
ATOM   3478  N   LYS A   3      -8.213   7.327  10.725  1.00  1.85              
ATOM   3479  HN  LYS A   3      -8.137   7.463  11.710  1.00  0.22              
ATOM   3480  CA  LYS A   3      -7.753   6.039  10.228  1.00  2.27              
ATOM   3481  HA  LYS A   3      -8.569   5.603   9.675  1.00  1.32              
ATOM   3482  CB  LYS A   3      -6.545   6.147   9.271  1.00  2.17              
ATOM   3483  HB1 LYS A   3      -6.344   5.141   8.843  1.00  1.32              
ATOM   3484  HB2 LYS A   3      -6.846   6.802   8.427  1.00  1.32              
ATOM   3485  CG  LYS A   3      -5.262   6.732   9.879  1.00  2.17              
ATOM   3486  HG1 LYS A   3      -5.505   7.687  10.399  1.00  1.32              
ATOM   3487  HG2 LYS A   3      -4.847   6.030  10.638  1.00  1.32              
ATOM   3488  CD  LYS A   3      -4.207   7.023   8.801  1.00  2.17              
ATOM   3489  HD1 LYS A   3      -4.621   7.804   8.128  1.00  1.32              
ATOM   3490  HD2 LYS A   3      -3.304   7.463   9.287  1.00  1.32              
ATOM   3491  CE  LYS A   3      -3.797   5.780   8.004  1.00  2.17              
ATOM   3492  HE1 LYS A   3      -3.148   5.135   8.630  1.00  1.32              
ATOM   3493  HE2 LYS A   3      -4.669   5.186   7.662  1.00  1.32              
ATOM   3494  NZ  LYS A   3      -3.053   6.166   6.803  1.00  1.85              
ATOM   3495  HZ1 LYS A   3      -2.534   5.355   6.393  1.00  0.22              
ATOM   3496  HZ2 LYS A   3      -3.674   6.558   6.071  1.00  0.22              
ATOM   3497  HZ3 LYS A   3      -2.365   6.917   7.066  1.00  0.22              
ATOM   3498  C   LYS A   3      -7.480   5.046  11.351  1.00  2.00              
ATOM   3499  O   LYS A   3      -7.762   5.329  12.512  1.00  1.70              
ATOM   3500  N   ASP A   4      -6.966   3.844  11.012  1.00  1.85              
ATOM   3501  HN  ASP A   4      -6.626   3.641  10.090  1.00  0.22              
ATOM   3502  CA  ASP A   4      -6.804   2.695  11.877  1.00  2.27              
ATOM   3503  HA  ASP A   4      -7.667   2.659  12.528  1.00  1.32              
ATOM   3504  CB  ASP A   4      -6.814   1.406  11.000  1.00  2.17              
ATOM   3505  HB1 ASP A   4      -6.685   0.506  11.634  1.00  1.32              
ATOM   3506  HB2 ASP A   4      -7.789   1.335  10.477  1.00  1.32              
ATOM   3507  CG  ASP A   4      -5.742   1.419   9.936  1.00  2.00              
ATOM   3508  OD1 ASP A   4      -5.750   2.329   9.063  1.00  1.70              
ATOM   3509  OD2 ASP A   4      -4.873   0.508   9.937  1.00  1.70              
ATOM   3510  C   ASP A   4      -5.595   2.762  12.821  1.00  2.00              
ATOM   3511  O   ASP A   4      -4.701   3.599  12.685  1.00  1.70              
ATOM   3512  N   ASP A   5      -5.591   1.911  13.858  1.00  1.85              
ATOM   3513  HN  ASP A   5      -6.324   1.253  13.970  1.00  0.22              
ATOM   3514  CA  ASP A   5      -4.669   2.016  14.971  1.00  2.27              
ATOM   3515  HA  ASP A   5      -4.096   2.936  14.896  1.00  1.32              
ATOM   3516  CB  ASP A   5      -5.465   2.010  16.306  1.00  2.17              
ATOM   3517  HB1 ASP A   5      -6.135   1.128  16.345  1.00  1.32              
ATOM   3518  HB2 ASP A   5      -4.788   1.960  17.181  1.00  1.32              
ATOM   3519  CG  ASP A   5      -6.299   3.254  16.471  1.00  2.00              
ATOM   3520  OD1 ASP A   5      -7.357   3.377  15.808  1.00  1.70              
ATOM   3521  OD2 ASP A   5      -5.932   4.106  17.330  1.00  1.70              
ATOM   3522  C   ASP A   5      -3.666   0.854  14.995  1.00  2.00              
ATOM   3523  O   ASP A   5      -3.618   0.002  14.104  1.00  1.70              
ATOM   3524  N   ASP A   6      -2.841   0.808  16.063  1.00  1.85              
ATOM   3525  HN  ASP A   6      -2.919   1.533  16.743  1.00  0.22              
ATOM   3526  CA  ASP A   6      -1.985  -0.300  16.446  1.00  2.27              
ATOM   3527  HA  ASP A   6      -1.601  -0.039  17.423  1.00  1.32              
ATOM   3528  CB  ASP A   6      -2.740  -1.650  16.601  1.00  2.17              
ATOM   3529  HB1 ASP A   6      -3.321  -1.887  15.691  1.00  1.32              
ATOM   3530  HB2 ASP A   6      -2.030  -2.481  16.789  1.00  1.32              
ATOM   3531  CG  ASP A   6      -3.675  -1.598  17.779  1.00  2.00              
ATOM   3532  OD1 ASP A   6      -3.181  -1.782  18.923  1.00  1.70              
ATOM   3533  OD2 ASP A   6      -4.900  -1.398  17.599  1.00  1.70              
ATOM   3534  C   ASP A   6      -0.726  -0.474  15.608  1.00  2.00              
ATOM   3535  O   ASP A   6       0.384  -0.228  16.078  1.00  1.70              
ATOM   3536  N   ASP A   7      -0.844  -0.947  14.357  1.00  1.85              
ATOM   3537  HN  ASP A   7      -1.761  -1.007  13.962  1.00  0.22              
ATOM   3538  CA  ASP A   7       0.276  -1.547  13.662  1.00  2.27              
ATOM   3539  HA  ASP A   7       0.825  -2.106  14.412  1.00  1.32              
ATOM   3540  CB  ASP A   7      -0.265  -2.555  12.616  1.00  2.17              
ATOM   3541  HB1 ASP A   7      -1.025  -3.202  13.103  1.00  1.32              
ATOM   3542  HB2 ASP A   7      -0.729  -2.031  11.765  1.00  1.32              
ATOM   3543  CG  ASP A   7       0.836  -3.456  12.126  1.00  2.00              
ATOM   3544  OD1 ASP A   7       1.646  -3.883  12.986  1.00  1.70              
ATOM   3545  OD2 ASP A   7       0.934  -3.694  10.902  1.00  1.70              
ATOM   3546  C   ASP A   7       1.292  -0.555  13.072  1.00  2.00              
ATOM   3547  O   ASP A   7       0.947   0.510  12.562  1.00  1.70              
ATOM   3548  N   LYS A   8       2.583  -0.945  13.107  1.00  1.85              
ATOM   3549  HN  LYS A   8       2.743  -1.898  13.380  1.00  0.22              
ATOM   3550  CA  LYS A   8       3.777  -0.159  12.815  1.00  2.27              
ATOM   3551  HA  LYS A   8       4.592  -0.867  12.811  1.00  1.32              
ATOM   3552  CB  LYS A   8       3.827   0.548  11.423  1.00  2.17              
ATOM   3553  HB1 LYS A   8       2.903   1.136  11.277  1.00  1.32              
ATOM   3554  HB2 LYS A   8       4.662   1.288  11.444  1.00  1.32              
ATOM   3555  CG  LYS A   8       4.113  -0.346  10.200  1.00  2.17              
ATOM   3556  HG1 LYS A   8       4.250   0.297   9.300  1.00  1.32              
ATOM   3557  HG2 LYS A   8       5.093  -0.849  10.383  1.00  1.32              
ATOM   3558  CD  LYS A   8       3.083  -1.440   9.877  1.00  2.17              
ATOM   3559  HD1 LYS A   8       3.600  -2.194   9.235  1.00  1.32              
ATOM   3560  HD2 LYS A   8       2.787  -1.987  10.794  1.00  1.32              
ATOM   3561  CE  LYS A   8       1.828  -1.035   9.089  1.00  2.17              
ATOM   3562  HE1 LYS A   8       2.118  -0.666   8.081  1.00  1.32              
ATOM   3563  HE2 LYS A   8       1.182  -1.935   8.965  1.00  1.32              
ATOM   3564  NZ  LYS A   8       1.020   0.015   9.735  1.00  1.85              
ATOM   3565  HZ1 LYS A   8       0.072   0.037   9.287  1.00  0.22              
ATOM   3566  HZ2 LYS A   8       0.900  -0.153  10.757  1.00  0.22              
ATOM   3567  HZ3 LYS A   8       1.455   0.942   9.604  1.00  0.22              
ATOM   3568  C   LYS A   8       4.119   0.802  13.951  1.00  2.00              
ATOM   3569  O   LYS A   8       4.136   2.020  13.799  1.00  1.70              
ATOM   3570  N   GLY A   9       4.449   0.267  15.137  1.00  1.85              
ATOM   3571  HN  GLY A   9       4.422  -0.726  15.268  1.00  0.22              
ATOM   3572  CA  GLY A   9       4.835   1.104  16.265  1.00  2.17              
ATOM   3573  HA1 GLY A   9       4.038   1.807  16.457  1.00  1.32              
ATOM   3574  HA2 GLY A   9       5.779   1.576  16.039  1.00  1.32              
ATOM   3575  C   GLY A   9       5.010   0.301  17.519  1.00  2.00              
ATOM   3576  O   GLY A   9       4.038  -0.033  18.193  1.00  1.70              
ATOM   3577  N   GLY A  10       6.262  -0.045  17.859  1.00  1.85              
ATOM   3578  HN  GLY A  10       7.036   0.259  17.309  1.00  0.22              
ATOM   3579  CA  GLY A  10       6.566  -0.868  19.027  1.00  2.17              
ATOM   3580  HA1 GLY A  10       7.496  -1.376  18.829  1.00  1.32              
ATOM   3581  HA2 GLY A  10       5.753  -1.564  19.179  1.00  1.32              
ATOM   3582  C   GLY A  10       6.755  -0.117  20.351  1.00  2.00              
ATOM   3583  OT1 GLY A  10       6.819   1.138  20.389  1.00  1.70              
ATOM   3584  OT2 GLY A  10       6.853  -0.814  21.397  1.00  1.70              
TER
END
