# Supplementary material for: De novo design of antibody complementarity determining regions binding a FLAG tetra-peptide
Source: Sci Rep. 2017 Aug 31;7:10295. doi: 10.1038/s41598-017-10737-9 (PMC5579192; doi:10.1038/s41598-017-10737-9)
Supplement: Supplementary file 2 — Supplementary Datasets 1, 2 & 3 [file 41598_2017_10737_MOESM2_ESM.zip › EEh14.3.pdb]

REMARK      Computationally Designed Antibody EEh14.3
ATOM      1  N   GLN H   1       3.371 -19.536   3.098  1.00  1.85              
ATOM      2  HT1 GLN H   1       4.250 -20.105   3.065  1.00  0.22              
ATOM      3  HT2 GLN H   1       2.540 -20.171   3.133  1.00  0.22              
ATOM      4  HT3 GLN H   1       3.374 -19.011   3.995  1.00  0.22              
ATOM      5  CA  GLN H   1       3.268 -18.636   1.923  1.00  2.27              
ATOM      6  HA  GLN H   1       4.087 -17.931   1.970  1.00  1.32              
ATOM      7  CB  GLN H   1       3.355 -19.513   0.642  1.00  2.17              
ATOM      8  HB1 GLN H   1       4.266 -20.151   0.691  1.00  1.32              
ATOM      9  HB2 GLN H   1       2.484 -20.208   0.635  1.00  1.32              
ATOM     10  CG  GLN H   1       3.365 -18.766  -0.718  1.00  2.17              
ATOM     11  HG1 GLN H   1       3.168 -19.514  -1.519  1.00  1.32              
ATOM     12  HG2 GLN H   1       2.565 -17.999  -0.768  1.00  1.32              
ATOM     13  CD  GLN H   1       4.707 -18.098  -1.018  1.00  2.00              
ATOM     14  OE1 GLN H   1       5.478 -17.746  -0.123  1.00  1.70              
ATOM     15  NE2 GLN H   1       5.008 -17.916  -2.322  1.00  1.85              
ATOM     16 HE21 GLN H   1       5.872 -17.462  -2.547  1.00  0.22              
ATOM     17 HE22 GLN H   1       4.387 -18.232  -3.041  1.00  0.22              
ATOM     18  C   GLN H   1       1.961 -17.869   1.929  1.00  2.00              
ATOM     19  O   GLN H   1       0.893 -18.468   2.007  1.00  1.70              
ATOM     20  N   VAL H   2       1.993 -16.525   1.871  1.00  1.85              
ATOM     21  HN  VAL H   2       2.850 -16.014   1.833  1.00  0.22              
ATOM     22  CA  VAL H   2       0.782 -15.718   1.764  1.00  2.27              
ATOM     23  HA  VAL H   2      -0.059 -16.264   2.163  1.00  1.32              
ATOM     24  CB  VAL H   2       0.880 -14.413   2.552  1.00  2.27              
ATOM     25  HB  VAL H   2       1.757 -13.828   2.196  1.00  1.32              
ATOM     26  CG1 VAL H   2      -0.392 -13.558   2.372  1.00  2.06              
ATOM     27 HG11 VAL H   2      -0.350 -12.665   3.028  1.00  1.32              
ATOM     28 HG12 VAL H   2      -0.501 -13.202   1.327  1.00  1.32              
ATOM     29 HG13 VAL H   2      -1.303 -14.136   2.645  1.00  1.32              
ATOM     30  CG2 VAL H   2       1.074 -14.743   4.046  1.00  2.06              
ATOM     31 HG21 VAL H   2       1.162 -13.804   4.634  1.00  1.32              
ATOM     32 HG22 VAL H   2       0.193 -15.304   4.426  1.00  1.32              
ATOM     33 HG23 VAL H   2       1.987 -15.349   4.217  1.00  1.32              
ATOM     34  C   VAL H   2       0.490 -15.458   0.294  1.00  2.00              
ATOM     35  O   VAL H   2       1.380 -15.095  -0.477  1.00  1.70              
ATOM     36  N   GLN H   3      -0.757 -15.689  -0.151  1.00  1.85              
ATOM     37  HN  GLN H   3      -1.477 -15.982   0.491  1.00  0.22              
ATOM     38  CA  GLN H   3      -1.107 -15.556  -1.548  1.00  2.27              
ATOM     39  HA  GLN H   3      -0.466 -14.808  -1.995  1.00  1.32              
ATOM     40  CB  GLN H   3      -0.914 -16.885  -2.316  1.00  2.17              
ATOM     41  HB1 GLN H   3       0.130 -17.226  -2.128  1.00  1.32              
ATOM     42  HB2 GLN H   3      -1.591 -17.661  -1.890  1.00  1.32              
ATOM     43  CG  GLN H   3      -1.123 -16.748  -3.842  1.00  2.17              
ATOM     44  HG1 GLN H   3      -2.177 -16.487  -4.070  1.00  1.32              
ATOM     45  HG2 GLN H   3      -0.464 -15.944  -4.236  1.00  1.32              
ATOM     46  CD  GLN H   3      -0.777 -18.035  -4.579  1.00  2.00              
ATOM     47  OE1 GLN H   3      -0.462 -19.076  -3.999  1.00  1.70              
ATOM     48  NE2 GLN H   3      -0.831 -17.968  -5.925  1.00  1.85              
ATOM     49 HE21 GLN H   3      -0.612 -18.794  -6.443  1.00  0.22              
ATOM     50 HE22 GLN H   3      -1.107 -17.118  -6.374  1.00  0.22              
ATOM     51  C   GLN H   3      -2.522 -15.048  -1.727  1.00  2.00              
ATOM     52  O   GLN H   3      -3.472 -15.516  -1.108  1.00  1.70              
ATOM     53  N   LEU H   4      -2.683 -14.034  -2.590  1.00  1.85              
ATOM     54  HN  LEU H   4      -1.895 -13.648  -3.066  1.00  0.22              
ATOM     55  CA  LEU H   4      -3.945 -13.378  -2.836  1.00  2.27              
ATOM     56  HA  LEU H   4      -4.711 -13.728  -2.156  1.00  1.32              
ATOM     57  CB  LEU H   4      -3.803 -11.837  -2.732  1.00  2.17              
ATOM     58  HB1 LEU H   4      -2.965 -11.507  -3.383  1.00  1.32              
ATOM     59  HB2 LEU H   4      -4.734 -11.384  -3.136  1.00  1.32              
ATOM     60  CG  LEU H   4      -3.597 -11.230  -1.324  1.00  2.27              
ATOM     61  HG  LEU H   4      -4.463 -11.530  -0.687  1.00  1.32              
ATOM     62  CD1 LEU H   4      -3.577  -9.698  -1.429  1.00  2.06              
ATOM     63 HD11 LEU H   4      -3.469  -9.244  -0.421  1.00  1.32              
ATOM     64 HD12 LEU H   4      -2.721  -9.368  -2.056  1.00  1.32              
ATOM     65 HD13 LEU H   4      -4.515  -9.323  -1.885  1.00  1.32              
ATOM     66  CD2 LEU H   4      -2.313 -11.680  -0.617  1.00  2.06              
ATOM     67 HD21 LEU H   4      -2.123 -11.055   0.279  1.00  1.32              
ATOM     68 HD22 LEU H   4      -2.397 -12.733  -0.275  1.00  1.32              
ATOM     69 HD23 LEU H   4      -1.448 -11.590  -1.306  1.00  1.32              
ATOM     70  C   LEU H   4      -4.374 -13.717  -4.254  1.00  2.00              
ATOM     71  O   LEU H   4      -3.877 -13.143  -5.219  1.00  1.70              
ATOM     72  N   GLN H   5      -5.307 -14.664  -4.434  1.00  1.85              
ATOM     73  HN  GLN H   5      -5.754 -15.069  -3.629  1.00  0.22              
ATOM     74  CA  GLN H   5      -5.728 -15.086  -5.763  1.00  2.27              
ATOM     75  HA  GLN H   5      -4.937 -14.907  -6.481  1.00  1.32              
ATOM     76  CB  GLN H   5      -6.094 -16.590  -5.816  1.00  2.17              
ATOM     77  HB1 GLN H   5      -6.856 -16.784  -5.028  1.00  1.32              
ATOM     78  HB2 GLN H   5      -6.564 -16.837  -6.796  1.00  1.32              
ATOM     79  CG  GLN H   5      -4.897 -17.544  -5.588  1.00  2.17              
ATOM     80  HG1 GLN H   5      -4.245 -17.163  -4.777  1.00  1.32              
ATOM     81  HG2 GLN H   5      -5.303 -18.529  -5.271  1.00  1.32              
ATOM     82  CD  GLN H   5      -4.047 -17.750  -6.843  1.00  2.00              
ATOM     83  OE1 GLN H   5      -3.588 -16.825  -7.515  1.00  1.70              
ATOM     84  NE2 GLN H   5      -3.829 -19.035  -7.202  1.00  1.85              
ATOM     85 HE21 GLN H   5      -3.306 -19.209  -8.036  1.00  0.22              
ATOM     86 HE22 GLN H   5      -4.190 -19.786  -6.650  1.00  0.22              
ATOM     87  C   GLN H   5      -6.934 -14.292  -6.215  1.00  2.00              
ATOM     88  O   GLN H   5      -8.006 -14.367  -5.620  1.00  1.70              
ATOM     89  N   GLN H   6      -6.798 -13.496  -7.283  1.00  1.85              
ATOM     90  HN  GLN H   6      -5.903 -13.382  -7.719  1.00  0.22              
ATOM     91  CA  GLN H   6      -7.922 -12.733  -7.785  1.00  2.27              
ATOM     92  HA  GLN H   6      -8.535 -12.436  -6.948  1.00  1.32              
ATOM     93  CB  GLN H   6      -7.453 -11.445  -8.484  1.00  2.17              
ATOM     94  HB1 GLN H   6      -6.801 -11.687  -9.353  1.00  1.32              
ATOM     95  HB2 GLN H   6      -8.333 -10.878  -8.864  1.00  1.32              
ATOM     96  CG  GLN H   6      -6.703 -10.570  -7.473  1.00  2.17              
ATOM     97  HG1 GLN H   6      -7.340 -10.449  -6.570  1.00  1.32              
ATOM     98  HG2 GLN H   6      -5.747 -11.047  -7.169  1.00  1.32              
ATOM     99  CD  GLN H   6      -6.390  -9.199  -8.034  1.00  2.00              
ATOM    100  OE1 GLN H   6      -5.294  -8.930  -8.519  1.00  1.70              
ATOM    101  NE2 GLN H   6      -7.368  -8.275  -7.946  1.00  1.85              
ATOM    102 HE21 GLN H   6      -7.217  -7.426  -8.458  1.00  0.22              
ATOM    103 HE22 GLN H   6      -8.214  -8.507  -7.478  1.00  0.22              
ATOM    104  C   GLN H   6      -8.828 -13.521  -8.699  1.00  2.00              
ATOM    105  O   GLN H   6      -8.525 -14.648  -9.092  1.00  1.70              
ATOM    106  N   SER H   7      -9.978 -12.919  -9.054  1.00  1.85              
ATOM    107  HN  SER H   7     -10.236 -12.041  -8.660  1.00  0.22              
ATOM    108  CA  SER H   7     -10.904 -13.461 -10.030  1.00  2.27              
ATOM    109  HA  SER H   7     -11.076 -14.499  -9.787  1.00  1.32              
ATOM    110  CB  SER H   7     -12.279 -12.731 -10.034  1.00  2.17              
ATOM    111  HB1 SER H   7     -12.935 -13.150 -10.828  1.00  1.32              
ATOM    112  HB2 SER H   7     -12.787 -12.936  -9.068  1.00  1.32              
ATOM    113  OG  SER H   7     -12.179 -11.309 -10.192  1.00  1.77              
ATOM    114  HG1 SER H   7     -12.956 -11.061 -10.720  1.00  0.22              
ATOM    115  C   SER H   7     -10.340 -13.426 -11.434  1.00  2.00              
ATOM    116  O   SER H   7      -9.324 -12.790 -11.713  1.00  1.70              
ATOM    117  N   GLY H   8     -11.002 -14.117 -12.380  1.00  1.85              
ATOM    118  HN  GLY H   8     -11.821 -14.638 -12.138  1.00  0.22              
ATOM    119  CA  GLY H   8     -10.680 -13.999 -13.796  1.00  2.17              
ATOM    120  HA1 GLY H   8     -11.186 -14.797 -14.317  1.00  1.32              
ATOM    121  HA2 GLY H   8      -9.605 -14.015 -13.907  1.00  1.32              
ATOM    122  C   GLY H   8     -11.205 -12.694 -14.344  1.00  2.00              
ATOM    123  O   GLY H   8     -12.033 -12.054 -13.695  1.00  1.70              
ATOM    124  N   PRO H   9     -10.750 -12.238 -15.495  1.00  1.85              
ATOM    125  CD  PRO H   9      -9.896 -12.993 -16.416  1.00  2.17              
ATOM    126  HD1 PRO H   9      -8.865 -13.040 -16.000  1.00  1.32              
ATOM    127  HD2 PRO H   9     -10.292 -14.017 -16.594  1.00  1.32              
ATOM    128  CA  PRO H   9     -11.064 -10.901 -15.977  1.00  2.27              
ATOM    129  HA  PRO H   9     -10.896 -10.184 -15.184  1.00  1.32              
ATOM    130  CB  PRO H   9     -10.092 -10.749 -17.158  1.00  2.17              
ATOM    131  HB1 PRO H   9      -9.113 -10.387 -16.772  1.00  1.32              
ATOM    132  HB2 PRO H   9     -10.456 -10.047 -17.931  1.00  1.32              
ATOM    133  CG  PRO H   9      -9.918 -12.166 -17.699  1.00  2.17              
ATOM    134  HG1 PRO H   9      -9.001 -12.286 -18.310  1.00  1.32              
ATOM    135  HG2 PRO H   9     -10.809 -12.436 -18.310  1.00  1.32              
ATOM    136  C   PRO H   9     -12.516 -10.746 -16.413  1.00  2.00              
ATOM    137  O   PRO H   9     -13.168 -11.725 -16.787  1.00  1.70              
ATOM    138  N   GLU H  11     -13.029  -9.506 -16.372  1.00  1.85              
ATOM    139  HN  GLU H  11     -12.438  -8.748 -16.086  1.00  0.22              
ATOM    140  CA  GLU H  11     -14.410  -9.181 -16.667  1.00  2.27              
ATOM    141  HA  GLU H  11     -14.956 -10.077 -16.928  1.00  1.32              
ATOM    142  CB  GLU H  11     -15.092  -8.543 -15.424  1.00  2.17              
ATOM    143  HB1 GLU H  11     -14.485  -7.660 -15.119  1.00  1.32              
ATOM    144  HB2 GLU H  11     -16.105  -8.175 -15.696  1.00  1.32              
ATOM    145  CG  GLU H  11     -15.244  -9.484 -14.194  1.00  2.17              
ATOM    146  HG1 GLU H  11     -14.279  -9.988 -13.976  1.00  1.32              
ATOM    147  HG2 GLU H  11     -15.541  -8.871 -13.317  1.00  1.32              
ATOM    148  CD  GLU H  11     -16.318 -10.543 -14.370  1.00  2.00              
ATOM    149  OE1 GLU H  11     -17.446 -10.205 -14.815  1.00  1.70              
ATOM    150  OE2 GLU H  11     -16.082 -11.731 -14.033  1.00  1.70              
ATOM    151  C   GLU H  11     -14.517  -8.220 -17.853  1.00  2.00              
ATOM    152  O   GLU H  11     -14.108  -7.061 -17.784  1.00  1.70              
ATOM    153  N   ASP H  12     -15.109  -8.682 -18.978  1.00  1.85              
ATOM    154  HN  ASP H  12     -15.371  -9.643 -19.034  1.00  0.22              
ATOM    155  CA  ASP H  12     -15.457  -7.852 -20.124  1.00  2.27              
ATOM    156  HA  ASP H  12     -14.804  -6.990 -20.158  1.00  1.32              
ATOM    157  CB  ASP H  12     -15.358  -8.643 -21.457  1.00  2.17              
ATOM    158  HB1 ASP H  12     -15.881  -9.615 -21.351  1.00  1.32              
ATOM    159  HB2 ASP H  12     -15.838  -8.069 -22.279  1.00  1.32              
ATOM    160  CG  ASP H  12     -13.941  -8.907 -21.908  1.00  2.00              
ATOM    161  OD1 ASP H  12     -12.995  -8.203 -21.478  1.00  1.70              
ATOM    162  OD2 ASP H  12     -13.771  -9.782 -22.801  1.00  1.70              
ATOM    163  C   ASP H  12     -16.891  -7.333 -19.971  1.00  2.00              
ATOM    164  O   ASP H  12     -17.869  -8.066 -20.124  1.00  1.70              
ATOM    165  N   VAL H  13     -17.061  -6.045 -19.629  1.00  1.85              
ATOM    166  HN  VAL H  13     -16.276  -5.415 -19.640  1.00  0.22              
ATOM    167  CA  VAL H  13     -18.309  -5.508 -19.104  1.00  2.27              
ATOM    168  HA  VAL H  13     -19.065  -6.279 -19.070  1.00  1.32              
ATOM    169  CB  VAL H  13     -18.090  -4.979 -17.691  1.00  2.27              
ATOM    170  HB  VAL H  13     -17.327  -4.164 -17.706  1.00  1.32              
ATOM    171  CG1 VAL H  13     -19.376  -4.459 -17.024  1.00  2.06              
ATOM    172 HG11 VAL H  13     -19.186  -4.222 -15.954  1.00  1.32              
ATOM    173 HG12 VAL H  13     -19.724  -3.526 -17.509  1.00  1.32              
ATOM    174 HG13 VAL H  13     -20.183  -5.221 -17.069  1.00  1.32              
ATOM    175  CG2 VAL H  13     -17.554  -6.145 -16.857  1.00  2.06              
ATOM    176 HG21 VAL H  13     -17.556  -5.853 -15.799  1.00  1.32              
ATOM    177 HG22 VAL H  13     -18.205  -7.039 -16.967  1.00  1.32              
ATOM    178 HG23 VAL H  13     -16.515  -6.407 -17.142  1.00  1.32              
ATOM    179  C   VAL H  13     -18.834  -4.409 -19.996  1.00  2.00              
ATOM    180  O   VAL H  13     -18.068  -3.647 -20.574  1.00  1.70              
ATOM    181  N   LYS H  14     -20.166  -4.279 -20.145  1.00  1.85              
ATOM    182  HN  LYS H  14     -20.792  -4.915 -19.696  1.00  0.22              
ATOM    183  CA  LYS H  14     -20.756  -3.155 -20.850  1.00  2.27              
ATOM    184  HA  LYS H  14     -20.128  -2.918 -21.697  1.00  1.32              
ATOM    185  CB  LYS H  14     -22.180  -3.500 -21.355  1.00  2.17              
ATOM    186  HB1 LYS H  14     -22.812  -3.803 -20.488  1.00  1.32              
ATOM    187  HB2 LYS H  14     -22.639  -2.587 -21.799  1.00  1.32              
ATOM    188  CG  LYS H  14     -22.207  -4.608 -22.419  1.00  2.17              
ATOM    189  HG1 LYS H  14     -21.581  -4.283 -23.282  1.00  1.32              
ATOM    190  HG2 LYS H  14     -21.753  -5.538 -22.005  1.00  1.32              
ATOM    191  CD  LYS H  14     -23.634  -4.900 -22.905  1.00  2.17              
ATOM    192  HD1 LYS H  14     -24.248  -5.198 -22.024  1.00  1.32              
ATOM    193  HD2 LYS H  14     -24.064  -3.957 -23.313  1.00  1.32              
ATOM    194  CE  LYS H  14     -23.718  -5.998 -23.973  1.00  2.17              
ATOM    195  HE1 LYS H  14     -23.156  -5.694 -24.884  1.00  1.32              
ATOM    196  HE2 LYS H  14     -23.290  -6.949 -23.585  1.00  1.32              
ATOM    197  NZ  LYS H  14     -25.122  -6.239 -24.351  1.00  1.85              
ATOM    198  HZ1 LYS H  14     -25.210  -7.053 -25.003  1.00  0.22              
ATOM    199  HZ2 LYS H  14     -25.711  -6.447 -23.523  1.00  0.22              
ATOM    200  HZ3 LYS H  14     -25.538  -5.403 -24.816  1.00  0.22              
ATOM    201  C   LYS H  14     -20.854  -1.927 -19.940  1.00  2.00              
ATOM    202  O   LYS H  14     -21.122  -2.094 -18.747  1.00  1.70              
ATOM    203  N   PRO H  15     -20.680  -0.685 -20.387  1.00  1.85              
ATOM    204  CD  PRO H  15     -20.261  -0.326 -21.743  1.00  2.17              
ATOM    205  HD1 PRO H  15     -19.170  -0.523 -21.858  1.00  1.32              
ATOM    206  HD2 PRO H  15     -20.828  -0.885 -22.520  1.00  1.32              
ATOM    207  CA  PRO H  15     -20.731   0.474 -19.498  1.00  2.27              
ATOM    208  HA  PRO H  15     -20.058   0.310 -18.669  1.00  1.32              
ATOM    209  CB  PRO H  15     -20.285   1.650 -20.389  1.00  2.17              
ATOM    210  HB1 PRO H  15     -19.192   1.810 -20.261  1.00  1.32              
ATOM    211  HB2 PRO H  15     -20.813   2.598 -20.162  1.00  1.32              
ATOM    212  CG  PRO H  15     -20.541   1.172 -21.823  1.00  2.17              
ATOM    213  HG1 PRO H  15     -19.892   1.672 -22.571  1.00  1.32              
ATOM    214  HG2 PRO H  15     -21.609   1.332 -22.088  1.00  1.32              
ATOM    215  C   PRO H  15     -22.113   0.680 -18.902  1.00  2.00              
ATOM    216  O   PRO H  15     -23.124   0.387 -19.541  1.00  1.70              
ATOM    217  N   GLY H  16     -22.181   1.146 -17.643  1.00  1.85              
ATOM    218  HN  GLY H  16     -21.331   1.445 -17.195  1.00  0.22              
ATOM    219  CA  GLY H  16     -23.424   1.234 -16.883  1.00  2.17              
ATOM    220  HA1 GLY H  16     -24.264   1.321 -17.560  1.00  1.32              
ATOM    221  HA2 GLY H  16     -23.338   2.089 -16.231  1.00  1.32              
ATOM    222  C   GLY H  16     -23.687   0.045 -15.991  1.00  2.00              
ATOM    223  O   GLY H  16     -24.436   0.152 -15.025  1.00  1.70              
ATOM    224  N   ALA H  17     -23.089  -1.123 -16.285  1.00  1.85              
ATOM    225  HN  ALA H  17     -22.486  -1.195 -17.077  1.00  0.22              
ATOM    226  CA  ALA H  17     -23.218  -2.318 -15.475  1.00  2.27              
ATOM    227  HA  ALA H  17     -24.203  -2.346 -15.027  1.00  1.32              
ATOM    228  CB  ALA H  17     -23.043  -3.558 -16.375  1.00  2.06              
ATOM    229  HB1 ALA H  17     -23.814  -3.549 -17.174  1.00  1.32              
ATOM    230  HB2 ALA H  17     -22.047  -3.534 -16.863  1.00  1.32              
ATOM    231  HB3 ALA H  17     -23.137  -4.508 -15.808  1.00  1.32              
ATOM    232  C   ALA H  17     -22.214  -2.342 -14.328  1.00  2.00              
ATOM    233  O   ALA H  17     -21.400  -1.432 -14.187  1.00  1.70              
ATOM    234  N   SER H  18     -22.277  -3.400 -13.491  1.00  1.85              
ATOM    235  HN  SER H  18     -22.984  -4.088 -13.634  1.00  0.22              
ATOM    236  CA  SER H  18     -21.430  -3.599 -12.318  1.00  2.27              
ATOM    237  HA  SER H  18     -20.983  -2.655 -12.045  1.00  1.32              
ATOM    238  CB  SER H  18     -22.198  -4.159 -11.079  1.00  2.17              
ATOM    239  HB1 SER H  18     -22.584  -5.180 -11.301  1.00  1.32              
ATOM    240  HB2 SER H  18     -21.513  -4.230 -10.202  1.00  1.32              
ATOM    241  OG  SER H  18     -23.296  -3.322 -10.719  1.00  1.77              
ATOM    242  HG1 SER H  18     -23.663  -3.678  -9.893  1.00  0.22              
ATOM    243  C   SER H  18     -20.317  -4.605 -12.573  1.00  2.00              
ATOM    244  O   SER H  18     -20.382  -5.420 -13.493  1.00  1.70              
ATOM    245  N   VAL H  19     -19.275  -4.618 -11.718  1.00  1.85              
ATOM    246  HN  VAL H  19     -19.220  -3.908 -11.009  1.00  0.22              
ATOM    247  CA  VAL H  19     -18.376  -5.762 -11.561  1.00  2.27              
ATOM    248  HA  VAL H  19     -18.758  -6.604 -12.120  1.00  1.32              
ATOM    249  CB  VAL H  19     -16.909  -5.545 -11.946  1.00  2.27              
ATOM    250  HB  VAL H  19     -16.325  -6.469 -11.715  1.00  1.32              
ATOM    251  CG1 VAL H  19     -16.837  -5.329 -13.452  1.00  2.06              
ATOM    252 HG11 VAL H  19     -15.805  -5.073 -13.765  1.00  1.32              
ATOM    253 HG12 VAL H  19     -17.133  -6.275 -13.953  1.00  1.32              
ATOM    254 HG13 VAL H  19     -17.517  -4.512 -13.776  1.00  1.32              
ATOM    255  CG2 VAL H  19     -16.250  -4.364 -11.219  1.00  2.06              
ATOM    256 HG21 VAL H  19     -15.185  -4.270 -11.519  1.00  1.32              
ATOM    257 HG22 VAL H  19     -16.767  -3.432 -11.506  1.00  1.32              
ATOM    258 HG23 VAL H  19     -16.288  -4.474 -10.115  1.00  1.32              
ATOM    259  C   VAL H  19     -18.374  -6.179 -10.117  1.00  2.00              
ATOM    260  O   VAL H  19     -18.532  -5.335  -9.245  1.00  1.70              
ATOM    261  N   LYS H  20     -18.158  -7.471  -9.814  1.00  1.85              
ATOM    262  HN  LYS H  20     -18.136  -8.177 -10.528  1.00  0.22              
ATOM    263  CA  LYS H  20     -17.846  -7.903  -8.463  1.00  2.27              
ATOM    264  HA  LYS H  20     -17.597  -7.054  -7.845  1.00  1.32              
ATOM    265  CB  LYS H  20     -19.033  -8.637  -7.800  1.00  2.17              
ATOM    266  HB1 LYS H  20     -19.916  -7.960  -7.849  1.00  1.32              
ATOM    267  HB2 LYS H  20     -19.278  -9.547  -8.389  1.00  1.32              
ATOM    268  CG  LYS H  20     -18.795  -9.016  -6.329  1.00  2.17              
ATOM    269  HG1 LYS H  20     -17.929  -9.714  -6.267  1.00  1.32              
ATOM    270  HG2 LYS H  20     -18.537  -8.098  -5.753  1.00  1.32              
ATOM    271  CD  LYS H  20     -20.031  -9.689  -5.711  1.00  2.17              
ATOM    272  HD1 LYS H  20     -20.872  -8.958  -5.716  1.00  1.32              
ATOM    273  HD2 LYS H  20     -20.319 -10.540  -6.368  1.00  1.32              
ATOM    274  CE  LYS H  20     -19.797 -10.201  -4.290  1.00  2.17              
ATOM    275  HE1 LYS H  20     -18.942 -10.913  -4.273  1.00  1.32              
ATOM    276  HE2 LYS H  20     -19.596  -9.361  -3.588  1.00  1.32              
ATOM    277  NZ  LYS H  20     -20.987 -10.917  -3.843  1.00  1.85              
ATOM    278  HZ1 LYS H  20     -20.909 -11.313  -2.872  1.00  0.22              
ATOM    279  HZ2 LYS H  20     -21.846 -10.310  -3.857  1.00  0.22              
ATOM    280  HZ3 LYS H  20     -21.180 -11.718  -4.470  1.00  0.22              
ATOM    281  C   LYS H  20     -16.603  -8.767  -8.509  1.00  2.00              
ATOM    282  O   LYS H  20     -16.654  -9.979  -8.710  1.00  1.70              
ATOM    283  N   ILE H  21     -15.426  -8.141  -8.352  1.00  1.85              
ATOM    284  HN  ILE H  21     -15.400  -7.174  -8.089  1.00  0.22              
ATOM    285  CA  ILE H  21     -14.145  -8.810  -8.483  1.00  2.27              
ATOM    286  HA  ILE H  21     -14.261  -9.664  -9.135  1.00  1.32              
ATOM    287  CB  ILE H  21     -13.077  -7.921  -9.100  1.00  2.27              
ATOM    288  HB  ILE H  21     -12.121  -8.492  -9.126  1.00  1.32              
ATOM    289  CG2 ILE H  21     -13.471  -7.615 -10.566  1.00  2.06              
ATOM    290 HG21 ILE H  21     -12.649  -7.082 -11.089  1.00  1.32              
ATOM    291 HG22 ILE H  21     -13.672  -8.552 -11.126  1.00  1.32              
ATOM    292 HG23 ILE H  21     -14.379  -6.978 -10.600  1.00  1.32              
ATOM    293  CG1 ILE H  21     -12.863  -6.641  -8.262  1.00  2.17              
ATOM    294 HG11 ILE H  21     -13.792  -6.029  -8.286  1.00  1.32              
ATOM    295 HG12 ILE H  21     -12.673  -6.919  -7.201  1.00  1.32              
ATOM    296  CD  ILE H  21     -11.703  -5.775  -8.743  1.00  2.06              
ATOM    297  HD1 ILE H  21     -11.566  -4.901  -8.069  1.00  1.32              
ATOM    298  HD2 ILE H  21     -10.758  -6.354  -8.773  1.00  1.32              
ATOM    299  HD3 ILE H  21     -11.918  -5.404  -9.760  1.00  1.32              
ATOM    300  C   ILE H  21     -13.676  -9.355  -7.148  1.00  2.00              
ATOM    301  O   ILE H  21     -14.052  -8.864  -6.082  1.00  1.70              
ATOM    302  N   SER H  22     -12.856 -10.422  -7.165  1.00  1.85              
ATOM    303  HN  SER H  22     -12.537 -10.821  -8.025  1.00  0.22              
ATOM    304  CA  SER H  22     -12.475 -11.117  -5.944  1.00  2.27              
ATOM    305  HA  SER H  22     -12.944 -10.631  -5.100  1.00  1.32              
ATOM    306  CB  SER H  22     -12.988 -12.584  -5.904  1.00  2.17              
ATOM    307  HB1 SER H  22     -12.962 -12.954  -4.859  1.00  1.32              
ATOM    308  HB2 SER H  22     -14.051 -12.589  -6.246  1.00  1.32              
ATOM    309  OG  SER H  22     -12.232 -13.472  -6.724  1.00  1.77              
ATOM    310  HG1 SER H  22     -12.663 -14.344  -6.677  1.00  0.22              
ATOM    311  C   SER H  22     -10.993 -11.074  -5.628  1.00  2.00              
ATOM    312  O   SER H  22     -10.138 -10.766  -6.462  1.00  1.70              
ATOM    313  N   CYS H  23     -10.687 -11.338  -4.352  1.00  1.85              
ATOM    314  HN  CYS H  23     -11.441 -11.384  -3.690  1.00  0.22              
ATOM    315  CA  CYS H  23      -9.373 -11.529  -3.786  1.00  2.27              
ATOM    316  HA  CYS H  23      -8.655 -11.807  -4.545  1.00  1.32              
ATOM    317  CB  CYS H  23      -8.948 -10.234  -3.033  1.00  2.17              
ATOM    318  HB1 CYS H  23      -8.707  -9.474  -3.806  1.00  1.32              
ATOM    319  HB2 CYS H  23      -9.858  -9.854  -2.532  1.00  1.32              
ATOM    320  SG  CYS H  23      -7.582 -10.386  -1.801  1.00  2.00              
ATOM    321  HG1 CYS H  23      -7.710  -9.178  -1.268  1.00  0.45              
ATOM    322  C   CYS H  23      -9.495 -12.667  -2.794  1.00  2.00              
ATOM    323  O   CYS H  23      -9.971 -12.469  -1.683  1.00  1.70              
ATOM    324  N   LYS H  24      -9.081 -13.890  -3.148  1.00  1.85              
ATOM    325  HN  LYS H  24      -8.736 -14.069  -4.077  1.00  0.22              
ATOM    326  CA  LYS H  24      -9.028 -14.994  -2.209  1.00  2.27              
ATOM    327  HA  LYS H  24      -9.776 -14.859  -1.441  1.00  1.32              
ATOM    328  CB  LYS H  24      -9.326 -16.345  -2.892  1.00  2.17              
ATOM    329  HB1 LYS H  24     -10.334 -16.277  -3.362  1.00  1.32              
ATOM    330  HB2 LYS H  24      -8.589 -16.521  -3.705  1.00  1.32              
ATOM    331  CG  LYS H  24      -9.321 -17.531  -1.912  1.00  2.17              
ATOM    332  HG1 LYS H  24      -8.312 -17.620  -1.450  1.00  1.32              
ATOM    333  HG2 LYS H  24     -10.056 -17.321  -1.098  1.00  1.32              
ATOM    334  CD  LYS H  24      -9.693 -18.846  -2.609  1.00  2.17              
ATOM    335  HD1 LYS H  24     -10.702 -18.717  -3.065  1.00  1.32              
ATOM    336  HD2 LYS H  24      -8.980 -19.042  -3.441  1.00  1.32              
ATOM    337  CE  LYS H  24      -9.743 -20.058  -1.678  1.00  2.17              
ATOM    338  HE1 LYS H  24     -10.468 -19.888  -0.852  1.00  1.32              
ATOM    339  HE2 LYS H  24     -10.040 -20.970  -2.240  1.00  1.32              
ATOM    340  NZ  LYS H  24      -8.414 -20.287  -1.090  1.00  1.85              
ATOM    341  HZ1 LYS H  24      -8.402 -21.190  -0.567  1.00  0.22              
ATOM    342  HZ2 LYS H  24      -7.702 -20.360  -1.848  1.00  0.22              
ATOM    343  HZ3 LYS H  24      -8.160 -19.516  -0.442  1.00  0.22              
ATOM    344  C   LYS H  24      -7.677 -15.054  -1.520  1.00  2.00              
ATOM    345  O   LYS H  24      -6.681 -15.493  -2.097  1.00  1.70              
ATOM    346  N   ALA H  25      -7.632 -14.628  -0.249  1.00  1.85              
ATOM    347  HN  ALA H  25      -8.475 -14.373   0.227  1.00  0.22              
ATOM    348  CA  ALA H  25      -6.444 -14.630   0.572  1.00  2.27              
ATOM    349  HA  ALA H  25      -5.580 -14.416  -0.042  1.00  1.32              
ATOM    350  CB  ALA H  25      -6.584 -13.530   1.643  1.00  2.06              
ATOM    351  HB1 ALA H  25      -6.727 -12.543   1.156  1.00  1.32              
ATOM    352  HB2 ALA H  25      -7.453 -13.734   2.304  1.00  1.32              
ATOM    353  HB3 ALA H  25      -5.668 -13.482   2.271  1.00  1.32              
ATOM    354  C   ALA H  25      -6.224 -15.993   1.232  1.00  2.00              
ATOM    355  O   ALA H  25      -7.132 -16.577   1.828  1.00  1.70              
ATOM    356  N   SER H  26      -5.013 -16.564   1.105  1.00  1.85              
ATOM    357  HN  SER H  26      -4.296 -16.128   0.558  1.00  0.22              
ATOM    358  CA  SER H  26      -4.624 -17.771   1.812  1.00  2.27              
ATOM    359  HA  SER H  26      -5.255 -17.862   2.686  1.00  1.32              
ATOM    360  CB  SER H  26      -4.768 -19.081   0.987  1.00  2.17              
ATOM    361  HB1 SER H  26      -4.578 -19.957   1.647  1.00  1.32              
ATOM    362  HB2 SER H  26      -5.818 -19.139   0.629  1.00  1.32              
ATOM    363  OG  SER H  26      -3.897 -19.143  -0.146  1.00  1.77              
ATOM    364  HG1 SER H  26      -3.931 -20.044  -0.513  1.00  0.22              
ATOM    365  C   SER H  26      -3.216 -17.650   2.348  1.00  2.00              
ATOM    366  O   SER H  26      -2.354 -16.976   1.790  1.00  1.70              
ATOM    367  N   GLY H  27      -2.960 -18.295   3.503  1.00  1.85              
ATOM    368  HN  GLY H  27      -3.676 -18.871   3.902  1.00  0.22              
ATOM    369  CA  GLY H  27      -1.785 -18.050   4.334  1.00  2.17              
ATOM    370  HA1 GLY H  27      -1.048 -17.479   3.788  1.00  1.32              
ATOM    371  HA2 GLY H  27      -1.427 -19.001   4.698  1.00  1.32              
ATOM    372  C   GLY H  27      -2.204 -17.240   5.525  1.00  2.00              
ATOM    373  O   GLY H  27      -1.840 -17.521   6.668  1.00  1.70              
ATOM    374  N   ASP H  28      -3.004 -16.210   5.246  1.00  1.85              
ATOM    375  HN  ASP H  28      -3.182 -15.944   4.292  1.00  0.22              
ATOM    376  CA  ASP H  28      -3.755 -15.397   6.162  1.00  2.27              
ATOM    377  HA  ASP H  28      -3.499 -15.670   7.177  1.00  1.32              
ATOM    378  CB  ASP H  28      -3.379 -13.901   5.924  1.00  2.17              
ATOM    379  HB1 ASP H  28      -3.957 -13.237   6.593  1.00  1.32              
ATOM    380  HB2 ASP H  28      -2.303 -13.778   6.171  1.00  1.32              
ATOM    381  CG  ASP H  28      -3.540 -13.400   4.491  1.00  2.00              
ATOM    382  OD1 ASP H  28      -3.774 -14.205   3.566  1.00  1.70              
ATOM    383  OD2 ASP H  28      -3.409 -12.159   4.314  1.00  1.70              
ATOM    384  C   ASP H  28      -5.259 -15.671   5.994  1.00  2.00              
ATOM    385  O   ASP H  28      -5.666 -16.722   5.492  1.00  1.70              
ATOM    386  N   SER H  29      -6.107 -14.726   6.454  1.00  1.85              
ATOM    387  HN  SER H  29      -5.741 -13.913   6.896  1.00  0.22              
ATOM    388  CA  SER H  29      -7.547 -14.711   6.231  1.00  2.27              
ATOM    389  HA  SER H  29      -7.701 -14.768   5.163  1.00  1.32              
ATOM    390  CB  SER H  29      -8.358 -15.840   6.947  1.00  2.17              
ATOM    391  HB1 SER H  29      -9.399 -15.838   6.551  1.00  1.32              
ATOM    392  HB2 SER H  29      -7.912 -16.822   6.683  1.00  1.32              
ATOM    393  OG  SER H  29      -8.389 -15.703   8.374  1.00  1.77              
ATOM    394  HG1 SER H  29      -8.749 -16.535   8.735  1.00  0.22              
ATOM    395  C   SER H  29      -8.114 -13.383   6.697  1.00  2.00              
ATOM    396  O   SER H  29      -7.494 -12.676   7.489  1.00  1.70              
ATOM    397  N   LEU H  30      -9.338 -13.006   6.251  1.00  1.85              
ATOM    398  HN  LEU H  30      -9.814 -13.569   5.580  1.00  0.22              
ATOM    399  CA  LEU H  30     -10.018 -11.792   6.715  1.00  2.27              
ATOM    400  HA  LEU H  30      -9.280 -11.038   6.945  1.00  1.32              
ATOM    401  CB  LEU H  30     -10.974 -11.245   5.630  1.00  2.17              
ATOM    402  HB1 LEU H  30     -11.389 -12.124   5.084  1.00  1.32              
ATOM    403  HB2 LEU H  30     -11.840 -10.753   6.126  1.00  1.32              
ATOM    404  CG  LEU H  30     -10.379 -10.282   4.575  1.00  2.27              
ATOM    405  HG  LEU H  30     -11.101 -10.202   3.727  1.00  1.32              
ATOM    406  CD1 LEU H  30      -9.073 -10.853   4.001  1.00  2.06              
ATOM    407 HD11 LEU H  30      -8.671 -10.185   3.209  1.00  1.32              
ATOM    408 HD12 LEU H  30      -8.305 -10.951   4.799  1.00  1.32              
ATOM    409 HD13 LEU H  30      -9.246 -11.855   3.555  1.00  1.32              
ATOM    410  CD2 LEU H  30     -10.143  -8.870   5.133  1.00  2.06              
ATOM    411 HD21 LEU H  30      -9.699  -8.216   4.351  1.00  1.32              
ATOM    412 HD22 LEU H  30     -11.088  -8.399   5.468  1.00  1.32              
ATOM    413 HD23 LEU H  30      -9.444  -8.905   5.996  1.00  1.32              
ATOM    414  C   LEU H  30     -10.777 -12.007   8.018  1.00  2.00              
ATOM    415  O   LEU H  30     -11.992 -11.801   8.124  1.00  1.70              
ATOM    416  N   SER H  31     -10.047 -12.406   9.080  1.00  1.85              
ATOM    417  HN  SER H  31      -9.076 -12.601   8.931  1.00  0.22              
ATOM    418  CA  SER H  31     -10.590 -12.616  10.413  1.00  2.27              
ATOM    419  HA  SER H  31     -11.532 -13.134  10.305  1.00  1.32              
ATOM    420  CB  SER H  31      -9.673 -13.505  11.299  1.00  2.17              
ATOM    421  HB1 SER H  31      -9.465 -14.451  10.747  1.00  1.32              
ATOM    422  HB2 SER H  31      -8.698 -13.001  11.479  1.00  1.32              
ATOM    423  OG  SER H  31     -10.306 -13.820  12.544  1.00  1.77              
ATOM    424  HG1 SER H  31      -9.754 -14.493  13.000  1.00  0.22              
ATOM    425  C   SER H  31     -10.893 -11.293  11.097  1.00  2.00              
ATOM    426  O   SER H  31     -12.056 -10.914  11.235  1.00  1.70              
ATOM    427  N   SER H  34      -9.862 -10.532  11.502  1.00  1.85              
ATOM    428  HN  SER H  34      -8.925 -10.820  11.320  1.00  0.22              
ATOM    429  CA  SER H  34     -10.052  -9.241  12.156  1.00  2.27              
ATOM    430  HA  SER H  34     -10.762  -8.658  11.586  1.00  1.32              
ATOM    431  CB  SER H  34     -10.578  -9.387  13.615  1.00  2.17              
ATOM    432  HB1 SER H  34     -11.525  -9.972  13.577  1.00  1.32              
ATOM    433  HB2 SER H  34      -9.864  -9.971  14.239  1.00  1.32              
ATOM    434  OG  SER H  34     -10.860  -8.110  14.196  1.00  1.77              
ATOM    435  HG1 SER H  34     -11.223  -8.248  15.094  1.00  0.22              
ATOM    436  C   SER H  34      -8.744  -8.472  12.093  1.00  2.00              
ATOM    437  O   SER H  34      -8.387  -7.910  11.059  1.00  1.70              
ATOM    438  N   TYR H  35      -7.955  -8.472  13.183  1.00  1.85              
ATOM    439  HN  TYR H  35      -8.324  -8.799  14.046  1.00  0.22              
ATOM    440  CA  TYR H  35      -6.572  -8.027  13.183  1.00  2.27              
ATOM    441  HA  TYR H  35      -6.541  -7.051  12.718  1.00  1.32              
ATOM    442  CB  TYR H  35      -6.002  -7.942  14.622  1.00  2.17              
ATOM    443  HB1 TYR H  35      -6.166  -8.904  15.154  1.00  1.32              
ATOM    444  HB2 TYR H  35      -4.912  -7.729  14.613  1.00  1.32              
ATOM    445  CG  TYR H  35      -6.662  -6.837  15.395  1.00  1.99              
ATOM    446  CD1 TYR H  35      -7.601  -7.134  16.395  1.00  1.99              
ATOM    447  HD1 TYR H  35      -7.865  -8.161  16.601  1.00  1.36              
ATOM    448  CE1 TYR H  35      -8.190  -6.107  17.142  1.00  1.99              
ATOM    449  HE1 TYR H  35      -8.906  -6.341  17.916  1.00  1.36              
ATOM    450  CZ  TYR H  35      -7.856  -4.774  16.896  1.00  1.99              
ATOM    451  OH  TYR H  35      -8.483  -3.775  17.672  1.00  1.77              
ATOM    452  HH  TYR H  35      -8.227  -2.903  17.329  1.00  0.22              
ATOM    453  CD2 TYR H  35      -6.318  -5.494  15.158  1.00  1.99              
ATOM    454  HD2 TYR H  35      -5.583  -5.256  14.402  1.00  1.36              
ATOM    455  CE2 TYR H  35      -6.914  -4.463  15.906  1.00  1.99              
ATOM    456  HE2 TYR H  35      -6.643  -3.436  15.714  1.00  1.36              
ATOM    457  C   TYR H  35      -5.668  -8.938  12.350  1.00  2.00              
ATOM    458  O   TYR H  35      -5.979 -10.104  12.103  1.00  1.70              
ATOM    459  N   ASN H  36      -4.530  -8.397  11.864  1.00  1.85              
ATOM    460  HN  ASN H  36      -4.285  -7.466  12.135  1.00  0.22              
ATOM    461  CA  ASN H  36      -3.651  -9.025  10.885  1.00  2.27              
ATOM    462  HA  ASN H  36      -2.919  -8.275  10.626  1.00  1.32              
ATOM    463  CB  ASN H  36      -2.891 -10.275  11.423  1.00  2.17              
ATOM    464  HB1 ASN H  36      -3.624 -11.068  11.676  1.00  1.32              
ATOM    465  HB2 ASN H  36      -2.188 -10.677  10.665  1.00  1.32              
ATOM    466  CG  ASN H  36      -2.100  -9.970  12.685  1.00  2.00              
ATOM    467  OD1 ASN H  36      -2.362 -10.520  13.758  1.00  1.70              
ATOM    468  ND2 ASN H  36      -1.088  -9.083  12.572  1.00  1.85              
ATOM    469 HD21 ASN H  36      -0.579  -8.839  13.397  1.00  0.22              
ATOM    470 HD22 ASN H  36      -0.759  -8.779  11.678  1.00  0.22              
ATOM    471  C   ASN H  36      -4.345  -9.345   9.560  1.00  2.00              
ATOM    472  O   ASN H  36      -4.060 -10.366   8.932  1.00  1.70              
ATOM    473  N   ALA H  37      -5.250  -8.467   9.083  1.00  1.85              
ATOM    474  HN  ALA H  37      -5.491  -7.638   9.605  1.00  0.22              
ATOM    475  CA  ALA H  37      -5.985  -8.719   7.860  1.00  2.27              
ATOM    476  HA  ALA H  37      -5.324  -9.155   7.122  1.00  1.32              
ATOM    477  CB  ALA H  37      -7.196  -9.644   8.123  1.00  2.06              
ATOM    478  HB1 ALA H  37      -6.841 -10.615   8.530  1.00  1.32              
ATOM    479  HB2 ALA H  37      -7.888  -9.194   8.868  1.00  1.32              
ATOM    480  HB3 ALA H  37      -7.764  -9.850   7.191  1.00  1.32              
ATOM    481  C   ALA H  37      -6.519  -7.433   7.265  1.00  2.00              
ATOM    482  O   ALA H  37      -7.605  -6.968   7.603  1.00  1.70              
ATOM    483  N   GLY H  38      -5.752  -6.810   6.356  1.00  1.85              
ATOM    484  HN  GLY H  38      -4.879  -7.207   6.079  1.00  0.22              
ATOM    485  CA  GLY H  38      -6.144  -5.565   5.707  1.00  2.17              
ATOM    486  HA1 GLY H  38      -5.500  -4.777   6.073  1.00  1.32              
ATOM    487  HA2 GLY H  38      -7.197  -5.373   5.867  1.00  1.32              
ATOM    488  C   GLY H  38      -5.946  -5.669   4.229  1.00  2.00              
ATOM    489  O   GLY H  38      -4.831  -5.890   3.757  1.00  1.70              
ATOM    490  N   VAL H  39      -7.033  -5.524   3.453  1.00  1.85              
ATOM    491  HN  VAL H  39      -7.916  -5.283   3.880  1.00  0.22              
ATOM    492  CA  VAL H  39      -7.015  -5.677   2.002  1.00  2.27              
ATOM    493  HA  VAL H  39      -6.049  -6.050   1.702  1.00  1.32              
ATOM    494  CB  VAL H  39      -8.097  -6.680   1.538  1.00  2.27              
ATOM    495  HB  VAL H  39      -7.867  -7.667   2.013  1.00  1.32              
ATOM    496  CG1 VAL H  39      -9.532  -6.289   1.949  1.00  2.06              
ATOM    497 HG11 VAL H  39     -10.261  -7.028   1.553  1.00  1.32              
ATOM    498 HG12 VAL H  39      -9.651  -6.265   3.052  1.00  1.32              
ATOM    499 HG13 VAL H  39      -9.799  -5.290   1.540  1.00  1.32              
ATOM    500  CG2 VAL H  39      -8.063  -6.908   0.015  1.00  2.06              
ATOM    501 HG21 VAL H  39      -8.874  -7.601  -0.296  1.00  1.32              
ATOM    502 HG22 VAL H  39      -8.197  -5.947  -0.526  1.00  1.32              
ATOM    503 HG23 VAL H  39      -7.099  -7.356  -0.304  1.00  1.32              
ATOM    504  C   VAL H  39      -7.179  -4.326   1.336  1.00  2.00              
ATOM    505  O   VAL H  39      -8.256  -3.708   1.315  1.00  1.70              
ATOM    506  N   ASN H  40      -6.079  -3.789   0.779  1.00  1.85              
ATOM    507  HN  ASN H  40      -5.215  -4.298   0.815  1.00  0.22              
ATOM    508  CA  ASN H  40      -6.153  -2.606  -0.047  1.00  2.27              
ATOM    509  HA  ASN H  40      -6.968  -1.979   0.290  1.00  1.32              
ATOM    510  CB  ASN H  40      -4.839  -1.784  -0.048  1.00  2.17              
ATOM    511  HB1 ASN H  40      -3.973  -2.469  -0.002  1.00  1.32              
ATOM    512  HB2 ASN H  40      -4.769  -1.161  -0.965  1.00  1.32              
ATOM    513  CG  ASN H  40      -4.749  -0.880   1.169  1.00  2.00              
ATOM    514  OD1 ASN H  40      -5.388  -1.070   2.204  1.00  1.70              
ATOM    515  ND2 ASN H  40      -3.914   0.176   1.072  1.00  1.85              
ATOM    516 HD21 ASN H  40      -3.864   0.793   1.853  1.00  0.22              
ATOM    517 HD22 ASN H  40      -3.359   0.331   0.255  1.00  0.22              
ATOM    518  C   ASN H  40      -6.486  -3.035  -1.466  1.00  2.00              
ATOM    519  O   ASN H  40      -6.086  -4.097  -1.939  1.00  1.70              
ATOM    520  N   TRP H  41      -7.253  -2.208  -2.182  1.00  1.85              
ATOM    521  HN  TRP H  41      -7.649  -1.405  -1.733  1.00  0.22              
ATOM    522  CA  TRP H  41      -7.531  -2.409  -3.588  1.00  2.27              
ATOM    523  HA  TRP H  41      -7.082  -3.332  -3.930  1.00  1.32              
ATOM    524  CB  TRP H  41      -9.045  -2.485  -3.861  1.00  2.17              
ATOM    525  HB1 TRP H  41      -9.543  -1.597  -3.416  1.00  1.32              
ATOM    526  HB2 TRP H  41      -9.227  -2.479  -4.956  1.00  1.32              
ATOM    527  CG  TRP H  41      -9.675  -3.744  -3.300  1.00  1.99              
ATOM    528  CD1 TRP H  41     -10.179  -3.980  -2.052  1.00  1.99              
ATOM    529  HD1 TRP H  41     -10.156  -3.264  -1.240  1.00  1.36              
ATOM    530  NE1 TRP H  41     -10.722  -5.249  -1.991  1.00  1.85              
ATOM    531  HE1 TRP H  41     -11.245  -5.612  -1.250  1.00  0.22              
ATOM    532  CE2 TRP H  41     -10.535  -5.866  -3.209  1.00  1.80              
ATOM    533  CD2 TRP H  41      -9.862  -4.957  -4.051  1.00  1.80              
ATOM    534  CE3 TRP H  41      -9.530  -5.297  -5.359  1.00  1.99              
ATOM    535  HE3 TRP H  41      -9.010  -4.610  -6.008  1.00  1.36              
ATOM    536  CZ3 TRP H  41      -9.916  -6.558  -5.829  1.00  1.99              
ATOM    537  HZ3 TRP H  41      -9.691  -6.838  -6.847  1.00  1.36              
ATOM    538  CZ2 TRP H  41     -10.918  -7.120  -3.676  1.00  1.99              
ATOM    539  HZ2 TRP H  41     -11.481  -7.808  -3.067  1.00  1.36              
ATOM    540  CH2 TRP H  41     -10.614  -7.451  -5.005  1.00  1.99              
ATOM    541  HH2 TRP H  41     -10.948  -8.393  -5.410  1.00  1.36              
ATOM    542  C   TRP H  41      -6.890  -1.295  -4.388  1.00  2.00              
ATOM    543  O   TRP H  41      -6.982  -0.115  -4.048  1.00  1.70              
ATOM    544  N   VAL H  42      -6.180  -1.657  -5.464  1.00  1.85              
ATOM    545  HN  VAL H  42      -6.147  -2.624  -5.747  1.00  0.22              
ATOM    546  CA  VAL H  42      -5.338  -0.739  -6.205  1.00  2.27              
ATOM    547  HA  VAL H  42      -5.550   0.288  -5.944  1.00  1.32              
ATOM    548  CB  VAL H  42      -3.866  -1.012  -5.920  1.00  2.27              
ATOM    549  HB  VAL H  42      -3.662  -2.093  -6.101  1.00  1.32              
ATOM    550  CG1 VAL H  42      -2.954  -0.172  -6.827  1.00  2.06              
ATOM    551 HG11 VAL H  42      -1.906  -0.248  -6.474  1.00  1.32              
ATOM    552 HG12 VAL H  42      -2.998  -0.541  -7.873  1.00  1.32              
ATOM    553 HG13 VAL H  42      -3.249   0.897  -6.814  1.00  1.32              
ATOM    554  CG2 VAL H  42      -3.548  -0.707  -4.444  1.00  2.06              
ATOM    555 HG21 VAL H  42      -2.463  -0.861  -4.258  1.00  1.32              
ATOM    556 HG22 VAL H  42      -3.797   0.342  -4.181  1.00  1.32              
ATOM    557 HG23 VAL H  42      -4.107  -1.383  -3.762  1.00  1.32              
ATOM    558  C   VAL H  42      -5.651  -0.919  -7.675  1.00  2.00              
ATOM    559  O   VAL H  42      -5.920  -2.025  -8.136  1.00  1.70              
ATOM    560  N   LYS H  43      -5.659   0.159  -8.470  1.00  1.85              
ATOM    561  HN  LYS H  43      -5.469   1.071  -8.093  1.00  0.22              
ATOM    562  CA  LYS H  43      -5.916   0.068  -9.893  1.00  2.27              
ATOM    563  HA  LYS H  43      -6.114  -0.957 -10.172  1.00  1.32              
ATOM    564  CB  LYS H  43      -7.155   0.893 -10.304  1.00  2.17              
ATOM    565  HB1 LYS H  43      -7.379   0.719 -11.383  1.00  1.32              
ATOM    566  HB2 LYS H  43      -8.007   0.494  -9.707  1.00  1.32              
ATOM    567  CG  LYS H  43      -7.110   2.400 -10.051  1.00  2.17              
ATOM    568  HG1 LYS H  43      -6.746   2.594  -9.017  1.00  1.32              
ATOM    569  HG2 LYS H  43      -6.398   2.886 -10.761  1.00  1.32              
ATOM    570  CD  LYS H  43      -8.512   3.016 -10.193  1.00  2.17              
ATOM    571  HD1 LYS H  43      -8.838   2.925 -11.252  1.00  1.32              
ATOM    572  HD2 LYS H  43      -9.221   2.411  -9.586  1.00  1.32              
ATOM    573  CE  LYS H  43      -8.513   4.470  -9.724  1.00  2.17              
ATOM    574  HE1 LYS H  43      -8.258   4.503  -8.640  1.00  1.32              
ATOM    575  HE2 LYS H  43      -7.744   5.032 -10.303  1.00  1.32              
ATOM    576  NZ  LYS H  43      -9.789   5.181  -9.913  1.00  1.85              
ATOM    577  HZ1 LYS H  43      -9.687   6.141  -9.494  1.00  0.22              
ATOM    578  HZ2 LYS H  43      -9.986   5.302 -10.929  1.00  0.22              
ATOM    579  HZ3 LYS H  43     -10.593   4.683  -9.496  1.00  0.22              
ATOM    580  C   LYS H  43      -4.735   0.493 -10.715  1.00  2.00              
ATOM    581  O   LYS H  43      -4.115   1.514 -10.436  1.00  1.70              
ATOM    582  N   GLN H  44      -4.416  -0.283 -11.769  1.00  1.85              
ATOM    583  HN  GLN H  44      -4.861  -1.175 -11.917  1.00  0.22              
ATOM    584  CA  GLN H  44      -3.506   0.139 -12.810  1.00  2.27              
ATOM    585  HA  GLN H  44      -3.030   1.077 -12.551  1.00  1.32              
ATOM    586  CB  GLN H  44      -2.410  -0.895 -13.090  1.00  2.17              
ATOM    587  HB1 GLN H  44      -1.919  -1.147 -12.128  1.00  1.32              
ATOM    588  HB2 GLN H  44      -2.864  -1.831 -13.453  1.00  1.32              
ATOM    589  CG  GLN H  44      -1.371  -0.393 -14.114  1.00  2.17              
ATOM    590  HG1 GLN H  44      -1.737  -0.492 -15.155  1.00  1.32              
ATOM    591  HG2 GLN H  44      -1.138   0.678 -13.925  1.00  1.32              
ATOM    592  CD  GLN H  44      -0.086  -1.165 -13.912  1.00  2.00              
ATOM    593  OE1 GLN H  44       0.606  -0.933 -12.920  1.00  1.70              
ATOM    594  NE2 GLN H  44       0.227  -2.128 -14.802  1.00  1.85              
ATOM    595 HE21 GLN H  44       1.116  -2.572 -14.716  1.00  0.22              
ATOM    596 HE22 GLN H  44      -0.350  -2.296 -15.604  1.00  0.22              
ATOM    597  C   GLN H  44      -4.255   0.348 -14.095  1.00  2.00              
ATOM    598  O   GLN H  44      -4.662  -0.591 -14.779  1.00  1.70              
ATOM    599  N   SER H  45      -4.461   1.607 -14.472  1.00  1.85              
ATOM    600  HN  SER H  45      -4.155   2.371 -13.905  1.00  0.22              
ATOM    601  CA  SER H  45      -5.026   1.921 -15.766  1.00  2.27              
ATOM    602  HA  SER H  45      -5.678   1.120 -16.082  1.00  1.32              
ATOM    603  CB  SER H  45      -5.832   3.227 -15.740  1.00  2.17              
ATOM    604  HB1 SER H  45      -5.163   4.061 -15.433  1.00  1.32              
ATOM    605  HB2 SER H  45      -6.250   3.450 -16.747  1.00  1.32              
ATOM    606  OG  SER H  45      -6.900   3.106 -14.805  1.00  1.77              
ATOM    607  HG1 SER H  45      -7.261   3.991 -14.622  1.00  0.22              
ATOM    608  C   SER H  45      -3.900   2.110 -16.756  1.00  2.00              
ATOM    609  O   SER H  45      -2.826   2.554 -16.346  1.00  1.70              
ATOM    610  N   PRO H  46      -4.056   1.825 -18.040  1.00  1.85              
ATOM    611  CD  PRO H  46      -5.200   1.105 -18.606  1.00  2.17              
ATOM    612  HD1 PRO H  46      -5.103   0.025 -18.355  1.00  1.32              
ATOM    613  HD2 PRO H  46      -6.174   1.498 -18.237  1.00  1.32              
ATOM    614  CA  PRO H  46      -3.000   2.043 -19.025  1.00  2.27              
ATOM    615  HA  PRO H  46      -2.088   1.566 -18.697  1.00  1.32              
ATOM    616  CB  PRO H  46      -3.539   1.355 -20.295  1.00  2.17              
ATOM    617  HB1 PRO H  46      -3.164   0.307 -20.323  1.00  1.32              
ATOM    618  HB2 PRO H  46      -3.237   1.866 -21.231  1.00  1.32              
ATOM    619  CG  PRO H  46      -5.058   1.326 -20.106  1.00  2.17              
ATOM    620  HG1 PRO H  46      -5.557   0.538 -20.705  1.00  1.32              
ATOM    621  HG2 PRO H  46      -5.480   2.320 -20.375  1.00  1.32              
ATOM    622  C   PRO H  46      -2.675   3.521 -19.227  1.00  2.00              
ATOM    623  O   PRO H  46      -3.315   4.211 -20.019  1.00  1.70              
ATOM    624  N   GLY H  47      -1.656   4.031 -18.506  1.00  1.85              
ATOM    625  HN  GLY H  47      -1.169   3.431 -17.860  1.00  0.22              
ATOM    626  CA  GLY H  47      -1.175   5.402 -18.624  1.00  2.17              
ATOM    627  HA1 GLY H  47      -1.437   5.792 -19.597  1.00  1.32              
ATOM    628  HA2 GLY H  47      -0.106   5.370 -18.475  1.00  1.32              
ATOM    629  C   GLY H  47      -1.712   6.377 -17.608  1.00  2.00              
ATOM    630  O   GLY H  47      -1.706   7.581 -17.852  1.00  1.70              
ATOM    631  N   LYS H  48      -2.162   5.913 -16.426  1.00  1.85              
ATOM    632  HN  LYS H  48      -2.221   4.929 -16.267  1.00  0.22              
ATOM    633  CA  LYS H  48      -2.529   6.812 -15.333  1.00  2.27              
ATOM    634  HA  LYS H  48      -2.139   7.803 -15.525  1.00  1.32              
ATOM    635  CB  LYS H  48      -4.072   6.932 -15.160  1.00  2.17              
ATOM    636  HB1 LYS H  48      -4.488   5.933 -14.926  1.00  1.32              
ATOM    637  HB2 LYS H  48      -4.286   7.590 -14.286  1.00  1.32              
ATOM    638  CG  LYS H  48      -4.786   7.551 -16.379  1.00  2.17              
ATOM    639  HG1 LYS H  48      -4.335   8.556 -16.555  1.00  1.32              
ATOM    640  HG2 LYS H  48      -4.584   6.940 -17.286  1.00  1.32              
ATOM    641  CD  LYS H  48      -6.307   7.732 -16.205  1.00  2.17              
ATOM    642  HD1 LYS H  48      -6.500   8.252 -15.239  1.00  1.32              
ATOM    643  HD2 LYS H  48      -6.677   8.392 -17.022  1.00  1.32              
ATOM    644  CE  LYS H  48      -7.088   6.420 -16.264  1.00  2.17              
ATOM    645  HE1 LYS H  48      -6.953   5.913 -17.243  1.00  1.32              
ATOM    646  HE2 LYS H  48      -6.720   5.754 -15.455  1.00  1.32              
ATOM    647  NZ  LYS H  48      -8.522   6.624 -16.037  1.00  1.85              
ATOM    648  HZ1 LYS H  48      -9.075   5.744 -16.093  1.00  0.22              
ATOM    649  HZ2 LYS H  48      -8.666   7.035 -15.080  1.00  0.22              
ATOM    650  HZ3 LYS H  48      -8.953   7.308 -16.707  1.00  0.22              
ATOM    651  C   LYS H  48      -1.879   6.397 -14.015  1.00  2.00              
ATOM    652  O   LYS H  48      -2.385   6.704 -12.935  1.00  1.70              
ATOM    653  N   GLY H  49      -0.717   5.709 -14.065  1.00  1.85              
ATOM    654  HN  GLY H  49      -0.287   5.515 -14.947  1.00  0.22              
ATOM    655  CA  GLY H  49      -0.005   5.224 -12.883  1.00  2.17              
ATOM    656  HA1 GLY H  49       0.096   6.048 -12.188  1.00  1.32              
ATOM    657  HA2 GLY H  49       0.948   4.833 -13.203  1.00  1.32              
ATOM    658  C   GLY H  49      -0.727   4.108 -12.172  1.00  2.00              
ATOM    659  O   GLY H  49      -1.501   3.355 -12.764  1.00  1.70              
ATOM    660  N   LEU H  50      -0.517   4.010 -10.849  1.00  1.85              
ATOM    661  HN  LEU H  50       0.155   4.588 -10.398  1.00  0.22              
ATOM    662  CA  LEU H  50      -1.427   3.303  -9.972  1.00  2.27              
ATOM    663  HA  LEU H  50      -2.126   2.722 -10.552  1.00  1.32              
ATOM    664  CB  LEU H  50      -0.700   2.405  -8.934  1.00  2.17              
ATOM    665  HB1 LEU H  50       0.075   3.024  -8.430  1.00  1.32              
ATOM    666  HB2 LEU H  50      -1.429   2.069  -8.163  1.00  1.32              
ATOM    667  CG  LEU H  50      -0.015   1.143  -9.475  1.00  2.27              
ATOM    668  HG  LEU H  50       0.732   1.449 -10.244  1.00  1.32              
ATOM    669  CD1 LEU H  50      -1.010   0.215 -10.153  1.00  2.06              
ATOM    670 HD11 LEU H  50      -0.501  -0.710 -10.494  1.00  1.32              
ATOM    671 HD12 LEU H  50      -1.840  -0.066  -9.479  1.00  1.32              
ATOM    672 HD13 LEU H  50      -1.433   0.734 -11.039  1.00  1.32              
ATOM    673  CD2 LEU H  50       0.705   0.383  -8.354  1.00  2.06              
ATOM    674 HD21 LEU H  50       1.212  -0.506  -8.783  1.00  1.32              
ATOM    675 HD22 LEU H  50       1.464   1.029  -7.868  1.00  1.32              
ATOM    676 HD23 LEU H  50      -0.013   0.039  -7.582  1.00  1.32              
ATOM    677  C   LEU H  50      -2.240   4.323  -9.191  1.00  2.00              
ATOM    678  O   LEU H  50      -1.768   5.416  -8.887  1.00  1.70              
ATOM    679  N   GLU H  51      -3.491   3.987  -8.830  1.00  1.85              
ATOM    680  HN  GLU H  51      -3.874   3.110  -9.136  1.00  0.22              
ATOM    681  CA  GLU H  51      -4.268   4.781  -7.889  1.00  2.27              
ATOM    682  HA  GLU H  51      -3.618   5.449  -7.337  1.00  1.32              
ATOM    683  CB  GLU H  51      -5.367   5.586  -8.620  1.00  2.17              
ATOM    684  HB1 GLU H  51      -4.894   6.121  -9.476  1.00  1.32              
ATOM    685  HB2 GLU H  51      -6.109   4.889  -9.070  1.00  1.32              
ATOM    686  CG  GLU H  51      -6.122   6.635  -7.756  1.00  2.17              
ATOM    687  HG1 GLU H  51      -6.648   6.123  -6.930  1.00  1.32              
ATOM    688  HG2 GLU H  51      -5.421   7.382  -7.334  1.00  1.32              
ATOM    689  CD  GLU H  51      -7.225   7.418  -8.474  1.00  2.00              
ATOM    690  OE1 GLU H  51      -6.838   8.099  -9.460  1.00  1.70              
ATOM    691  OE2 GLU H  51      -8.406   7.364  -8.058  1.00  1.70              
ATOM    692  C   GLU H  51      -4.885   3.848  -6.867  1.00  2.00              
ATOM    693  O   GLU H  51      -5.189   2.688  -7.160  1.00  1.70              
ATOM    694  N   TRP H  52      -5.089   4.308  -5.618  1.00  1.85              
ATOM    695  HN  TRP H  52      -4.871   5.259  -5.386  1.00  0.22              
ATOM    696  CA  TRP H  52      -5.700   3.525  -4.558  1.00  2.27              
ATOM    697  HA  TRP H  52      -5.475   2.473  -4.698  1.00  1.32              
ATOM    698  CB  TRP H  52      -5.211   3.998  -3.169  1.00  2.17              
ATOM    699  HB1 TRP H  52      -4.112   3.828  -3.120  1.00  1.32              
ATOM    700  HB2 TRP H  52      -5.373   5.092  -3.064  1.00  1.32              
ATOM    701  CG  TRP H  52      -5.825   3.266  -1.983  1.00  1.99              
ATOM    702  CD1 TRP H  52      -5.426   2.101  -1.386  1.00  1.99              
ATOM    703  HD1 TRP H  52      -4.613   1.479  -1.738  1.00  1.36              
ATOM    704  NE1 TRP H  52      -6.179   1.867  -0.260  1.00  1.85              
ATOM    705  HE1 TRP H  52      -6.074   1.121   0.364  1.00  0.22              
ATOM    706  CE2 TRP H  52      -7.087   2.887  -0.113  1.00  1.80              
ATOM    707  CD2 TRP H  52      -6.896   3.794  -1.179  1.00  1.80              
ATOM    708  CE3 TRP H  52      -7.677   4.953  -1.283  1.00  1.99              
ATOM    709  HE3 TRP H  52      -7.547   5.657  -2.094  1.00  1.36              
ATOM    710  CZ3 TRP H  52      -8.652   5.184  -0.303  1.00  1.99              
ATOM    711  HZ3 TRP H  52      -9.269   6.070  -0.367  1.00  1.36              
ATOM    712  CZ2 TRP H  52      -8.059   3.122   0.859  1.00  1.99              
ATOM    713  HZ2 TRP H  52      -8.214   2.439   1.679  1.00  1.36              
ATOM    714  CH2 TRP H  52      -8.841   4.282   0.753  1.00  1.99              
ATOM    715  HH2 TRP H  52      -9.602   4.483   1.495  1.00  1.36              
ATOM    716  C   TRP H  52      -7.205   3.660  -4.627  1.00  2.00              
ATOM    717  O   TRP H  52      -7.744   4.718  -4.953  1.00  1.70              
ATOM    718  N   LEU H  53      -7.920   2.551  -4.379  1.00  1.85              
ATOM    719  HN  LEU H  53      -7.444   1.684  -4.175  1.00  0.22              
ATOM    720  CA  LEU H  53      -9.367   2.480  -4.447  1.00  2.27              
ATOM    721  HA  LEU H  53      -9.776   3.359  -4.931  1.00  1.32              
ATOM    722  CB  LEU H  53      -9.823   1.217  -5.213  1.00  2.17              
ATOM    723  HB1 LEU H  53      -9.250   1.187  -6.169  1.00  1.32              
ATOM    724  HB2 LEU H  53      -9.513   0.315  -4.641  1.00  1.32              
ATOM    725  CG  LEU H  53     -11.324   1.101  -5.569  1.00  2.27              
ATOM    726  HG  LEU H  53     -11.672   2.091  -5.951  1.00  1.32              
ATOM    727  CD1 LEU H  53     -12.151   0.791  -4.311  1.00  2.06              
ATOM    728 HD11 LEU H  53     -13.234   0.754  -4.556  1.00  1.32              
ATOM    729 HD12 LEU H  53     -11.857  -0.192  -3.883  1.00  1.32              
ATOM    730 HD13 LEU H  53     -11.997   1.571  -3.537  1.00  1.32              
ATOM    731  CD2 LEU H  53     -11.594   0.050  -6.655  1.00  2.06              
ATOM    732 HD21 LEU H  53     -12.683  -0.016  -6.868  1.00  1.32              
ATOM    733 HD22 LEU H  53     -11.080   0.302  -7.605  1.00  1.32              
ATOM    734 HD23 LEU H  53     -11.243  -0.951  -6.323  1.00  1.32              
ATOM    735  C   LEU H  53      -9.942   2.430  -3.056  1.00  2.00              
ATOM    736  O   LEU H  53     -10.715   3.296  -2.660  1.00  1.70              
ATOM    737  N   ALA H  54      -9.573   1.412  -2.254  1.00  1.85              
ATOM    738  HN  ALA H  54      -8.800   0.823  -2.481  1.00  0.22              
ATOM    739  CA  ALA H  54     -10.288   1.091  -1.036  1.00  2.27              
ATOM    740  HA  ALA H  54     -10.607   1.989  -0.521  1.00  1.32              
ATOM    741  CB  ALA H  54     -11.483   0.154  -1.327  1.00  2.06              
ATOM    742  HB1 ALA H  54     -12.185   0.653  -2.030  1.00  1.32              
ATOM    743  HB2 ALA H  54     -11.142  -0.793  -1.800  1.00  1.32              
ATOM    744  HB3 ALA H  54     -12.044  -0.094  -0.400  1.00  1.32              
ATOM    745  C   ALA H  54      -9.423   0.338  -0.078  1.00  2.00              
ATOM    746  O   ALA H  54      -8.380  -0.205  -0.433  1.00  1.70              
ATOM    747  N   HIS H  55      -9.897   0.271   1.168  1.00  1.85              
ATOM    748  HN  HIS H  55     -10.753   0.760   1.377  1.00  0.22              
ATOM    749  CA  HIS H  55      -9.407  -0.639   2.175  1.00  2.27              
ATOM    750  HA  HIS H  55      -8.851  -1.433   1.706  1.00  1.32              
ATOM    751  CB  HIS H  55      -8.566   0.110   3.235  1.00  2.17              
ATOM    752  HB1 HIS H  55      -7.761   0.679   2.720  1.00  1.32              
ATOM    753  HB2 HIS H  55      -9.204   0.857   3.756  1.00  1.32              
ATOM    754  ND1 HIS H  55      -7.205  -0.336   5.341  1.00  1.85              
ATOM    755  HD1 HIS H  55      -7.161   0.608   5.670  1.00  0.22              
ATOM    756  CG  HIS H  55      -7.929  -0.788   4.258  1.00  1.80              
ATOM    757  CE1 HIS H  55      -6.668  -1.425   5.943  1.00  1.80              
ATOM    758  HE1 HIS H  55      -6.055  -1.381   6.846  1.00  0.90              
ATOM    759  NE2 HIS H  55      -6.983  -2.534   5.309  1.00  1.85              
ATOM    760  CD2 HIS H  55      -7.787  -2.141   4.257  1.00  1.80              
ATOM    761  HD2 HIS H  55      -8.176  -2.875   3.562  1.00  1.47              
ATOM    762  C   HIS H  55     -10.610  -1.256   2.846  1.00  2.00              
ATOM    763  O   HIS H  55     -11.619  -0.611   3.076  1.00  1.70              
ATOM    764  N   MET H  56     -10.535  -2.584   3.089  1.00  1.85              
ATOM    765  HN  MET H  56      -9.778  -3.101   2.727  1.00  0.22              
ATOM    766  CA  MET H  56     -11.447  -3.296   3.963  1.00  2.27              
ATOM    767  HA  MET H  56     -12.039  -2.601   4.544  1.00  1.32              
ATOM    768  CB  MET H  56     -12.360  -4.246   3.154  1.00  2.17              
ATOM    769  HB1 MET H  56     -12.839  -3.633   2.354  1.00  1.32              
ATOM    770  HB2 MET H  56     -11.734  -5.004   2.632  1.00  1.32              
ATOM    771  CG  MET H  56     -13.480  -4.951   3.953  1.00  2.17              
ATOM    772  HG1 MET H  56     -13.958  -5.740   3.334  1.00  1.32              
ATOM    773  HG2 MET H  56     -13.044  -5.445   4.849  1.00  1.32              
ATOM    774  SD  MET H  56     -14.747  -3.745   4.463  1.00  2.00              
ATOM    775  CE  MET H  56     -15.639  -4.767   5.677  1.00  2.06              
ATOM    776  HE1 MET H  56     -16.489  -4.207   6.119  1.00  1.32              
ATOM    777  HE2 MET H  56     -16.045  -5.687   5.203  1.00  1.32              
ATOM    778  HE3 MET H  56     -14.968  -5.078   6.507  1.00  1.32              
ATOM    779  C   MET H  56     -10.608  -4.106   4.940  1.00  2.00              
ATOM    780  O   MET H  56      -9.597  -4.710   4.553  1.00  1.70              
ATOM    781  N   ALA H  57     -10.965  -4.147   6.226  1.00  1.85              
ATOM    782  HN  ALA H  57     -11.705  -3.573   6.583  1.00  0.22              
ATOM    783  CA  ALA H  57     -10.198  -4.905   7.195  1.00  2.27              
ATOM    784  HA  ALA H  57      -9.893  -5.854   6.779  1.00  1.32              
ATOM    785  CB  ALA H  57      -8.951  -4.114   7.655  1.00  2.06              
ATOM    786  HB1 ALA H  57      -8.303  -3.899   6.778  1.00  1.32              
ATOM    787  HB2 ALA H  57      -9.241  -3.142   8.112  1.00  1.32              
ATOM    788  HB3 ALA H  57      -8.351  -4.688   8.393  1.00  1.32              
ATOM    789  C   ALA H  57     -11.022  -5.222   8.416  1.00  2.00              
ATOM    790  O   ALA H  57     -12.238  -5.375   8.372  1.00  1.70              
ATOM    791  N   GLY H  58     -10.343  -5.289   9.575  1.00  1.85              
ATOM    792  HN  GLY H  58      -9.346  -5.280   9.543  1.00  0.22              
ATOM    793  CA  GLY H  58     -10.962  -5.118  10.878  1.00  2.17              
ATOM    794  HA1 GLY H  58     -10.214  -5.312  11.634  1.00  1.32              
ATOM    795  HA2 GLY H  58     -11.830  -5.753  10.989  1.00  1.32              
ATOM    796  C   GLY H  58     -11.356  -3.672  11.051  1.00  2.00              
ATOM    797  O   GLY H  58     -10.510  -2.802  11.188  1.00  1.70              
ATOM    798  N   VAL H  63     -12.671  -3.398  11.011  1.00  1.85              
ATOM    799  HN  VAL H  63     -13.304  -4.127  10.786  1.00  0.22              
ATOM    800  CA  VAL H  63     -13.270  -2.100  11.327  1.00  2.27              
ATOM    801  HA  VAL H  63     -14.318  -2.303  11.471  1.00  1.32              
ATOM    802  CB  VAL H  63     -12.697  -1.533  12.647  1.00  2.27              
ATOM    803  HB  VAL H  63     -11.593  -1.419  12.514  1.00  1.32              
ATOM    804  CG1 VAL H  63     -13.267  -0.153  13.037  1.00  2.06              
ATOM    805 HG11 VAL H  63     -12.845   0.178  14.010  1.00  1.32              
ATOM    806 HG12 VAL H  63     -13.011   0.623  12.285  1.00  1.32              
ATOM    807 HG13 VAL H  63     -14.372  -0.198  13.138  1.00  1.32              
ATOM    808  CG2 VAL H  63     -12.899  -2.501  13.830  1.00  2.06              
ATOM    809 HG21 VAL H  63     -12.514  -2.054  14.772  1.00  1.32              
ATOM    810 HG22 VAL H  63     -13.977  -2.733  13.966  1.00  1.32              
ATOM    811 HG23 VAL H  63     -12.355  -3.455  13.666  1.00  1.32              
ATOM    812  C   VAL H  63     -13.230  -1.091  10.185  1.00  2.00              
ATOM    813  O   VAL H  63     -14.257  -0.532   9.799  1.00  1.70              
ATOM    814  N   SER H  64     -12.049  -0.824   9.598  1.00  1.85              
ATOM    815  HN  SER H  64     -11.249  -1.299   9.977  1.00  0.22              
ATOM    816  CA  SER H  64     -11.836   0.162   8.539  1.00  2.27              
ATOM    817  HA  SER H  64     -12.363   1.066   8.812  1.00  1.32              
ATOM    818  CB  SER H  64     -10.334   0.500   8.392  1.00  2.17              
ATOM    819  HB1 SER H  64      -9.976   0.909   9.364  1.00  1.32              
ATOM    820  HB2 SER H  64      -9.747  -0.424   8.190  1.00  1.32              
ATOM    821  OG  SER H  64     -10.090   1.482   7.376  1.00  1.77              
ATOM    822  HG1 SER H  64      -9.186   1.797   7.498  1.00  0.22              
ATOM    823  C   SER H  64     -12.364  -0.223   7.157  1.00  2.00              
ATOM    824  O   SER H  64     -11.662  -0.795   6.330  1.00  1.70              
ATOM    825  N   THR H  65     -13.636   0.137   6.892  1.00  1.85              
ATOM    826  HN  THR H  65     -14.214   0.358   7.677  1.00  0.22              
ATOM    827  CA  THR H  65     -14.250   0.268   5.560  1.00  2.27              
ATOM    828  HA  THR H  65     -13.883  -0.508   4.904  1.00  1.32              
ATOM    829  CB  THR H  65     -15.792   0.189   5.652  1.00  2.27              
ATOM    830  HB  THR H  65     -16.103   1.008   6.344  1.00  1.32              
ATOM    831  OG1 THR H  65     -16.233  -1.035   6.233  1.00  1.77              
ATOM    832  HG1 THR H  65     -17.195  -0.988   6.232  1.00  0.22              
ATOM    833  CG2 THR H  65     -16.551   0.377   4.334  1.00  2.06              
ATOM    834 HG21 THR H  65     -17.646   0.418   4.513  1.00  1.32              
ATOM    835 HG22 THR H  65     -16.249   1.329   3.846  1.00  1.32              
ATOM    836 HG23 THR H  65     -16.345  -0.456   3.630  1.00  1.32              
ATOM    837  C   THR H  65     -13.950   1.635   4.966  1.00  2.00              
ATOM    838  O   THR H  65     -14.556   2.637   5.368  1.00  1.70              
ATOM    839  N   ARG H  66     -12.997   1.756   4.020  1.00  1.85              
ATOM    840  HN  ARG H  66     -12.542   0.935   3.650  1.00  0.22              
ATOM    841  CA  ARG H  66     -12.573   3.057   3.501  1.00  2.27              
ATOM    842  HA  ARG H  66     -13.284   3.820   3.774  1.00  1.32              
ATOM    843  CB  ARG H  66     -11.181   3.491   4.029  1.00  2.17              
ATOM    844  HB1 ARG H  66     -10.459   2.704   3.736  1.00  1.32              
ATOM    845  HB2 ARG H  66     -10.851   4.422   3.521  1.00  1.32              
ATOM    846  CG  ARG H  66     -11.096   3.658   5.555  1.00  2.17              
ATOM    847  HG1 ARG H  66     -11.639   2.801   6.022  1.00  1.32              
ATOM    848  HG2 ARG H  66     -10.024   3.616   5.854  1.00  1.32              
ATOM    849  CD  ARG H  66     -11.692   4.946   6.087  1.00  2.17              
ATOM    850  HD1 ARG H  66     -11.163   5.857   5.730  1.00  1.32              
ATOM    851  HD2 ARG H  66     -12.757   5.009   5.792  1.00  1.32              
ATOM    852  NE  ARG H  66     -11.625   4.859   7.566  1.00  1.85              
ATOM    853  HE  ARG H  66     -11.147   4.118   8.053  1.00  0.22              
ATOM    854  CZ  ARG H  66     -12.320   5.674   8.352  1.00  2.00              
ATOM    855  NH1 ARG H  66     -12.302   5.418   9.648  1.00  1.85              
ATOM    856 HH11 ARG H  66     -12.570   6.190  10.220  1.00  0.22              
ATOM    857 HH12 ARG H  66     -11.420   4.975   9.870  1.00  0.22              
ATOM    858  NH2 ARG H  66     -12.841   6.821   7.952  1.00  1.85              
ATOM    859 HH21 ARG H  66     -13.281   7.410   8.641  1.00  0.22              
ATOM    860 HH22 ARG H  66     -12.945   7.022   6.993  1.00  0.22              
ATOM    861  C   ARG H  66     -12.515   3.058   1.984  1.00  2.00              
ATOM    862  O   ARG H  66     -12.163   2.059   1.361  1.00  1.70              
ATOM    863  N   TYR H  67     -12.847   4.208   1.358  1.00  1.85              
ATOM    864  HN  TYR H  67     -13.142   5.005   1.882  1.00  0.22              
ATOM    865  CA  TYR H  67     -12.804   4.417  -0.079  1.00  2.27              
ATOM    866  HA  TYR H  67     -12.299   3.577  -0.540  1.00  1.32              
ATOM    867  CB  TYR H  67     -14.249   4.523  -0.665  1.00  2.17              
ATOM    868  HB1 TYR H  67     -14.204   4.576  -1.773  1.00  1.32              
ATOM    869  HB2 TYR H  67     -14.823   3.614  -0.394  1.00  1.32              
ATOM    870  CG  TYR H  67     -15.016   5.728  -0.164  1.00  1.99              
ATOM    871  CD1 TYR H  67     -15.059   6.889  -0.954  1.00  1.99              
ATOM    872  HD1 TYR H  67     -14.631   6.884  -1.948  1.00  1.36              
ATOM    873  CE1 TYR H  67     -15.647   8.055  -0.454  1.00  1.99              
ATOM    874  HE1 TYR H  67     -15.643   8.962  -1.037  1.00  1.36              
ATOM    875  CZ  TYR H  67     -16.260   8.058   0.802  1.00  1.99              
ATOM    876  OH  TYR H  67     -16.845   9.262   1.244  1.00  1.77              
ATOM    877  HH  TYR H  67     -17.324   9.121   2.086  1.00  0.22              
ATOM    878  CD2 TYR H  67     -15.677   5.723   1.081  1.00  1.99              
ATOM    879  HD2 TYR H  67     -15.696   4.816   1.669  1.00  1.36              
ATOM    880  CE2 TYR H  67     -16.307   6.884   1.563  1.00  1.99              
ATOM    881  HE2 TYR H  67     -16.815   6.869   2.519  1.00  1.36              
ATOM    882  C   TYR H  67     -11.996   5.664  -0.455  1.00  2.00              
ATOM    883  O   TYR H  67     -11.760   6.555   0.359  1.00  1.70              
ATOM    884  N   ASN H  68     -11.562   5.763  -1.725  1.00  1.85              
ATOM    885  HN  ASN H  68     -11.544   4.937  -2.294  1.00  0.22              
ATOM    886  CA  ASN H  68     -11.048   6.969  -2.338  1.00  2.27              
ATOM    887  HA  ASN H  68     -10.537   7.547  -1.582  1.00  1.32              
ATOM    888  CB  ASN H  68     -10.044   6.585  -3.468  1.00  2.17              
ATOM    889  HB1 ASN H  68      -9.274   5.899  -3.066  1.00  1.32              
ATOM    890  HB2 ASN H  68     -10.569   6.039  -4.275  1.00  1.32              
ATOM    891  CG  ASN H  68      -9.365   7.797  -4.094  1.00  2.00              
ATOM    892  OD1 ASN H  68      -9.906   8.904  -4.131  1.00  1.70              
ATOM    893  ND2 ASN H  68      -8.173   7.604  -4.681  1.00  1.85              
ATOM    894 HD21 ASN H  68      -7.722   8.408  -5.068  1.00  0.22              
ATOM    895 HD22 ASN H  68      -7.820   6.676  -4.818  1.00  0.22              
ATOM    896  C   ASN H  68     -12.236   7.737  -2.925  1.00  2.00              
ATOM    897  O   ASN H  68     -12.938   7.153  -3.754  1.00  1.70              
ATOM    898  N   PRO H  69     -12.523   9.000  -2.609  1.00  1.85              
ATOM    899  CD  PRO H  69     -11.893   9.712  -1.498  1.00  2.17              
ATOM    900  HD1 PRO H  69     -12.278   9.296  -0.539  1.00  1.32              
ATOM    901  HD2 PRO H  69     -10.783   9.635  -1.533  1.00  1.32              
ATOM    902  CA  PRO H  69     -13.649   9.743  -3.179  1.00  2.27              
ATOM    903  HA  PRO H  69     -14.539   9.141  -3.067  1.00  1.32              
ATOM    904  CB  PRO H  69     -13.712  11.032  -2.336  1.00  2.17              
ATOM    905  HB1 PRO H  69     -14.467  10.894  -1.530  1.00  1.32              
ATOM    906  HB2 PRO H  69     -13.983  11.933  -2.923  1.00  1.32              
ATOM    907  CG  PRO H  69     -12.330  11.159  -1.689  1.00  2.17              
ATOM    908  HG1 PRO H  69     -12.350  11.721  -0.733  1.00  1.32              
ATOM    909  HG2 PRO H  69     -11.625  11.657  -2.392  1.00  1.32              
ATOM    910  C   PRO H  69     -13.533  10.009  -4.675  1.00  2.00              
ATOM    911  O   PRO H  69     -14.503  10.466  -5.279  1.00  1.70              
ATOM    912  N   SER H  70     -12.412   9.644  -5.331  1.00  1.85              
ATOM    913  HN  SER H  70     -11.606   9.385  -4.788  1.00  0.22              
ATOM    914  CA  SER H  70     -12.302   9.445  -6.776  1.00  2.27              
ATOM    915  HA  SER H  70     -12.415  10.406  -7.257  1.00  1.32              
ATOM    916  CB  SER H  70     -10.905   8.862  -7.130  1.00  2.17              
ATOM    917  HB1 SER H  70     -10.126   9.551  -6.731  1.00  1.32              
ATOM    918  HB2 SER H  70     -10.763   7.881  -6.628  1.00  1.32              
ATOM    919  OG  SER H  70     -10.671   8.687  -8.525  1.00  1.77              
ATOM    920  HG1 SER H  70      -9.779   8.254  -8.570  1.00  0.22              
ATOM    921  C   SER H  70     -13.400   8.531  -7.316  1.00  2.00              
ATOM    922  O   SER H  70     -14.067   8.843  -8.300  1.00  1.70              
ATOM    923  N   LEU H  71     -13.674   7.417  -6.610  1.00  1.85              
ATOM    924  HN  LEU H  71     -13.166   7.233  -5.767  1.00  0.22              
ATOM    925  CA  LEU H  71     -14.661   6.402  -6.946  1.00  2.27              
ATOM    926  HA  LEU H  71     -14.525   6.105  -7.978  1.00  1.32              
ATOM    927  CB  LEU H  71     -14.469   5.174  -6.016  1.00  2.17              
ATOM    928  HB1 LEU H  71     -14.188   5.529  -5.004  1.00  1.32              
ATOM    929  HB2 LEU H  71     -15.427   4.617  -5.899  1.00  1.32              
ATOM    930  CG  LEU H  71     -13.437   4.137  -6.496  1.00  2.27              
ATOM    931  HG  LEU H  71     -13.300   3.423  -5.645  1.00  1.32              
ATOM    932  CD1 LEU H  71     -12.056   4.729  -6.840  1.00  2.06              
ATOM    933 HD11 LEU H  71     -11.350   3.936  -7.164  1.00  1.32              
ATOM    934 HD12 LEU H  71     -12.134   5.459  -7.671  1.00  1.32              
ATOM    935 HD13 LEU H  71     -11.632   5.247  -5.956  1.00  1.32              
ATOM    936  CD2 LEU H  71     -14.017   3.325  -7.660  1.00  2.06              
ATOM    937 HD21 LEU H  71     -13.361   2.456  -7.873  1.00  1.32              
ATOM    938 HD22 LEU H  71     -15.025   2.936  -7.401  1.00  1.32              
ATOM    939 HD23 LEU H  71     -14.119   3.937  -8.581  1.00  1.32              
ATOM    940  C   LEU H  71     -16.115   6.841  -6.825  1.00  2.00              
ATOM    941  O   LEU H  71     -17.010   6.091  -7.201  1.00  1.70              
ATOM    942  N   LYS H  72     -16.403   8.043  -6.279  1.00  1.85              
ATOM    943  HN  LYS H  72     -15.646   8.634  -6.009  1.00  0.22              
ATOM    944  CA  LYS H  72     -17.747   8.614  -6.164  1.00  2.27              
ATOM    945  HA  LYS H  72     -17.660   9.472  -5.514  1.00  1.32              
ATOM    946  CB  LYS H  72     -18.290   9.098  -7.537  1.00  2.17              
ATOM    947  HB1 LYS H  72     -18.513   8.198  -8.157  1.00  1.32              
ATOM    948  HB2 LYS H  72     -19.251   9.639  -7.383  1.00  1.32              
ATOM    949  CG  LYS H  72     -17.345  10.001  -8.350  1.00  2.17              
ATOM    950  HG1 LYS H  72     -16.405   9.449  -8.556  1.00  1.32              
ATOM    951  HG2 LYS H  72     -17.833  10.194  -9.335  1.00  1.32              
ATOM    952  CD  LYS H  72     -17.034  11.360  -7.704  1.00  2.17              
ATOM    953  HD1 LYS H  72     -18.008  11.870  -7.514  1.00  1.32              
ATOM    954  HD2 LYS H  72     -16.538  11.225  -6.719  1.00  1.32              
ATOM    955  CE  LYS H  72     -16.192  12.281  -8.602  1.00  2.17              
ATOM    956  HE1 LYS H  72     -16.613  12.311  -9.631  1.00  1.32              
ATOM    957  HE2 LYS H  72     -16.185  13.314  -8.188  1.00  1.32              
ATOM    958  NZ  LYS H  72     -14.798  11.815  -8.680  1.00  1.85              
ATOM    959  HZ1 LYS H  72     -14.253  12.442  -9.319  1.00  0.22              
ATOM    960  HZ2 LYS H  72     -14.342  11.892  -7.745  1.00  0.22              
ATOM    961  HZ3 LYS H  72     -14.708  10.845  -9.080  1.00  0.22              
ATOM    962  C   LYS H  72     -18.789   7.705  -5.506  1.00  2.00              
ATOM    963  O   LYS H  72     -19.943   7.640  -5.928  1.00  1.70              
ATOM    964  N   SER H  74     -18.380   6.955  -4.461  1.00  1.85              
ATOM    965  HN  SER H  74     -17.466   7.104  -4.100  1.00  0.22              
ATOM    966  CA  SER H  74     -19.194   5.970  -3.747  1.00  2.27              
ATOM    967  HA  SER H  74     -18.524   5.489  -3.050  1.00  1.32              
ATOM    968  CB  SER H  74     -20.318   6.601  -2.886  1.00  2.17              
ATOM    969  HB1 SER H  74     -21.045   7.126  -3.545  1.00  1.32              
ATOM    970  HB2 SER H  74     -20.859   5.809  -2.319  1.00  1.32              
ATOM    971  OG  SER H  74     -19.750   7.528  -1.956  1.00  1.77              
ATOM    972  HG1 SER H  74     -20.482   7.966  -1.489  1.00  0.22              
ATOM    973  C   SER H  74     -19.742   4.838  -4.609  1.00  2.00              
ATOM    974  O   SER H  74     -20.731   4.178  -4.283  1.00  1.70              
ATOM    975  N   ARG H  75     -19.080   4.541  -5.746  1.00  1.85              
ATOM    976  HN  ARG H  75     -18.344   5.142  -6.070  1.00  0.22              
ATOM    977  CA  ARG H  75     -19.446   3.443  -6.623  1.00  2.27              
ATOM    978  HA  ARG H  75     -20.522   3.355  -6.653  1.00  1.32              
ATOM    979  CB  ARG H  75     -18.940   3.680  -8.062  1.00  2.17              
ATOM    980  HB1 ARG H  75     -17.836   3.826  -8.051  1.00  1.32              
ATOM    981  HB2 ARG H  75     -19.152   2.781  -8.684  1.00  1.32              
ATOM    982  CG  ARG H  75     -19.607   4.896  -8.731  1.00  2.17              
ATOM    983  HG1 ARG H  75     -20.711   4.771  -8.644  1.00  1.32              
ATOM    984  HG2 ARG H  75     -19.340   5.830  -8.190  1.00  1.32              
ATOM    985  CD  ARG H  75     -19.287   5.060 -10.219  1.00  2.17              
ATOM    986  HD1 ARG H  75     -19.482   4.105 -10.745  1.00  1.32              
ATOM    987  HD2 ARG H  75     -19.941   5.846 -10.662  1.00  1.32              
ATOM    988  NE  ARG H  75     -17.863   5.487 -10.403  1.00  1.85              
ATOM    989  HE  ARG H  75     -17.648   6.465 -10.408  1.00  0.22              
ATOM    990  CZ  ARG H  75     -16.833   4.686 -10.681  1.00  2.00              
ATOM    991  NH1 ARG H  75     -15.636   5.213 -10.884  1.00  1.85              
ATOM    992 HH11 ARG H  75     -15.023   4.626 -11.440  1.00  0.22              
ATOM    993 HH12 ARG H  75     -15.585   6.189 -11.073  1.00  0.22              
ATOM    994  NH2 ARG H  75     -16.947   3.384 -10.886  1.00  1.85              
ATOM    995 HH21 ARG H  75     -16.083   2.977 -11.250  1.00  0.22              
ATOM    996 HH22 ARG H  75     -17.831   3.067 -11.176  1.00  0.22              
ATOM    997  C   ARG H  75     -18.919   2.102  -6.162  1.00  2.00              
ATOM    998  O   ARG H  75     -19.394   1.066  -6.618  1.00  1.70              
ATOM    999  N   ALA H  76     -17.917   2.089  -5.269  1.00  1.85              
ATOM   1000  HN  ALA H  76     -17.562   2.939  -4.899  1.00  0.22              
ATOM   1001  CA  ALA H  76     -17.323   0.868  -4.780  1.00  2.27              
ATOM   1002  HA  ALA H  76     -17.439   0.096  -5.522  1.00  1.32              
ATOM   1003  CB  ALA H  76     -15.828   1.092  -4.525  1.00  2.06              
ATOM   1004  HB1 ALA H  76     -15.347   1.443  -5.462  1.00  1.32              
ATOM   1005  HB2 ALA H  76     -15.667   1.854  -3.732  1.00  1.32              
ATOM   1006  HB3 ALA H  76     -15.349   0.139  -4.210  1.00  1.32              
ATOM   1007  C   ALA H  76     -17.947   0.370  -3.492  1.00  2.00              
ATOM   1008  O   ALA H  76     -18.151   1.138  -2.555  1.00  1.70              
ATOM   1009  N   THR H  77     -18.239  -0.934  -3.398  1.00  1.85              
ATOM   1010  HN  THR H  77     -18.121  -1.554  -4.185  1.00  0.22              
ATOM   1011  CA  THR H  77     -18.684  -1.554  -2.158  1.00  2.27              
ATOM   1012  HA  THR H  77     -18.497  -0.875  -1.341  1.00  1.32              
ATOM   1013  CB  THR H  77     -20.160  -1.914  -2.087  1.00  2.27              
ATOM   1014  HB  THR H  77     -20.370  -2.537  -1.185  1.00  1.32              
ATOM   1015  OG1 THR H  77     -20.585  -2.597  -3.252  1.00  1.77              
ATOM   1016  HG1 THR H  77     -21.468  -2.953  -3.070  1.00  0.22              
ATOM   1017  CG2 THR H  77     -20.980  -0.623  -2.010  1.00  2.06              
ATOM   1018 HG21 THR H  77     -22.062  -0.855  -1.928  1.00  1.32              
ATOM   1019 HG22 THR H  77     -20.678  -0.013  -1.133  1.00  1.32              
ATOM   1020 HG23 THR H  77     -20.823  -0.020  -2.930  1.00  1.32              
ATOM   1021  C   THR H  77     -17.836  -2.766  -1.855  1.00  2.00              
ATOM   1022  O   THR H  77     -17.409  -3.517  -2.731  1.00  1.70              
ATOM   1023  N   LEU H  78     -17.494  -2.936  -0.563  1.00  1.85              
ATOM   1024  HN  LEU H  78     -17.882  -2.340   0.146  1.00  0.22              
ATOM   1025  CA  LEU H  78     -16.540  -3.938  -0.112  1.00  2.27              
ATOM   1026  HA  LEU H  78     -16.123  -4.467  -0.956  1.00  1.32              
ATOM   1027  CB  LEU H  78     -15.429  -3.295   0.750  1.00  2.17              
ATOM   1028  HB1 LEU H  78     -15.918  -2.541   1.408  1.00  1.32              
ATOM   1029  HB2 LEU H  78     -15.004  -4.067   1.428  1.00  1.32              
ATOM   1030  CG  LEU H  78     -14.273  -2.582   0.007  1.00  2.27              
ATOM   1031  HG  LEU H  78     -13.505  -2.283   0.760  1.00  1.32              
ATOM   1032  CD1 LEU H  78     -14.777  -1.292  -0.658  1.00  2.06              
ATOM   1033 HD11 LEU H  78     -13.938  -0.754  -1.150  1.00  1.32              
ATOM   1034 HD12 LEU H  78     -15.543  -1.522  -1.428  1.00  1.32              
ATOM   1035 HD13 LEU H  78     -15.228  -0.612   0.097  1.00  1.32              
ATOM   1036  CD2 LEU H  78     -13.594  -3.486  -1.032  1.00  2.06              
ATOM   1037 HD21 LEU H  78     -12.784  -2.933  -1.555  1.00  1.32              
ATOM   1038 HD22 LEU H  78     -13.140  -4.382  -0.562  1.00  1.32              
ATOM   1039 HD23 LEU H  78     -14.330  -3.825  -1.793  1.00  1.32              
ATOM   1040  C   LEU H  78     -17.244  -4.948   0.753  1.00  2.00              
ATOM   1041  O   LEU H  78     -17.910  -4.591   1.725  1.00  1.70              
ATOM   1042  N   THR H  79     -17.128  -6.245   0.429  1.00  1.85              
ATOM   1043  HN  THR H  79     -16.604  -6.539  -0.376  1.00  0.22              
ATOM   1044  CA  THR H  79     -17.661  -7.294   1.290  1.00  2.27              
ATOM   1045  HA  THR H  79     -17.835  -6.885   2.274  1.00  1.32              
ATOM   1046  CB  THR H  79     -18.974  -7.938   0.847  1.00  2.27              
ATOM   1047  HB  THR H  79     -19.272  -8.730   1.574  1.00  1.32              
ATOM   1048  OG1 THR H  79     -18.915  -8.500  -0.452  1.00  1.77              
ATOM   1049  HG1 THR H  79     -19.843  -8.619  -0.690  1.00  0.22              
ATOM   1050  CG2 THR H  79     -20.078  -6.878   0.794  1.00  2.06              
ATOM   1051 HG21 THR H  79     -21.066  -7.344   0.597  1.00  1.32              
ATOM   1052 HG22 THR H  79     -20.136  -6.331   1.759  1.00  1.32              
ATOM   1053 HG23 THR H  79     -19.874  -6.141  -0.013  1.00  1.32              
ATOM   1054  C   THR H  79     -16.612  -8.348   1.507  1.00  2.00              
ATOM   1055  O   THR H  79     -15.676  -8.506   0.726  1.00  1.70              
ATOM   1056  N   VAL H  80     -16.700  -9.072   2.635  1.00  1.85              
ATOM   1057  HN  VAL H  80     -17.442  -8.918   3.290  1.00  0.22              
ATOM   1058  CA  VAL H  80     -15.716 -10.081   2.984  1.00  2.27              
ATOM   1059  HA  VAL H  80     -15.058 -10.262   2.145  1.00  1.32              
ATOM   1060  CB  VAL H  80     -14.891  -9.645   4.217  1.00  2.27              
ATOM   1061  HB  VAL H  80     -14.150 -10.454   4.430  1.00  1.32              
ATOM   1062  CG1 VAL H  80     -14.103  -8.333   4.012  1.00  2.06              
ATOM   1063 HG11 VAL H  80     -13.564  -8.057   4.945  1.00  1.32              
ATOM   1064 HG12 VAL H  80     -13.343  -8.433   3.210  1.00  1.32              
ATOM   1065 HG13 VAL H  80     -14.789  -7.500   3.751  1.00  1.32              
ATOM   1066  CG2 VAL H  80     -15.763  -9.504   5.479  1.00  2.06              
ATOM   1067 HG21 VAL H  80     -15.154  -9.152   6.340  1.00  1.32              
ATOM   1068 HG22 VAL H  80     -16.583  -8.773   5.309  1.00  1.32              
ATOM   1069 HG23 VAL H  80     -16.217 -10.476   5.766  1.00  1.32              
ATOM   1070  C   VAL H  80     -16.411 -11.395   3.252  1.00  2.00              
ATOM   1071  O   VAL H  80     -17.330 -11.502   4.068  1.00  1.70              
ATOM   1072  N   ASP H  81     -15.978 -12.453   2.557  1.00  1.85              
ATOM   1073  HN  ASP H  81     -15.265 -12.369   1.848  1.00  0.22              
ATOM   1074  CA  ASP H  81     -16.385 -13.804   2.831  1.00  2.27              
ATOM   1075  HA  ASP H  81     -17.320 -13.813   3.378  1.00  1.32              
ATOM   1076  CB  ASP H  81     -16.572 -14.536   1.486  1.00  2.17              
ATOM   1077  HB1 ASP H  81     -17.219 -13.920   0.828  1.00  1.32              
ATOM   1078  HB2 ASP H  81     -15.598 -14.687   0.980  1.00  1.32              
ATOM   1079  CG  ASP H  81     -17.249 -15.869   1.662  1.00  2.00              
ATOM   1080  OD1 ASP H  81     -17.504 -16.300   2.811  1.00  1.70              
ATOM   1081  OD2 ASP H  81     -17.519 -16.511   0.618  1.00  1.70              
ATOM   1082  C   ASP H  81     -15.312 -14.426   3.717  1.00  2.00              
ATOM   1083  O   ASP H  81     -14.243 -14.839   3.269  1.00  1.70              
ATOM   1084  N   LYS H  82     -15.558 -14.462   5.036  1.00  1.85              
ATOM   1085  HN  LYS H  82     -16.433 -14.123   5.375  1.00  0.22              
ATOM   1086  CA  LYS H  82     -14.598 -14.920   6.016  1.00  2.27              
ATOM   1087  HA  LYS H  82     -13.653 -14.434   5.817  1.00  1.32              
ATOM   1088  CB  LYS H  82     -15.056 -14.543   7.446  1.00  2.17              
ATOM   1089  HB1 LYS H  82     -16.056 -14.991   7.642  1.00  1.32              
ATOM   1090  HB2 LYS H  82     -14.341 -14.979   8.181  1.00  1.32              
ATOM   1091  CG  LYS H  82     -15.121 -13.026   7.701  1.00  2.17              
ATOM   1092  HG1 LYS H  82     -14.150 -12.573   7.414  1.00  1.32              
ATOM   1093  HG2 LYS H  82     -15.906 -12.572   7.055  1.00  1.32              
ATOM   1094  CD  LYS H  82     -15.428 -12.726   9.181  1.00  2.17              
ATOM   1095  HD1 LYS H  82     -16.417 -13.185   9.415  1.00  1.32              
ATOM   1096  HD2 LYS H  82     -14.678 -13.234   9.827  1.00  1.32              
ATOM   1097  CE  LYS H  82     -15.513 -11.240   9.557  1.00  2.17              
ATOM   1098  HE1 LYS H  82     -16.154 -10.693   8.832  1.00  1.32              
ATOM   1099  HE2 LYS H  82     -15.951 -11.131  10.574  1.00  1.32              
ATOM   1100  NZ  LYS H  82     -14.186 -10.607   9.578  1.00  1.85              
ATOM   1101  HZ1 LYS H  82     -14.302  -9.583   9.764  1.00  0.22              
ATOM   1102  HZ2 LYS H  82     -13.596 -10.975  10.359  1.00  0.22              
ATOM   1103  HZ3 LYS H  82     -13.637 -10.732   8.706  1.00  0.22              
ATOM   1104  C   LYS H  82     -14.334 -16.418   5.950  1.00  2.00              
ATOM   1105  O   LYS H  82     -13.242 -16.878   6.281  1.00  1.70              
ATOM   1106  N   THR H  83     -15.324 -17.217   5.507  1.00  1.85              
ATOM   1107  HN  THR H  83     -16.191 -16.835   5.187  1.00  0.22              
ATOM   1108  CA  THR H  83     -15.207 -18.669   5.424  1.00  2.27              
ATOM   1109  HA  THR H  83     -14.579 -19.002   6.237  1.00  1.32              
ATOM   1110  CB  THR H  83     -16.529 -19.411   5.570  1.00  2.27              
ATOM   1111  HB  THR H  83     -16.361 -20.512   5.486  1.00  1.32              
ATOM   1112  OG1 THR H  83     -17.470 -18.997   4.596  1.00  1.77              
ATOM   1113  HG1 THR H  83     -18.262 -19.547   4.712  1.00  0.22              
ATOM   1114  CG2 THR H  83     -17.138 -19.096   6.942  1.00  2.06              
ATOM   1115 HG21 THR H  83     -18.085 -19.658   7.082  1.00  1.32              
ATOM   1116 HG22 THR H  83     -16.439 -19.383   7.755  1.00  1.32              
ATOM   1117 HG23 THR H  83     -17.364 -18.013   7.034  1.00  1.32              
ATOM   1118  C   THR H  83     -14.506 -19.124   4.159  1.00  2.00              
ATOM   1119  O   THR H  83     -13.652 -20.010   4.206  1.00  1.70              
ATOM   1120  N   SER H  84     -14.796 -18.519   2.986  1.00  1.85              
ATOM   1121  HN  SER H  84     -15.528 -17.834   2.939  1.00  0.22              
ATOM   1122  CA  SER H  84     -14.045 -18.824   1.764  1.00  2.27              
ATOM   1123  HA  SER H  84     -13.857 -19.889   1.756  1.00  1.32              
ATOM   1124  CB  SER H  84     -14.817 -18.533   0.440  1.00  2.17              
ATOM   1125  HB1 SER H  84     -14.297 -19.056  -0.393  1.00  1.32              
ATOM   1126  HB2 SER H  84     -15.842 -18.962   0.530  1.00  1.32              
ATOM   1127  OG  SER H  84     -14.913 -17.148   0.106  1.00  1.77              
ATOM   1128  HG1 SER H  84     -15.813 -16.873   0.398  1.00  0.22              
ATOM   1129  C   SER H  84     -12.677 -18.150   1.748  1.00  2.00              
ATOM   1130  O   SER H  84     -11.758 -18.586   1.050  1.00  1.70              
ATOM   1131  N   SER H  85     -12.533 -17.084   2.567  1.00  1.85              
ATOM   1132  HN  SER H  85     -13.349 -16.768   3.051  1.00  0.22              
ATOM   1133  CA  SER H  85     -11.331 -16.294   2.818  1.00  2.27              
ATOM   1134  HA  SER H  85     -11.530 -15.731   3.718  1.00  1.32              
ATOM   1135  CB  SER H  85     -10.062 -17.138   3.079  1.00  2.17              
ATOM   1136  HB1 SER H  85     -10.360 -18.003   3.715  1.00  1.32              
ATOM   1137  HB2 SER H  85      -9.669 -17.546   2.122  1.00  1.32              
ATOM   1138  OG  SER H  85      -9.046 -16.404   3.768  1.00  1.77              
ATOM   1139  HG1 SER H  85      -8.330 -16.276   3.110  1.00  0.22              
ATOM   1140  C   SER H  85     -11.124 -15.281   1.716  1.00  2.00              
ATOM   1141  O   SER H  85     -10.015 -14.977   1.280  1.00  1.70              
ATOM   1142  N   THR H  86     -12.248 -14.741   1.227  1.00  1.85              
ATOM   1143  HN  THR H  86     -13.117 -14.942   1.682  1.00  0.22              
ATOM   1144  CA  THR H  86     -12.301 -13.994  -0.013  1.00  2.27              
ATOM   1145  HA  THR H  86     -11.302 -13.879  -0.392  1.00  1.32              
ATOM   1146  CB  THR H  86     -13.131 -14.688  -1.079  1.00  2.27              
ATOM   1147  HB  THR H  86     -14.203 -14.747  -0.767  1.00  1.32              
ATOM   1148  OG1 THR H  86     -12.628 -16.002  -1.290  1.00  1.77              
ATOM   1149  HG1 THR H  86     -13.211 -16.575  -0.758  1.00  0.22              
ATOM   1150  CG2 THR H  86     -13.037 -13.970  -2.428  1.00  2.06              
ATOM   1151 HG21 THR H  86     -13.589 -14.547  -3.200  1.00  1.32              
ATOM   1152 HG22 THR H  86     -13.491 -12.957  -2.375  1.00  1.32              
ATOM   1153 HG23 THR H  86     -11.981 -13.881  -2.750  1.00  1.32              
ATOM   1154  C   THR H  86     -12.858 -12.615   0.203  1.00  2.00              
ATOM   1155  O   THR H  86     -13.945 -12.421   0.735  1.00  1.70              
ATOM   1156  N   VAL H  87     -12.127 -11.585  -0.226  1.00  1.85              
ATOM   1157  HN  VAL H  87     -11.233 -11.770  -0.647  1.00  0.22              
ATOM   1158  CA  VAL H  87     -12.604 -10.220  -0.261  1.00  2.27              
ATOM   1159  HA  VAL H  87     -13.334 -10.051   0.518  1.00  1.32              
ATOM   1160  CB  VAL H  87     -11.463  -9.236  -0.096  1.00  2.27              
ATOM   1161  HB  VAL H  87     -10.738  -9.381  -0.919  1.00  1.32              
ATOM   1162  CG1 VAL H  87     -11.970  -7.778  -0.130  1.00  2.06              
ATOM   1163 HG11 VAL H  87     -11.106  -7.085  -0.113  1.00  1.32              
ATOM   1164 HG12 VAL H  87     -12.546  -7.540  -1.046  1.00  1.32              
ATOM   1165 HG13 VAL H  87     -12.616  -7.572   0.749  1.00  1.32              
ATOM   1166  CG2 VAL H  87     -10.742  -9.548   1.224  1.00  2.06              
ATOM   1167 HG21 VAL H  87      -9.765  -9.031   1.270  1.00  1.32              
ATOM   1168 HG22 VAL H  87     -11.370  -9.203   2.071  1.00  1.32              
ATOM   1169 HG23 VAL H  87     -10.514 -10.624   1.357  1.00  1.32              
ATOM   1170  C   VAL H  87     -13.252  -9.978  -1.606  1.00  2.00              
ATOM   1171  O   VAL H  87     -12.725 -10.379  -2.643  1.00  1.70              
ATOM   1172  N   TYR H  88     -14.404  -9.302  -1.625  1.00  1.85              
ATOM   1173  HN  TYR H  88     -14.855  -9.024  -0.771  1.00  0.22              
ATOM   1174  CA  TYR H  88     -15.047  -8.860  -2.834  1.00  2.27              
ATOM   1175  HA  TYR H  88     -14.513  -9.227  -3.700  1.00  1.32              
ATOM   1176  CB  TYR H  88     -16.520  -9.333  -2.883  1.00  2.17              
ATOM   1177  HB1 TYR H  88     -17.061  -8.923  -2.005  1.00  1.32              
ATOM   1178  HB2 TYR H  88     -17.014  -8.984  -3.813  1.00  1.32              
ATOM   1179  CG  TYR H  88     -16.613 -10.838  -2.842  1.00  1.99              
ATOM   1180  CD1 TYR H  88     -15.927 -11.619  -3.787  1.00  1.99              
ATOM   1181  HD1 TYR H  88     -15.310 -11.140  -4.532  1.00  1.36              
ATOM   1182  CE1 TYR H  88     -16.044 -13.015  -3.779  1.00  1.99              
ATOM   1183  HE1 TYR H  88     -15.506 -13.612  -4.501  1.00  1.36              
ATOM   1184  CZ  TYR H  88     -16.850 -13.650  -2.831  1.00  1.99              
ATOM   1185  OH  TYR H  88     -16.966 -15.055  -2.866  1.00  1.77              
ATOM   1186  HH  TYR H  88     -17.431 -15.343  -2.068  1.00  0.22              
ATOM   1187  CD2 TYR H  88     -17.419 -11.486  -1.887  1.00  1.99              
ATOM   1188  HD2 TYR H  88     -17.956 -10.899  -1.154  1.00  1.36              
ATOM   1189  CE2 TYR H  88     -17.540 -12.885  -1.884  1.00  1.99              
ATOM   1190  HE2 TYR H  88     -18.175 -13.371  -1.157  1.00  1.36              
ATOM   1191  C   TYR H  88     -15.011  -7.346  -2.904  1.00  2.00              
ATOM   1192  O   TYR H  88     -15.285  -6.648  -1.924  1.00  1.70              
ATOM   1193  N   LEU H  89     -14.665  -6.815  -4.086  1.00  1.85              
ATOM   1194  HN  LEU H  89     -14.386  -7.414  -4.842  1.00  0.22              
ATOM   1195  CA  LEU H  89     -14.800  -5.415  -4.432  1.00  2.27              
ATOM   1196  HA  LEU H  89     -15.181  -4.850  -3.591  1.00  1.32              
ATOM   1197  CB  LEU H  89     -13.424  -4.841  -4.870  1.00  2.17              
ATOM   1198  HB1 LEU H  89     -12.758  -4.954  -3.987  1.00  1.32              
ATOM   1199  HB2 LEU H  89     -13.005  -5.480  -5.673  1.00  1.32              
ATOM   1200  CG  LEU H  89     -13.309  -3.362  -5.318  1.00  2.27              
ATOM   1201  HG  LEU H  89     -12.212  -3.176  -5.454  1.00  1.32              
ATOM   1202  CD1 LEU H  89     -13.792  -2.365  -4.267  1.00  2.06              
ATOM   1203 HD11 LEU H  89     -13.769  -1.346  -4.700  1.00  1.32              
ATOM   1204 HD12 LEU H  89     -14.837  -2.574  -3.953  1.00  1.32              
ATOM   1205 HD13 LEU H  89     -13.131  -2.394  -3.378  1.00  1.32              
ATOM   1206  CD2 LEU H  89     -13.974  -3.040  -6.659  1.00  2.06              
ATOM   1207 HD21 LEU H  89     -13.632  -2.052  -7.032  1.00  1.32              
ATOM   1208 HD22 LEU H  89     -13.744  -3.807  -7.425  1.00  1.32              
ATOM   1209 HD23 LEU H  89     -15.076  -2.985  -6.534  1.00  1.32              
ATOM   1210  C   LEU H  89     -15.840  -5.356  -5.529  1.00  2.00              
ATOM   1211  O   LEU H  89     -15.632  -5.839  -6.644  1.00  1.70              
ATOM   1212  N   GLU H  90     -17.020  -4.788  -5.224  1.00  1.85              
ATOM   1213  HN  GLU H  90     -17.180  -4.391  -4.312  1.00  0.22              
ATOM   1214  CA  GLU H  90     -18.037  -4.521  -6.217  1.00  2.27              
ATOM   1215  HA  GLU H  90     -17.877  -5.161  -7.061  1.00  1.32              
ATOM   1216  CB  GLU H  90     -19.476  -4.788  -5.693  1.00  2.17              
ATOM   1217  HB1 GLU H  90     -19.526  -5.843  -5.344  1.00  1.32              
ATOM   1218  HB2 GLU H  90     -19.664  -4.129  -4.825  1.00  1.32              
ATOM   1219  CG  GLU H  90     -20.597  -4.576  -6.747  1.00  2.17              
ATOM   1220  HG1 GLU H  90     -20.692  -3.500  -6.991  1.00  1.32              
ATOM   1221  HG2 GLU H  90     -20.326  -5.119  -7.675  1.00  1.32              
ATOM   1222  CD  GLU H  90     -21.962  -5.097  -6.343  1.00  2.00              
ATOM   1223  OE1 GLU H  90     -22.170  -5.535  -5.187  1.00  1.70              
ATOM   1224  OE2 GLU H  90     -22.866  -5.120  -7.225  1.00  1.70              
ATOM   1225  C   GLU H  90     -17.879  -3.087  -6.684  1.00  2.00              
ATOM   1226  O   GLU H  90     -17.715  -2.180  -5.872  1.00  1.70              
ATOM   1227  N   LEU H  91     -17.892  -2.836  -8.005  1.00  1.85              
ATOM   1228  HN  LEU H  91     -18.032  -3.607  -8.632  1.00  0.22              
ATOM   1229  CA  LEU H  91     -18.036  -1.495  -8.541  1.00  2.27              
ATOM   1230  HA  LEU H  91     -18.053  -0.769  -7.742  1.00  1.32              
ATOM   1231  CB  LEU H  91     -16.976  -1.081  -9.589  1.00  2.17              
ATOM   1232  HB1 LEU H  91     -16.981  -1.822 -10.407  1.00  1.32              
ATOM   1233  HB2 LEU H  91     -17.258  -0.100 -10.033  1.00  1.32              
ATOM   1234  CG  LEU H  91     -15.536  -0.954  -9.082  1.00  2.27              
ATOM   1235  HG  LEU H  91     -15.231  -1.944  -8.675  1.00  1.32              
ATOM   1236  CD1 LEU H  91     -15.438   0.103  -7.986  1.00  2.06              
ATOM   1237 HD11 LEU H  91     -14.378   0.278  -7.708  1.00  1.32              
ATOM   1238 HD12 LEU H  91     -15.892   1.052  -8.344  1.00  1.32              
ATOM   1239 HD13 LEU H  91     -15.991  -0.237  -7.087  1.00  1.32              
ATOM   1240  CD2 LEU H  91     -14.590  -0.607 -10.233  1.00  2.06              
ATOM   1241 HD21 LEU H  91     -13.539  -0.576  -9.876  1.00  1.32              
ATOM   1242 HD22 LEU H  91     -14.658  -1.363 -11.041  1.00  1.32              
ATOM   1243 HD23 LEU H  91     -14.834   0.388 -10.664  1.00  1.32              
ATOM   1244  C   LEU H  91     -19.375  -1.445  -9.228  1.00  2.00              
ATOM   1245  O   LEU H  91     -19.680  -2.286 -10.065  1.00  1.70              
ATOM   1246  N   ARG H  92     -20.207  -0.455  -8.876  1.00  1.85              
ATOM   1247  HN  ARG H  92     -19.932   0.157  -8.131  1.00  0.22              
ATOM   1248  CA  ARG H  92     -21.583  -0.366  -9.327  1.00  2.27              
ATOM   1249  HA  ARG H  92     -22.017  -1.358  -9.310  1.00  1.32              
ATOM   1250  CB  ARG H  92     -22.333   0.552  -8.343  1.00  2.17              
ATOM   1251  HB1 ARG H  92     -22.154   0.147  -7.324  1.00  1.32              
ATOM   1252  HB2 ARG H  92     -21.895   1.573  -8.366  1.00  1.32              
ATOM   1253  CG  ARG H  92     -23.855   0.639  -8.576  1.00  2.17              
ATOM   1254  HG1 ARG H  92     -24.054   0.997  -9.611  1.00  1.32              
ATOM   1255  HG2 ARG H  92     -24.290  -0.382  -8.491  1.00  1.32              
ATOM   1256  CD  ARG H  92     -24.583   1.588  -7.620  1.00  2.17              
ATOM   1257  HD1 ARG H  92     -24.206   2.626  -7.738  1.00  1.32              
ATOM   1258  HD2 ARG H  92     -25.676   1.585  -7.837  1.00  1.32              
ATOM   1259  NE  ARG H  92     -24.369   1.067  -6.229  1.00  1.85              
ATOM   1260  HE  ARG H  92     -24.806   0.200  -5.965  1.00  0.22              
ATOM   1261  CZ  ARG H  92     -23.553   1.605  -5.315  1.00  2.00              
ATOM   1262  NH1 ARG H  92     -23.339   0.957  -4.180  1.00  1.85              
ATOM   1263 HH11 ARG H  92     -22.916   1.450  -3.426  1.00  0.22              
ATOM   1264 HH12 ARG H  92     -23.836   0.102  -4.015  1.00  0.22              
ATOM   1265  NH2 ARG H  92     -22.953   2.769  -5.509  1.00  1.85              
ATOM   1266 HH21 ARG H  92     -22.328   3.128  -4.819  1.00  0.22              
ATOM   1267 HH22 ARG H  92     -23.264   3.343  -6.258  1.00  0.22              
ATOM   1268  C   ARG H  92     -21.805   0.181 -10.729  1.00  2.00              
ATOM   1269  O   ARG H  92     -22.554  -0.383 -11.523  1.00  1.70              
ATOM   1270  N   SER H  93     -21.246   1.361 -11.041  1.00  1.85              
ATOM   1271  HN  SER H  93     -20.685   1.825 -10.371  1.00  0.22              
ATOM   1272  CA  SER H  93     -21.545   2.043 -12.296  1.00  2.27              
ATOM   1273  HA  SER H  93     -22.212   1.446 -12.903  1.00  1.32              
ATOM   1274  CB  SER H  93     -22.212   3.438 -12.122  1.00  2.17              
ATOM   1275  HB1 SER H  93     -21.481   4.186 -11.749  1.00  1.32              
ATOM   1276  HB2 SER H  93     -22.591   3.791 -13.109  1.00  1.32              
ATOM   1277  OG  SER H  93     -23.293   3.383 -11.189  1.00  1.77              
ATOM   1278  HG1 SER H  93     -23.768   4.233 -11.246  1.00  0.22              
ATOM   1279  C   SER H  93     -20.270   2.213 -13.078  1.00  2.00              
ATOM   1280  O   SER H  93     -19.490   3.133 -12.835  1.00  1.70              
ATOM   1281  N   LEU H  94     -19.976   1.303 -14.015  1.00  1.85              
ATOM   1282  HN  LEU H  94     -20.541   0.484 -14.153  1.00  0.22              
ATOM   1283  CA  LEU H  94     -18.726   1.349 -14.750  1.00  2.27              
ATOM   1284  HA  LEU H  94     -17.950   1.756 -14.116  1.00  1.32              
ATOM   1285  CB  LEU H  94     -18.299  -0.073 -15.195  1.00  2.17              
ATOM   1286  HB1 LEU H  94     -19.200  -0.621 -15.546  1.00  1.32              
ATOM   1287  HB2 LEU H  94     -17.610   0.003 -16.062  1.00  1.32              
ATOM   1288  CG  LEU H  94     -17.571  -0.931 -14.130  1.00  2.27              
ATOM   1289  HG  LEU H  94     -17.376  -1.923 -14.609  1.00  1.32              
ATOM   1290  CD1 LEU H  94     -18.401  -1.192 -12.876  1.00  2.06              
ATOM   1291 HD11 LEU H  94     -17.883  -1.913 -12.221  1.00  1.32              
ATOM   1292 HD12 LEU H  94     -18.578  -0.261 -12.299  1.00  1.32              
ATOM   1293 HD13 LEU H  94     -19.374  -1.640 -13.141  1.00  1.32              
ATOM   1294  CD2 LEU H  94     -16.212  -0.355 -13.724  1.00  2.06              
ATOM   1295 HD21 LEU H  94     -15.683  -1.047 -13.036  1.00  1.32              
ATOM   1296 HD22 LEU H  94     -15.569  -0.203 -14.615  1.00  1.32              
ATOM   1297 HD23 LEU H  94     -16.328   0.617 -13.200  1.00  1.32              
ATOM   1298  C   LEU H  94     -18.801   2.252 -15.975  1.00  2.00              
ATOM   1299  O   LEU H  94     -19.801   2.304 -16.689  1.00  1.70              
ATOM   1300  N   THR H  95     -17.707   2.977 -16.262  1.00  1.85              
ATOM   1301  HN  THR H  95     -16.906   2.972 -15.667  1.00  0.22              
ATOM   1302  CA  THR H  95     -17.481   3.699 -17.509  1.00  2.27              
ATOM   1303  HA  THR H  95     -18.230   3.429 -18.238  1.00  1.32              
ATOM   1304  CB  THR H  95     -17.449   5.219 -17.358  1.00  2.27              
ATOM   1305  HB  THR H  95     -17.230   5.705 -18.337  1.00  1.32              
ATOM   1306  OG1 THR H  95     -16.481   5.634 -16.407  1.00  1.77              
ATOM   1307  HG1 THR H  95     -16.551   6.598 -16.350  1.00  0.22              
ATOM   1308  CG2 THR H  95     -18.806   5.716 -16.850  1.00  2.06              
ATOM   1309 HG21 THR H  95     -18.814   6.825 -16.793  1.00  1.32              
ATOM   1310 HG22 THR H  95     -19.619   5.393 -17.534  1.00  1.32              
ATOM   1311 HG23 THR H  95     -19.016   5.316 -15.834  1.00  1.32              
ATOM   1312  C   THR H  95     -16.140   3.228 -18.040  1.00  2.00              
ATOM   1313  O   THR H  95     -15.430   2.488 -17.365  1.00  1.70              
ATOM   1314  N   SER H  96     -15.723   3.636 -19.256  1.00  1.85              
ATOM   1315  HN  SER H  96     -16.264   4.237 -19.841  1.00  0.22              
ATOM   1316  CA  SER H  96     -14.443   3.221 -19.836  1.00  2.27              
ATOM   1317  HA  SER H  96     -14.343   2.155 -19.712  1.00  1.32              
ATOM   1318  CB  SER H  96     -14.367   3.516 -21.354  1.00  2.17              
ATOM   1319  HB1 SER H  96     -13.362   3.243 -21.750  1.00  1.32              
ATOM   1320  HB2 SER H  96     -15.119   2.863 -21.857  1.00  1.32              
ATOM   1321  OG  SER H  96     -14.671   4.885 -21.657  1.00  1.77              
ATOM   1322  HG1 SER H  96     -14.566   4.997 -22.621  1.00  0.22              
ATOM   1323  C   SER H  96     -13.224   3.817 -19.159  1.00  2.00              
ATOM   1324  O   SER H  96     -12.098   3.351 -19.335  1.00  1.70              
ATOM   1325  N   GLU H  97     -13.427   4.843 -18.318  1.00  1.85              
ATOM   1326  HN  GLU H  97     -14.347   5.219 -18.253  1.00  0.22              
ATOM   1327  CA  GLU H  97     -12.444   5.419 -17.425  1.00  2.27              
ATOM   1328  HA  GLU H  97     -11.586   5.705 -18.012  1.00  1.32              
ATOM   1329  CB  GLU H  97     -13.090   6.661 -16.768  1.00  2.17              
ATOM   1330  HB1 GLU H  97     -13.499   7.308 -17.576  1.00  1.32              
ATOM   1331  HB2 GLU H  97     -13.953   6.325 -16.147  1.00  1.32              
ATOM   1332  CG  GLU H  97     -12.173   7.532 -15.874  1.00  2.17              
ATOM   1333  HG1 GLU H  97     -12.766   8.376 -15.459  1.00  1.32              
ATOM   1334  HG2 GLU H  97     -11.818   6.912 -15.023  1.00  1.32              
ATOM   1335  CD  GLU H  97     -10.950   8.143 -16.537  1.00  2.00              
ATOM   1336  OE1 GLU H  97     -10.591   7.856 -17.705  1.00  1.70              
ATOM   1337  OE2 GLU H  97     -10.238   8.880 -15.807  1.00  1.70              
ATOM   1338  C   GLU H  97     -11.965   4.441 -16.351  1.00  2.00              
ATOM   1339  O   GLU H  97     -10.802   4.455 -15.938  1.00  1.70              
ATOM   1340  N   ASP H  98     -12.870   3.538 -15.921  1.00  1.85              
ATOM   1341  HN  ASP H  98     -13.805   3.599 -16.264  1.00  0.22              
ATOM   1342  CA  ASP H  98     -12.646   2.485 -14.957  1.00  2.27              
ATOM   1343  HA  ASP H  98     -11.880   2.789 -14.260  1.00  1.32              
ATOM   1344  CB  ASP H  98     -13.985   2.207 -14.207  1.00  2.17              
ATOM   1345  HB1 ASP H  98     -14.812   2.165 -14.942  1.00  1.32              
ATOM   1346  HB2 ASP H  98     -13.933   1.227 -13.689  1.00  1.32              
ATOM   1347  CG  ASP H  98     -14.354   3.235 -13.157  1.00  2.00              
ATOM   1348  OD1 ASP H  98     -14.442   4.450 -13.440  1.00  1.70              
ATOM   1349  OD2 ASP H  98     -14.610   2.833 -11.989  1.00  1.70              
ATOM   1350  C   ASP H  98     -12.131   1.184 -15.613  1.00  2.00              
ATOM   1351  O   ASP H  98     -12.062   0.137 -14.968  1.00  1.70              
ATOM   1352  N   SER H  99     -11.727   1.197 -16.902  1.00  1.85              
ATOM   1353  HN  SER H  99     -11.879   2.008 -17.459  1.00  0.22              
ATOM   1354  CA  SER H  99     -11.090   0.054 -17.568  1.00  2.27              
ATOM   1355  HA  SER H  99     -11.598  -0.848 -17.260  1.00  1.32              
ATOM   1356  CB  SER H  99     -11.117   0.132 -19.124  1.00  2.17              
ATOM   1357  HB1 SER H  99     -10.675   1.100 -19.444  1.00  1.32              
ATOM   1358  HB2 SER H  99     -10.513  -0.692 -19.567  1.00  1.32              
ATOM   1359  OG  SER H  99     -12.445   0.023 -19.631  1.00  1.77              
ATOM   1360  HG1 SER H  99     -12.406   0.173 -20.589  1.00  0.22              
ATOM   1361  C   SER H  99      -9.621  -0.087 -17.196  1.00  2.00              
ATOM   1362  O   SER H  99      -8.759   0.610 -17.732  1.00  1.70              
ATOM   1363  N   SER H 100      -9.292  -1.008 -16.274  1.00  1.85              
ATOM   1364  HN  SER H 100      -9.992  -1.617 -15.909  1.00  0.22              
ATOM   1365  CA  SER H 100      -7.981  -1.110 -15.658  1.00  2.27              
ATOM   1366  HA  SER H 100      -7.226  -0.671 -16.294  1.00  1.32              
ATOM   1367  CB  SER H 100      -7.977  -0.456 -14.242  1.00  2.17              
ATOM   1368  HB1 SER H 100      -8.640  -1.066 -13.590  1.00  1.32              
ATOM   1369  HB2 SER H 100      -6.963  -0.471 -13.795  1.00  1.32              
ATOM   1370  OG  SER H 100      -8.492   0.880 -14.222  1.00  1.77              
ATOM   1371  HG1 SER H 100      -7.813   1.500 -14.550  1.00  0.22              
ATOM   1372  C   SER H 100      -7.623  -2.571 -15.423  1.00  2.00              
ATOM   1373  O   SER H 100      -8.463  -3.460 -15.553  1.00  1.70              
ATOM   1374  N   VAL H 101      -6.378  -2.866 -14.986  1.00  1.85              
ATOM   1375  HN  VAL H 101      -5.648  -2.177 -14.967  1.00  0.22              
ATOM   1376  CA  VAL H 101      -6.134  -4.082 -14.215  1.00  2.27              
ATOM   1377  HA  VAL H 101      -6.932  -4.784 -14.402  1.00  1.32              
ATOM   1378  CB  VAL H 101      -4.866  -4.878 -14.532  1.00  2.27              
ATOM   1379  HB  VAL H 101      -4.841  -5.789 -13.884  1.00  1.32              
ATOM   1380  CG1 VAL H 101      -4.929  -5.338 -15.994  1.00  2.06              
ATOM   1381 HG11 VAL H 101      -4.027  -5.936 -16.248  1.00  1.32              
ATOM   1382 HG12 VAL H 101      -5.822  -5.972 -16.160  1.00  1.32              
ATOM   1383 HG13 VAL H 101      -4.982  -4.467 -16.680  1.00  1.32              
ATOM   1384  CG2 VAL H 101      -3.573  -4.094 -14.292  1.00  2.06              
ATOM   1385 HG21 VAL H 101      -2.692  -4.717 -14.562  1.00  1.32              
ATOM   1386 HG22 VAL H 101      -3.551  -3.177 -14.918  1.00  1.32              
ATOM   1387 HG23 VAL H 101      -3.472  -3.820 -13.221  1.00  1.32              
ATOM   1388  C   VAL H 101      -6.238  -3.731 -12.742  1.00  2.00              
ATOM   1389  O   VAL H 101      -5.622  -2.792 -12.232  1.00  1.70              
ATOM   1390  N   TYR H 102      -7.112  -4.445 -12.025  1.00  1.85              
ATOM   1391  HN  TYR H 102      -7.639  -5.195 -12.439  1.00  0.22              
ATOM   1392  CA  TYR H 102      -7.395  -4.179 -10.640  1.00  2.27              
ATOM   1393  HA  TYR H 102      -7.011  -3.212 -10.351  1.00  1.32              
ATOM   1394  CB  TYR H 102      -8.917  -4.248 -10.373  1.00  2.17              
ATOM   1395  HB1 TYR H 102      -9.331  -5.191 -10.793  1.00  1.32              
ATOM   1396  HB2 TYR H 102      -9.111  -4.239  -9.281  1.00  1.32              
ATOM   1397  CG  TYR H 102      -9.691  -3.081 -10.951  1.00  1.99              
ATOM   1398  CD1 TYR H 102      -9.190  -1.768 -10.996  1.00  1.99              
ATOM   1399  HD1 TYR H 102      -8.187  -1.567 -10.674  1.00  1.36              
ATOM   1400  CE1 TYR H 102      -9.996  -0.701 -11.425  1.00  1.99              
ATOM   1401  HE1 TYR H 102      -9.610   0.305 -11.484  1.00  1.36              
ATOM   1402  CZ  TYR H 102     -11.307  -0.935 -11.825  1.00  1.99              
ATOM   1403  OH  TYR H 102     -12.096   0.133 -12.276  1.00  1.77              
ATOM   1404  HH  TYR H 102     -12.082   0.091 -13.250  1.00  0.22              
ATOM   1405  CD2 TYR H 102     -11.018  -3.284 -11.350  1.00  1.99              
ATOM   1406  HD2 TYR H 102     -11.426  -4.275 -11.306  1.00  1.36              
ATOM   1407  CE2 TYR H 102     -11.826  -2.226 -11.788  1.00  1.99              
ATOM   1408  HE2 TYR H 102     -12.847  -2.398 -12.092  1.00  1.36              
ATOM   1409  C   TYR H 102      -6.663  -5.179  -9.778  1.00  2.00              
ATOM   1410  O   TYR H 102      -6.714  -6.388  -9.997  1.00  1.70              
ATOM   1411  N   TYR H 103      -5.937  -4.678  -8.772  1.00  1.85              
ATOM   1412  HN  TYR H 103      -5.918  -3.689  -8.584  1.00  0.22              
ATOM   1413  CA  TYR H 103      -5.109  -5.465  -7.899  1.00  2.27              
ATOM   1414  HA  TYR H 103      -5.109  -6.502  -8.203  1.00  1.32              
ATOM   1415  CB  TYR H 103      -3.662  -4.907  -7.871  1.00  2.17              
ATOM   1416  HB1 TYR H 103      -3.688  -3.835  -7.579  1.00  1.32              
ATOM   1417  HB2 TYR H 103      -3.069  -5.476  -7.128  1.00  1.32              
ATOM   1418  CG  TYR H 103      -2.926  -5.022  -9.185  1.00  1.99              
ATOM   1419  CD1 TYR H 103      -2.997  -6.197  -9.950  1.00  1.99              
ATOM   1420  HD1 TYR H 103      -3.600  -7.028  -9.617  1.00  1.36              
ATOM   1421  CE1 TYR H 103      -2.262  -6.324 -11.134  1.00  1.99              
ATOM   1422  HE1 TYR H 103      -2.311  -7.230 -11.717  1.00  1.36              
ATOM   1423  CZ  TYR H 103      -1.427  -5.295 -11.559  1.00  1.99              
ATOM   1424  OH  TYR H 103      -0.692  -5.505 -12.741  1.00  1.77              
ATOM   1425  HH  TYR H 103       0.028  -4.870 -12.794  1.00  0.22              
ATOM   1426  CD2 TYR H 103      -2.079  -3.984  -9.626  1.00  1.99              
ATOM   1427  HD2 TYR H 103      -1.987  -3.084  -9.037  1.00  1.36              
ATOM   1428  CE2 TYR H 103      -1.331  -4.117 -10.809  1.00  1.99              
ATOM   1429  HE2 TYR H 103      -0.683  -3.316 -11.130  1.00  1.36              
ATOM   1430  C   TYR H 103      -5.660  -5.410  -6.487  1.00  2.00              
ATOM   1431  O   TYR H 103      -6.271  -4.428  -6.068  1.00  1.70              
ATOM   1432  N   CYS H 104      -5.428  -6.475  -5.713  1.00  1.85              
ATOM   1433  HN  CYS H 104      -4.969  -7.278  -6.086  1.00  0.22              
ATOM   1434  CA  CYS H 104      -5.670  -6.515  -4.286  1.00  2.27              
ATOM   1435  HA  CYS H 104      -6.140  -5.599  -3.955  1.00  1.32              
ATOM   1436  CB  CYS H 104      -6.568  -7.707  -3.919  1.00  2.17              
ATOM   1437  HB1 CYS H 104      -6.717  -7.735  -2.817  1.00  1.32              
ATOM   1438  HB2 CYS H 104      -7.568  -7.535  -4.376  1.00  1.32              
ATOM   1439  SG  CYS H 104      -5.877  -9.283  -4.525  1.00  2.00              
ATOM   1440  HG1 CYS H 104      -6.699 -10.087  -3.863  1.00  0.45              
ATOM   1441  C   CYS H 104      -4.335  -6.640  -3.565  1.00  2.00              
ATOM   1442  O   CYS H 104      -3.372  -7.158  -4.126  1.00  1.70              
ATOM   1443  N   VAL H 105      -4.236  -6.122  -2.332  1.00  1.85              
ATOM   1444  HN  VAL H 105      -5.024  -5.656  -1.916  1.00  0.22              
ATOM   1445  CA  VAL H 105      -2.968  -5.917  -1.653  1.00  2.27              
ATOM   1446  HA  VAL H 105      -2.212  -6.577  -2.053  1.00  1.32              
ATOM   1447  CB  VAL H 105      -2.548  -4.449  -1.768  1.00  2.27              
ATOM   1448  HB  VAL H 105      -3.285  -3.826  -1.222  1.00  1.32              
ATOM   1449  CG1 VAL H 105      -1.140  -4.200  -1.189  1.00  2.06              
ATOM   1450 HG11 VAL H 105      -0.848  -3.140  -1.351  1.00  1.32              
ATOM   1451 HG12 VAL H 105      -1.104  -4.403  -0.100  1.00  1.32              
ATOM   1452 HG13 VAL H 105      -0.393  -4.845  -1.700  1.00  1.32              
ATOM   1453  CG2 VAL H 105      -2.596  -4.002  -3.234  1.00  2.06              
ATOM   1454 HG21 VAL H 105      -2.103  -3.015  -3.348  1.00  1.32              
ATOM   1455 HG22 VAL H 105      -2.059  -4.749  -3.852  1.00  1.32              
ATOM   1456 HG23 VAL H 105      -3.639  -3.921  -3.604  1.00  1.32              
ATOM   1457  C   VAL H 105      -3.126  -6.207  -0.175  1.00  2.00              
ATOM   1458  O   VAL H 105      -4.104  -5.784   0.432  1.00  1.70              
ATOM   1459  N   ARG H 106      -2.165  -6.891   0.471  1.00  1.85              
ATOM   1460  HN  ARG H 106      -1.382  -7.264  -0.040  1.00  0.22              
ATOM   1461  CA  ARG H 106      -2.165  -7.031   1.919  1.00  2.27              
ATOM   1462  HA  ARG H 106      -3.176  -7.006   2.292  1.00  1.32              
ATOM   1463  CB  ARG H 106      -1.506  -8.354   2.379  1.00  2.17              
ATOM   1464  HB1 ARG H 106      -2.055  -9.188   1.893  1.00  1.32              
ATOM   1465  HB2 ARG H 106      -0.457  -8.383   2.008  1.00  1.32              
ATOM   1466  CG  ARG H 106      -1.513  -8.561   3.914  1.00  2.17              
ATOM   1467  HG1 ARG H 106      -1.030  -7.690   4.412  1.00  1.32              
ATOM   1468  HG2 ARG H 106      -2.567  -8.605   4.268  1.00  1.32              
ATOM   1469  CD  ARG H 106      -0.785  -9.829   4.372  1.00  2.17              
ATOM   1470  HD1 ARG H 106      -1.313 -10.749   4.031  1.00  1.32              
ATOM   1471  HD2 ARG H 106       0.250  -9.844   3.961  1.00  1.32              
ATOM   1472  NE  ARG H 106      -0.699  -9.776   5.869  1.00  1.85              
ATOM   1473  HE  ARG H 106       0.029  -9.278   6.355  1.00  0.22              
ATOM   1474  CZ  ARG H 106      -1.685 -10.121   6.694  1.00  2.00              
ATOM   1475  NH1 ARG H 106      -1.516  -9.902   7.990  1.00  1.85              
ATOM   1476 HH11 ARG H 106      -2.275 -10.101   8.598  1.00  0.22              
ATOM   1477 HH12 ARG H 106      -0.640  -9.439   8.243  1.00  0.22              
ATOM   1478  NH2 ARG H 106      -2.837 -10.633   6.315  1.00  1.85              
ATOM   1479 HH21 ARG H 106      -3.469 -10.896   7.031  1.00  0.22              
ATOM   1480 HH22 ARG H 106      -2.911 -11.120   5.418  1.00  0.22              
ATOM   1481  C   ARG H 106      -1.414  -5.896   2.583  1.00  2.00              
ATOM   1482  O   ARG H 106      -0.187  -5.864   2.543  1.00  1.70              
ATOM   1483  N   ASN H 107      -2.126  -4.957   3.235  1.00  1.85              
ATOM   1484  HN  ASN H 107      -3.127  -5.039   3.280  1.00  0.22              
ATOM   1485  CA  ASN H 107      -1.514  -3.862   3.960  1.00  2.27              
ATOM   1486  HA  ASN H 107      -0.559  -3.629   3.500  1.00  1.32              
ATOM   1487  CB  ASN H 107      -2.434  -2.613   3.882  1.00  2.17              
ATOM   1488  HB1 ASN H 107      -2.549  -2.306   2.821  1.00  1.32              
ATOM   1489  HB2 ASN H 107      -3.440  -2.861   4.282  1.00  1.32              
ATOM   1490  CG  ASN H 107      -1.844  -1.429   4.639  1.00  2.00              
ATOM   1491  OD1 ASN H 107      -0.731  -0.959   4.400  1.00  1.70              
ATOM   1492  ND2 ASN H 107      -2.593  -0.910   5.629  1.00  1.85              
ATOM   1493 HD21 ASN H 107      -2.356   0.000   5.947  1.00  0.22              
ATOM   1494 HD22 ASN H 107      -3.484  -1.311   5.823  1.00  0.22              
ATOM   1495  C   ASN H 107      -1.250  -4.245   5.418  1.00  2.00              
ATOM   1496  O   ASN H 107      -2.169  -4.466   6.202  1.00  1.70              
ATOM   1497  N   GLU H 108       0.031  -4.290   5.812  1.00  1.85              
ATOM   1498  HN  GLU H 108       0.745  -4.163   5.122  1.00  0.22              
ATOM   1499  CA  GLU H 108       0.479  -4.506   7.175  1.00  2.27              
ATOM   1500  HA  GLU H 108      -0.222  -4.051   7.854  1.00  1.32              
ATOM   1501  CB  GLU H 108       0.590  -6.024   7.453  1.00  2.17              
ATOM   1502  HB1 GLU H 108      -0.366  -6.495   7.125  1.00  1.32              
ATOM   1503  HB2 GLU H 108       1.383  -6.468   6.814  1.00  1.32              
ATOM   1504  CG  GLU H 108       0.822  -6.410   8.937  1.00  2.17              
ATOM   1505  HG1 GLU H 108       1.761  -5.967   9.324  1.00  1.32              
ATOM   1506  HG2 GLU H 108      -0.016  -6.041   9.562  1.00  1.32              
ATOM   1507  CD  GLU H 108       0.923  -7.909   9.123  1.00  2.00              
ATOM   1508  OE1 GLU H 108       0.767  -8.650   8.119  1.00  1.70              
ATOM   1509  OE2 GLU H 108       1.128  -8.371  10.269  1.00  1.70              
ATOM   1510  C   GLU H 108       1.787  -3.752   7.371  1.00  2.00              
ATOM   1511  O   GLU H 108       1.839  -2.528   7.259  1.00  1.70              
ATOM   1512  N   TRP H 109       2.924  -4.434   7.583  1.00  1.85              
ATOM   1513  HN  TRP H 109       2.917  -5.413   7.754  1.00  0.22              
ATOM   1514  CA  TRP H 109       4.214  -3.829   7.351  1.00  2.27              
ATOM   1515  HA  TRP H 109       4.211  -2.829   7.754  1.00  1.32              
ATOM   1516  CB  TRP H 109       5.360  -4.628   8.002  1.00  2.17              
ATOM   1517  HB1 TRP H 109       5.327  -5.675   7.628  1.00  1.32              
ATOM   1518  HB2 TRP H 109       6.338  -4.197   7.690  1.00  1.32              
ATOM   1519  CG  TRP H 109       5.334  -4.671   9.523  1.00  1.99              
ATOM   1520  CD1 TRP H 109       4.455  -4.132  10.428  1.00  1.99              
ATOM   1521  HD1 TRP H 109       3.548  -3.593  10.178  1.00  1.36              
ATOM   1522  NE1 TRP H 109       4.852  -4.433  11.712  1.00  1.85              
ATOM   1523  HE1 TRP H 109       4.289  -4.279  12.505  1.00  0.22              
ATOM   1524  CE2 TRP H 109       5.970  -5.235  11.649  1.00  1.80              
ATOM   1525  CD2 TRP H 109       6.314  -5.387  10.290  1.00  1.80              
ATOM   1526  CE3 TRP H 109       7.427  -6.131   9.905  1.00  1.99              
ATOM   1527  HE3 TRP H 109       7.705  -6.244   8.868  1.00  1.36              
ATOM   1528  CZ3 TRP H 109       8.209  -6.714  10.913  1.00  1.99              
ATOM   1529  HZ3 TRP H 109       9.092  -7.277  10.641  1.00  1.36              
ATOM   1530  CZ2 TRP H 109       6.730  -5.834  12.646  1.00  1.99              
ATOM   1531  HZ2 TRP H 109       6.491  -5.704  13.690  1.00  1.36              
ATOM   1532  CH2 TRP H 109       7.865  -6.569  12.265  1.00  1.99              
ATOM   1533  HH2 TRP H 109       8.489  -7.016  13.028  1.00  1.36              
ATOM   1534  C   TRP H 109       4.399  -3.746   5.844  1.00  2.00              
ATOM   1535  O   TRP H 109       4.772  -4.722   5.198  1.00  1.70              
ATOM   1536  N   SER H 114       4.031  -2.569   5.291  1.00  1.85              
ATOM   1537  HN  SER H 114       3.757  -1.843   5.914  1.00  0.22              
ATOM   1538  CA  SER H 114       3.831  -2.283   3.874  1.00  2.27              
ATOM   1539  HA  SER H 114       3.312  -1.346   3.877  1.00  1.32              
ATOM   1540  CB  SER H 114       5.146  -2.034   3.097  1.00  2.17              
ATOM   1541  HB1 SER H 114       4.953  -1.823   2.022  1.00  1.32              
ATOM   1542  HB2 SER H 114       5.629  -1.131   3.530  1.00  1.32              
ATOM   1543  OG  SER H 114       6.048  -3.122   3.230  1.00  1.77              
ATOM   1544  HG1 SER H 114       6.594  -3.142   2.437  1.00  0.22              
ATOM   1545  C   SER H 114       2.850  -3.165   3.114  1.00  2.00              
ATOM   1546  O   SER H 114       2.125  -3.968   3.703  1.00  1.70              
ATOM   1547  N   GLY H 115       2.731  -2.980   1.777  1.00  1.85              
ATOM   1548  HN  GLY H 115       3.115  -2.140   1.374  1.00  0.22              
ATOM   1549  CA  GLY H 115       2.057  -3.916   0.876  1.00  2.17              
ATOM   1550  HA1 GLY H 115       1.654  -3.349   0.051  1.00  1.32              
ATOM   1551  HA2 GLY H 115       1.293  -4.447   1.415  1.00  1.32              
ATOM   1552  C   GLY H 115       2.983  -4.941   0.274  1.00  2.00              
ATOM   1553  O   GLY H 115       3.346  -4.879  -0.897  1.00  1.70              
ATOM   1554  N   ALA H 116       3.402  -5.948   1.056  1.00  1.85              
ATOM   1555  HN  ALA H 116       3.127  -5.974   2.016  1.00  0.22              
ATOM   1556  CA  ALA H 116       4.329  -6.960   0.582  1.00  2.27              
ATOM   1557  HA  ALA H 116       5.108  -6.477   0.013  1.00  1.32              
ATOM   1558  CB  ALA H 116       4.978  -7.680   1.776  1.00  2.06              
ATOM   1559  HB1 ALA H 116       5.473  -6.940   2.442  1.00  1.32              
ATOM   1560  HB2 ALA H 116       4.216  -8.233   2.364  1.00  1.32              
ATOM   1561  HB3 ALA H 116       5.747  -8.404   1.432  1.00  1.32              
ATOM   1562  C   ALA H 116       3.713  -7.997  -0.349  1.00  2.00              
ATOM   1563  O   ALA H 116       4.379  -8.517  -1.242  1.00  1.70              
ATOM   1564  N   PHE H 117       2.427  -8.328  -0.143  1.00  1.85              
ATOM   1565  HN  PHE H 117       1.910  -7.837   0.548  1.00  0.22              
ATOM   1566  CA  PHE H 117       1.729  -9.363  -0.879  1.00  2.27              
ATOM   1567  HA  PHE H 117       2.414  -9.862  -1.553  1.00  1.32              
ATOM   1568  CB  PHE H 117       1.099 -10.410   0.069  1.00  2.17              
ATOM   1569  HB1 PHE H 117       0.453  -9.927   0.829  1.00  1.32              
ATOM   1570  HB2 PHE H 117       0.496 -11.149  -0.497  1.00  1.32              
ATOM   1571  CG  PHE H 117       2.195 -11.156   0.757  1.00  1.99              
ATOM   1572  CD1 PHE H 117       2.664 -10.757   2.018  1.00  1.99              
ATOM   1573  HD1 PHE H 117       2.208  -9.913   2.512  1.00  1.36              
ATOM   1574  CE1 PHE H 117       3.742 -11.421   2.614  1.00  1.99              
ATOM   1575  HE1 PHE H 117       4.103 -11.100   3.581  1.00  1.36              
ATOM   1576  CZ  PHE H 117       4.352 -12.496   1.954  1.00  1.99              
ATOM   1577  HZ  PHE H 117       5.188 -13.002   2.414  1.00  1.36              
ATOM   1578  CD2 PHE H 117       2.804 -12.238   0.107  1.00  1.99              
ATOM   1579  HD2 PHE H 117       2.439 -12.547  -0.863  1.00  1.36              
ATOM   1580  CE2 PHE H 117       3.881 -12.908   0.700  1.00  1.99              
ATOM   1581  HE2 PHE H 117       4.342 -13.739   0.186  1.00  1.36              
ATOM   1582  C   PHE H 117       0.633  -8.773  -1.739  1.00  2.00              
ATOM   1583  O   PHE H 117      -0.255  -8.077  -1.247  1.00  1.70              
ATOM   1584  N   TRP H 118       0.678  -9.062  -3.052  1.00  1.85              
ATOM   1585  HN  TRP H 118       1.424  -9.611  -3.429  1.00  0.22              
ATOM   1586  CA  TRP H 118      -0.287  -8.574  -4.016  1.00  2.27              
ATOM   1587  HA  TRP H 118      -1.051  -7.984  -3.528  1.00  1.32              
ATOM   1588  CB  TRP H 118       0.396  -7.729  -5.121  1.00  2.17              
ATOM   1589  HB1 TRP H 118       1.244  -8.304  -5.554  1.00  1.32              
ATOM   1590  HB2 TRP H 118      -0.322  -7.514  -5.941  1.00  1.32              
ATOM   1591  CG  TRP H 118       0.945  -6.414  -4.633  1.00  1.99              
ATOM   1592  CD1 TRP H 118       1.976  -6.177  -3.769  1.00  1.99              
ATOM   1593  HD1 TRP H 118       2.589  -6.947  -3.318  1.00  1.36              
ATOM   1594  NE1 TRP H 118       2.121  -4.826  -3.565  1.00  1.85              
ATOM   1595  HE1 TRP H 118       2.651  -4.443  -2.831  1.00  0.22              
ATOM   1596  CE2 TRP H 118       1.194  -4.168  -4.337  1.00  1.80              
ATOM   1597  CD2 TRP H 118       0.437  -5.129  -5.025  1.00  1.80              
ATOM   1598  CE3 TRP H 118      -0.589  -4.757  -5.890  1.00  1.99              
ATOM   1599  HE3 TRP H 118      -1.160  -5.500  -6.417  1.00  1.36              
ATOM   1600  CZ3 TRP H 118      -0.845  -3.387  -6.060  1.00  1.99              
ATOM   1601  HZ3 TRP H 118      -1.635  -3.063  -6.716  1.00  1.36              
ATOM   1602  CZ2 TRP H 118       0.934  -2.822  -4.500  1.00  1.99              
ATOM   1603  HZ2 TRP H 118       1.508  -2.096  -3.973  1.00  1.36              
ATOM   1604  CH2 TRP H 118      -0.092  -2.428  -5.369  1.00  1.99              
ATOM   1605  HH2 TRP H 118      -0.296  -1.376  -5.498  1.00  1.36              
ATOM   1606  C   TRP H 118      -0.981  -9.711  -4.731  1.00  2.00              
ATOM   1607  O   TRP H 118      -0.447 -10.810  -4.887  1.00  1.70              
ATOM   1608  N   GLY H 119      -2.183  -9.431  -5.267  1.00  1.85              
ATOM   1609  HN  GLY H 119      -2.620  -8.553  -5.044  1.00  0.22              
ATOM   1610  CA  GLY H 119      -2.822 -10.275  -6.265  1.00  2.17              
ATOM   1611  HA1 GLY H 119      -3.879 -10.079  -6.253  1.00  1.32              
ATOM   1612  HA2 GLY H 119      -2.581 -11.306  -6.059  1.00  1.32              
ATOM   1613  C   GLY H 119      -2.329  -9.967  -7.647  1.00  2.00              
ATOM   1614  O   GLY H 119      -1.894  -8.857  -7.941  1.00  1.70              
ATOM   1615  N   GLN H 120      -2.368 -10.974  -8.529  1.00  1.85              
ATOM   1616  HN  GLN H 120      -2.809 -11.841  -8.276  1.00  0.22              
ATOM   1617  CA  GLN H 120      -1.738 -10.991  -9.830  1.00  2.27              
ATOM   1618  HA  GLN H 120      -0.736 -10.600  -9.712  1.00  1.32              
ATOM   1619  CB  GLN H 120      -1.630 -12.457 -10.334  1.00  2.17              
ATOM   1620  HB1 GLN H 120      -0.921 -12.461 -11.198  1.00  1.32              
ATOM   1621  HB2 GLN H 120      -1.167 -13.079  -9.537  1.00  1.32              
ATOM   1622  CG  GLN H 120      -2.947 -13.133 -10.828  1.00  2.17              
ATOM   1623  HG1 GLN H 120      -3.380 -12.527 -11.652  1.00  1.32              
ATOM   1624  HG2 GLN H 120      -2.677 -14.122 -11.259  1.00  1.32              
ATOM   1625  CD  GLN H 120      -4.057 -13.387  -9.793  1.00  2.00              
ATOM   1626  OE1 GLN H 120      -3.963 -13.227  -8.575  1.00  1.70              
ATOM   1627  NE2 GLN H 120      -5.223 -13.810 -10.333  1.00  1.85              
ATOM   1628 HE21 GLN H 120      -5.969 -14.066  -9.726  1.00  0.22              
ATOM   1629 HE22 GLN H 120      -5.308 -13.886 -11.327  1.00  0.22              
ATOM   1630  C   GLN H 120      -2.408 -10.138 -10.899  1.00  2.00              
ATOM   1631  O   GLN H 120      -1.777  -9.768 -11.888  1.00  1.70              
ATOM   1632  N   GLY H 121      -3.702  -9.804 -10.741  1.00  1.85              
ATOM   1633  HN  GLY H 121      -4.164 -10.006  -9.877  1.00  0.22              
ATOM   1634  CA  GLY H 121      -4.444  -9.025 -11.722  1.00  2.17              
ATOM   1635  HA1 GLY H 121      -3.892  -8.967 -12.652  1.00  1.32              
ATOM   1636  HA2 GLY H 121      -4.628  -8.059 -11.281  1.00  1.32              
ATOM   1637  C   GLY H 121      -5.776  -9.601 -12.076  1.00  2.00              
ATOM   1638  O   GLY H 121      -5.889 -10.711 -12.590  1.00  1.70              
ATOM   1639  N   THR H 122      -6.838  -8.812 -11.871  1.00  1.85              
ATOM   1640  HN  THR H 122      -6.758  -7.963 -11.344  1.00  0.22              
ATOM   1641  CA  THR H 122      -8.102  -9.033 -12.564  1.00  2.27              
ATOM   1642  HA  THR H 122      -8.009  -9.888 -13.221  1.00  1.32              
ATOM   1643  CB  THR H 122      -9.263  -9.369 -11.639  1.00  2.27              
ATOM   1644  HB  THR H 122      -8.963 -10.278 -11.063  1.00  1.32              
ATOM   1645  OG1 THR H 122     -10.452  -9.665 -12.355  1.00  1.77              
ATOM   1646  HG1 THR H 122     -10.856 -10.416 -11.897  1.00  0.22              
ATOM   1647  CG2 THR H 122      -9.582  -8.236 -10.659  1.00  2.06              
ATOM   1648 HG21 THR H 122     -10.271  -8.608  -9.877  1.00  1.32              
ATOM   1649 HG22 THR H 122      -8.661  -7.872 -10.170  1.00  1.32              
ATOM   1650 HG23 THR H 122     -10.062  -7.386 -11.187  1.00  1.32              
ATOM   1651  C   THR H 122      -8.370  -7.845 -13.469  1.00  2.00              
ATOM   1652  O   THR H 122      -8.448  -6.689 -13.049  1.00  1.70              
ATOM   1653  N   THR H 123      -8.445  -8.091 -14.787  1.00  1.85              
ATOM   1654  HN  THR H 123      -8.287  -9.005 -15.146  1.00  0.22              
ATOM   1655  CA  THR H 123      -8.695  -7.048 -15.776  1.00  2.27              
ATOM   1656  HA  THR H 123      -8.150  -6.160 -15.495  1.00  1.32              
ATOM   1657  CB  THR H 123      -8.300  -7.417 -17.199  1.00  2.27              
ATOM   1658  HB  THR H 123      -8.981  -8.200 -17.607  1.00  1.32              
ATOM   1659  OG1 THR H 123      -6.976  -7.928 -17.231  1.00  1.77              
ATOM   1660  HG1 THR H 123      -6.851  -8.280 -18.127  1.00  0.22              
ATOM   1661  CG2 THR H 123      -8.330  -6.184 -18.115  1.00  2.06              
ATOM   1662 HG21 THR H 123      -7.925  -6.432 -19.120  1.00  1.32              
ATOM   1663 HG22 THR H 123      -9.374  -5.832 -18.256  1.00  1.32              
ATOM   1664 HG23 THR H 123      -7.736  -5.351 -17.682  1.00  1.32              
ATOM   1665  C   THR H 123     -10.158  -6.718 -15.844  1.00  2.00              
ATOM   1666  O   THR H 123     -10.987  -7.578 -16.124  1.00  1.70              
ATOM   1667  N   VAL H 124     -10.536  -5.459 -15.623  1.00  1.85              
ATOM   1668  HN  VAL H 124      -9.872  -4.737 -15.406  1.00  0.22              
ATOM   1669  CA  VAL H 124     -11.886  -5.024 -15.894  1.00  2.27              
ATOM   1670  HA  VAL H 124     -12.545  -5.866 -16.059  1.00  1.32              
ATOM   1671  CB  VAL H 124     -12.466  -4.222 -14.744  1.00  2.27              
ATOM   1672  HB  VAL H 124     -11.774  -3.390 -14.474  1.00  1.32              
ATOM   1673  CG1 VAL H 124     -13.843  -3.639 -15.114  1.00  2.06              
ATOM   1674 HG11 VAL H 124     -14.295  -3.148 -14.226  1.00  1.32              
ATOM   1675 HG12 VAL H 124     -13.754  -2.876 -15.914  1.00  1.32              
ATOM   1676 HG13 VAL H 124     -14.523  -4.446 -15.462  1.00  1.32              
ATOM   1677  CG2 VAL H 124     -12.596  -5.192 -13.552  1.00  2.06              
ATOM   1678 HG21 VAL H 124     -13.121  -4.700 -12.707  1.00  1.32              
ATOM   1679 HG22 VAL H 124     -13.170  -6.097 -13.837  1.00  1.32              
ATOM   1680 HG23 VAL H 124     -11.592  -5.516 -13.202  1.00  1.32              
ATOM   1681  C   VAL H 124     -11.833  -4.251 -17.186  1.00  2.00              
ATOM   1682  O   VAL H 124     -11.096  -3.273 -17.319  1.00  1.70              
ATOM   1683  N   THR H 125     -12.572  -4.703 -18.207  1.00  1.85              
ATOM   1684  HN  THR H 125     -13.122  -5.542 -18.100  1.00  0.22              
ATOM   1685  CA  THR H 125     -12.586  -4.087 -19.526  1.00  2.27              
ATOM   1686  HA  THR H 125     -11.899  -3.254 -19.570  1.00  1.32              
ATOM   1687  CB  THR H 125     -12.252  -5.072 -20.641  1.00  2.27              
ATOM   1688  HB  THR H 125     -12.984  -5.914 -20.626  1.00  1.32              
ATOM   1689  OG1 THR H 125     -10.946  -5.601 -20.472  1.00  1.77              
ATOM   1690  HG1 THR H 125     -10.996  -6.477 -20.892  1.00  0.22              
ATOM   1691  CG2 THR H 125     -12.245  -4.405 -22.022  1.00  2.06              
ATOM   1692 HG21 THR H 125     -11.954  -5.142 -22.800  1.00  1.32              
ATOM   1693 HG22 THR H 125     -13.246  -4.007 -22.287  1.00  1.32              
ATOM   1694 HG23 THR H 125     -11.517  -3.565 -22.036  1.00  1.32              
ATOM   1695  C   THR H 125     -13.978  -3.563 -19.761  1.00  2.00              
ATOM   1696  O   THR H 125     -14.893  -4.323 -20.068  1.00  1.70              
ATOM   1697  N   VAL H 126     -14.202  -2.244 -19.617  1.00  1.85              
ATOM   1698  HN  VAL H 126     -13.480  -1.593 -19.366  1.00  0.22              
ATOM   1699  CA  VAL H 126     -15.497  -1.641 -19.856  1.00  2.27              
ATOM   1700  HA  VAL H 126     -16.269  -2.373 -19.682  1.00  1.32              
ATOM   1701  CB  VAL H 126     -15.757  -0.476 -18.921  1.00  2.27              
ATOM   1702  HB  VAL H 126     -15.069   0.362 -19.172  1.00  1.32              
ATOM   1703  CG1 VAL H 126     -17.216  -0.019 -19.085  1.00  2.06              
ATOM   1704 HG11 VAL H 126     -17.460   0.757 -18.331  1.00  1.32              
ATOM   1705 HG12 VAL H 126     -17.383   0.408 -20.097  1.00  1.32              
ATOM   1706 HG13 VAL H 126     -17.907  -0.877 -18.943  1.00  1.32              
ATOM   1707  CG2 VAL H 126     -15.465  -0.891 -17.463  1.00  2.06              
ATOM   1708 HG21 VAL H 126     -15.632  -0.021 -16.795  1.00  1.32              
ATOM   1709 HG22 VAL H 126     -16.135  -1.718 -17.150  1.00  1.32              
ATOM   1710 HG23 VAL H 126     -14.408  -1.199 -17.324  1.00  1.32              
ATOM   1711  C   VAL H 126     -15.570  -1.205 -21.313  1.00  2.00              
ATOM   1712  O   VAL H 126     -14.715  -0.461 -21.793  1.00  1.70              
ATOM   1713  N   SER H 127     -16.550  -1.732 -22.069  1.00  1.85              
ATOM   1714  HN  SER H 127     -17.259  -2.312 -21.667  1.00  0.22              
ATOM   1715  CA  SER H 127     -16.534  -1.719 -23.522  1.00  2.27              
ATOM   1716  HA  SER H 127     -15.503  -1.855 -23.815  1.00  1.32              
ATOM   1717  CB  SER H 127     -17.297  -2.937 -24.111  1.00  2.17              
ATOM   1718  HB1 SER H 127     -17.160  -2.957 -25.211  1.00  1.32              
ATOM   1719  HB2 SER H 127     -16.843  -3.869 -23.696  1.00  1.32              
ATOM   1720  OG  SER H 127     -18.695  -2.944 -23.802  1.00  1.77              
ATOM   1721  HG1 SER H 127     -19.092  -3.590 -24.409  1.00  0.22              
ATOM   1722  C   SER H 127     -16.980  -0.415 -24.230  1.00  2.00              
ATOM   1723  OT1 SER H 127     -17.538   0.512 -23.593  1.00  1.70              
ATOM   1724  OT2 SER H 127     -16.717  -0.309 -25.464  1.00  1.70              
TER
ATOM   1725  N   ASP L   1      -5.844  16.297  -0.398  1.00  1.85              
ATOM   1726  HT1 ASP L   1      -6.855  16.050  -0.433  1.00  0.22              
ATOM   1727  HT2 ASP L   1      -5.692  17.086  -1.076  1.00  0.22              
ATOM   1728  HT3 ASP L   1      -5.651  16.669   0.557  1.00  0.22              
ATOM   1729  CA  ASP L   1      -4.991  15.117  -0.738  1.00  2.27              
ATOM   1730  HA  ASP L   1      -5.136  14.376   0.039  1.00  1.32              
ATOM   1731  CB  ASP L   1      -5.381  14.543  -2.129  1.00  2.17              
ATOM   1732  HB1 ASP L   1      -5.384  15.339  -2.902  1.00  1.32              
ATOM   1733  HB2 ASP L   1      -4.683  13.741  -2.450  1.00  1.32              
ATOM   1734  CG  ASP L   1      -6.748  13.919  -2.062  1.00  2.00              
ATOM   1735  OD1 ASP L   1      -7.287  13.796  -0.935  1.00  1.70              
ATOM   1736  OD2 ASP L   1      -7.310  13.605  -3.135  1.00  1.70              
ATOM   1737  C   ASP L   1      -3.507  15.430  -0.762  1.00  2.00              
ATOM   1738  O   ASP L   1      -3.096  16.585  -0.873  1.00  1.70              
ATOM   1739  N   ILE L   2      -2.659  14.387  -0.694  1.00  1.85              
ATOM   1740  HN  ILE L   2      -3.008  13.462  -0.536  1.00  0.22              
ATOM   1741  CA  ILE L   2      -1.238  14.488  -0.977  1.00  2.27              
ATOM   1742  HA  ILE L   2      -0.932  15.520  -0.946  1.00  1.32              
ATOM   1743  CB  ILE L   2      -0.378  13.725   0.027  1.00  2.27              
ATOM   1744  HB  ILE L   2      -0.768  12.684   0.128  1.00  1.32              
ATOM   1745  CG2 ILE L   2       1.094  13.659  -0.444  1.00  2.06              
ATOM   1746 HG21 ILE L   2       1.743  13.231   0.343  1.00  1.32              
ATOM   1747 HG22 ILE L   2       1.209  13.014  -1.341  1.00  1.32              
ATOM   1748 HG23 ILE L   2       1.467  14.675  -0.683  1.00  1.32              
ATOM   1749  CG1 ILE L   2      -0.492  14.428   1.395  1.00  2.17              
ATOM   1750 HG11 ILE L   2      -0.034  15.438   1.311  1.00  1.32              
ATOM   1751 HG12 ILE L   2      -1.567  14.581   1.645  1.00  1.32              
ATOM   1752  CD  ILE L   2       0.157  13.664   2.548  1.00  2.06              
ATOM   1753  HD1 ILE L   2       0.068  14.237   3.493  1.00  1.32              
ATOM   1754  HD2 ILE L   2      -0.359  12.692   2.689  1.00  1.32              
ATOM   1755  HD3 ILE L   2       1.233  13.466   2.371  1.00  1.32              
ATOM   1756  C   ILE L   2      -0.984  13.979  -2.381  1.00  2.00              
ATOM   1757  O   ILE L   2      -1.369  12.866  -2.732  1.00  1.70              
ATOM   1758  N   VAL L   3      -0.304  14.768  -3.232  1.00  1.85              
ATOM   1759  HN  VAL L   3       0.017  15.670  -2.941  1.00  0.22              
ATOM   1760  CA  VAL L   3       0.215  14.264  -4.495  1.00  2.27              
ATOM   1761  HA  VAL L   3      -0.326  13.372  -4.780  1.00  1.32              
ATOM   1762  CB  VAL L   3       0.101  15.220  -5.683  1.00  2.27              
ATOM   1763  HB  VAL L   3       0.566  14.745  -6.581  1.00  1.32              
ATOM   1764  CG1 VAL L   3      -1.389  15.449  -5.992  1.00  2.06              
ATOM   1765 HG11 VAL L   3      -1.500  16.101  -6.885  1.00  1.32              
ATOM   1766 HG12 VAL L   3      -1.897  14.483  -6.198  1.00  1.32              
ATOM   1767 HG13 VAL L   3      -1.897  15.942  -5.135  1.00  1.32              
ATOM   1768  CG2 VAL L   3       0.817  16.557  -5.425  1.00  2.06              
ATOM   1769 HG21 VAL L   3       0.746  17.206  -6.324  1.00  1.32              
ATOM   1770 HG22 VAL L   3       0.346  17.095  -4.577  1.00  1.32              
ATOM   1771 HG23 VAL L   3       1.894  16.400  -5.202  1.00  1.32              
ATOM   1772  C   VAL L   3       1.656  13.845  -4.300  1.00  2.00              
ATOM   1773  O   VAL L   3       2.406  14.432  -3.519  1.00  1.70              
ATOM   1774  N   MET L   4       2.064  12.780  -5.008  1.00  1.85              
ATOM   1775  HN  MET L   4       1.428  12.312  -5.624  1.00  0.22              
ATOM   1776  CA  MET L   4       3.433  12.318  -5.022  1.00  2.27              
ATOM   1777  HA  MET L   4       4.016  12.845  -4.278  1.00  1.32              
ATOM   1778  CB  MET L   4       3.536  10.797  -4.768  1.00  2.17              
ATOM   1779  HB1 MET L   4       2.820  10.275  -5.434  1.00  1.32              
ATOM   1780  HB2 MET L   4       4.557  10.439  -5.026  1.00  1.32              
ATOM   1781  CG  MET L   4       3.239  10.405  -3.314  1.00  2.17              
ATOM   1782  HG1 MET L   4       2.177  10.658  -3.096  1.00  1.32              
ATOM   1783  HG2 MET L   4       3.332   9.301  -3.202  1.00  1.32              
ATOM   1784  SD  MET L   4       4.325  11.258  -2.134  1.00  2.00              
ATOM   1785  CE  MET L   4       5.760  10.184  -2.353  1.00  2.06              
ATOM   1786  HE1 MET L   4       6.576  10.470  -1.658  1.00  1.32              
ATOM   1787  HE2 MET L   4       5.495   9.122  -2.164  1.00  1.32              
ATOM   1788  HE3 MET L   4       6.147  10.266  -3.389  1.00  1.32              
ATOM   1789  C   MET L   4       4.062  12.651  -6.350  1.00  2.00              
ATOM   1790  O   MET L   4       3.771  12.052  -7.385  1.00  1.70              
ATOM   1791  N   THR L   5       4.961  13.643  -6.340  1.00  1.85              
ATOM   1792  HN  THR L   5       5.173  14.136  -5.491  1.00  0.22              
ATOM   1793  CA  THR L   5       5.713  14.045  -7.515  1.00  2.27              
ATOM   1794  HA  THR L   5       5.132  13.838  -8.403  1.00  1.32              
ATOM   1795  CB  THR L   5       6.075  15.518  -7.534  1.00  2.27              
ATOM   1796  HB  THR L   5       6.730  15.765  -6.666  1.00  1.32              
ATOM   1797  OG1 THR L   5       4.894  16.306  -7.470  1.00  1.77              
ATOM   1798  HG1 THR L   5       5.173  17.228  -7.345  1.00  0.22              
ATOM   1799  CG2 THR L   5       6.754  15.888  -8.854  1.00  2.06              
ATOM   1800 HG21 THR L   5       6.885  16.986  -8.924  1.00  1.32              
ATOM   1801 HG22 THR L   5       7.755  15.415  -8.941  1.00  1.32              
ATOM   1802 HG23 THR L   5       6.127  15.566  -9.712  1.00  1.32              
ATOM   1803  C   THR L   5       6.975  13.223  -7.571  1.00  2.00              
ATOM   1804  O   THR L   5       7.936  13.463  -6.842  1.00  1.70              
ATOM   1805  N   GLN L   6       6.980  12.190  -8.426  1.00  1.85              
ATOM   1806  HN  GLN L   6       6.191  12.037  -9.017  1.00  0.22              
ATOM   1807  CA  GLN L   6       8.087  11.271  -8.567  1.00  2.27              
ATOM   1808  HA  GLN L   6       8.682  11.281  -7.662  1.00  1.32              
ATOM   1809  CB  GLN L   6       7.544   9.839  -8.777  1.00  2.17              
ATOM   1810  HB1 GLN L   6       6.806   9.645  -7.966  1.00  1.32              
ATOM   1811  HB2 GLN L   6       7.003   9.785  -9.747  1.00  1.32              
ATOM   1812  CG  GLN L   6       8.639   8.756  -8.727  1.00  2.17              
ATOM   1813  HG1 GLN L   6       9.300   8.847  -9.617  1.00  1.32              
ATOM   1814  HG2 GLN L   6       9.260   8.893  -7.816  1.00  1.32              
ATOM   1815  CD  GLN L   6       8.050   7.348  -8.675  1.00  2.00              
ATOM   1816  OE1 GLN L   6       6.911   7.094  -8.275  1.00  1.70              
ATOM   1817  NE2 GLN L   6       8.867   6.368  -9.108  1.00  1.85              
ATOM   1818 HE21 GLN L   6       8.476   5.450  -9.206  1.00  0.22              
ATOM   1819 HE22 GLN L   6       9.705   6.632  -9.598  1.00  0.22              
ATOM   1820  C   GLN L   6       8.993  11.691  -9.713  1.00  2.00              
ATOM   1821  O   GLN L   6       8.523  11.969 -10.814  1.00  1.70              
ATOM   1822  N   THR L   7      10.315  11.781  -9.467  1.00  1.85              
ATOM   1823  HN  THR L   7      10.680  11.514  -8.567  1.00  0.22              
ATOM   1824  CA  THR L   7      11.272  12.354 -10.412  1.00  2.27              
ATOM   1825  HA  THR L   7      10.746  12.641 -11.303  1.00  1.32              
ATOM   1826  CB  THR L   7      11.966  13.612  -9.890  1.00  2.27              
ATOM   1827  HB  THR L   7      12.453  13.379  -8.913  1.00  1.32              
ATOM   1828  OG1 THR L   7      11.011  14.650  -9.722  1.00  1.77              
ATOM   1829  HG1 THR L   7      11.282  15.111  -8.922  1.00  0.22              
ATOM   1830  CG2 THR L   7      13.013  14.185 -10.860  1.00  2.06              
ATOM   1831 HG21 THR L   7      13.421  15.140 -10.467  1.00  1.32              
ATOM   1832 HG22 THR L   7      13.869  13.492 -10.988  1.00  1.32              
ATOM   1833 HG23 THR L   7      12.556  14.382 -11.853  1.00  1.32              
ATOM   1834  C   THR L   7      12.369  11.362 -10.749  1.00  2.00              
ATOM   1835  O   THR L   7      12.971  10.790  -9.836  1.00  1.70              
ATOM   1836  N   PRO L   8      12.733  11.172 -12.015  1.00  1.85              
ATOM   1837  CD  PRO L   8      13.994  10.506 -12.333  1.00  2.17              
ATOM   1838  HD1 PRO L   8      14.834  11.086 -11.891  1.00  1.32              
ATOM   1839  HD2 PRO L   8      14.002   9.469 -11.928  1.00  1.32              
ATOM   1840  CA  PRO L   8      11.965  11.496 -13.212  1.00  2.27              
ATOM   1841  HA  PRO L   8      11.422  12.423 -13.123  1.00  1.32              
ATOM   1842  CB  PRO L   8      13.071  11.599 -14.270  1.00  2.17              
ATOM   1843  HB1 PRO L   8      13.565  12.594 -14.174  1.00  1.32              
ATOM   1844  HB2 PRO L   8      12.706  11.489 -15.309  1.00  1.32              
ATOM   1845  CG  PRO L   8      14.067  10.515 -13.864  1.00  2.17              
ATOM   1846  HG1 PRO L   8      15.093  10.722 -14.228  1.00  1.32              
ATOM   1847  HG2 PRO L   8      13.721   9.530 -14.252  1.00  1.32              
ATOM   1848  C   PRO L   8      10.977  10.385 -13.527  1.00  2.00              
ATOM   1849  O   PRO L   8      10.951   9.351 -12.860  1.00  1.70              
ATOM   1850  N   SER L   9      10.170  10.563 -14.585  1.00  1.85              
ATOM   1851  HN  SER L   9      10.109  11.457 -15.039  1.00  0.22              
ATOM   1852  CA  SER L   9       9.269   9.533 -15.097  1.00  2.27              
ATOM   1853  HA  SER L   9       8.749   9.074 -14.268  1.00  1.32              
ATOM   1854  CB  SER L   9       8.236  10.096 -16.109  1.00  2.17              
ATOM   1855  HB1 SER L   9       8.732  10.363 -17.070  1.00  1.32              
ATOM   1856  HB2 SER L   9       7.467   9.317 -16.319  1.00  1.32              
ATOM   1857  OG  SER L   9       7.608  11.269 -15.591  1.00  1.77              
ATOM   1858  HG1 SER L   9       6.776  11.390 -16.087  1.00  0.22              
ATOM   1859  C   SER L   9      10.016   8.460 -15.857  1.00  2.00              
ATOM   1860  O   SER L   9       9.560   7.330 -16.020  1.00  1.70              
ATOM   1861  N   SER L  10      11.181   8.847 -16.398  1.00  1.85              
ATOM   1862  HN  SER L  10      11.483   9.776 -16.222  1.00  0.22              
ATOM   1863  CA  SER L  10      12.006   8.041 -17.278  1.00  2.27              
ATOM   1864  HA  SER L  10      11.370   7.340 -17.799  1.00  1.32              
ATOM   1865  CB  SER L  10      12.639   8.967 -18.351  1.00  2.17              
ATOM   1866  HB1 SER L  10      11.813   9.555 -18.812  1.00  1.32              
ATOM   1867  HB2 SER L  10      13.342   9.690 -17.884  1.00  1.32              
ATOM   1868  OG  SER L  10      13.296   8.246 -19.387  1.00  1.77              
ATOM   1869  HG1 SER L  10      13.245   8.775 -20.201  1.00  0.22              
ATOM   1870  C   SER L  10      13.008   7.183 -16.515  1.00  2.00              
ATOM   1871  O   SER L  10      12.621   6.184 -15.924  1.00  1.70              
ATOM   1872  N   LEU L  11      14.306   7.566 -16.488  1.00  1.85              
ATOM   1873  HN  LEU L  11      14.544   8.429 -16.927  1.00  0.22              
ATOM   1874  CA  LEU L  11      15.439   6.734 -16.074  1.00  2.27              
ATOM   1875  HA  LEU L  11      16.303   7.365 -16.186  1.00  1.32              
ATOM   1876  CB  LEU L  11      15.477   6.275 -14.585  1.00  2.17              
ATOM   1877  HB1 LEU L  11      14.467   5.899 -14.316  1.00  1.32              
ATOM   1878  HB2 LEU L  11      16.177   5.417 -14.473  1.00  1.32              
ATOM   1879  CG  LEU L  11      15.933   7.316 -13.547  1.00  2.27              
ATOM   1880  HG  LEU L  11      15.256   8.191 -13.623  1.00  1.32              
ATOM   1881  CD1 LEU L  11      17.381   7.787 -13.743  1.00  2.06              
ATOM   1882 HD11 LEU L  11      17.667   8.475 -12.918  1.00  1.32              
ATOM   1883 HD12 LEU L  11      18.078   6.921 -13.732  1.00  1.32              
ATOM   1884 HD13 LEU L  11      17.501   8.334 -14.701  1.00  1.32              
ATOM   1885  CD2 LEU L  11      15.793   6.733 -12.139  1.00  2.06              
ATOM   1886 HD21 LEU L  11      15.992   7.513 -11.377  1.00  1.32              
ATOM   1887 HD22 LEU L  11      14.765   6.359 -11.984  1.00  1.32              
ATOM   1888 HD23 LEU L  11      16.497   5.890 -11.987  1.00  1.32              
ATOM   1889  C   LEU L  11      15.729   5.531 -16.980  1.00  2.00              
ATOM   1890  O   LEU L  11      15.478   4.382 -16.611  1.00  1.70              
ATOM   1891  N   PRO L  12      16.352   5.729 -18.138  1.00  1.85              
ATOM   1892  CD  PRO L  12      16.424   6.994 -18.865  1.00  2.17              
ATOM   1893  HD1 PRO L  12      15.406   7.221 -19.240  1.00  1.32              
ATOM   1894  HD2 PRO L  12      16.797   7.825 -18.229  1.00  1.32              
ATOM   1895  CA  PRO L  12      17.059   4.665 -18.821  1.00  2.27              
ATOM   1896  HA  PRO L  12      16.459   3.771 -18.823  1.00  1.32              
ATOM   1897  CB  PRO L  12      17.246   5.218 -20.239  1.00  2.17              
ATOM   1898  HB1 PRO L  12      16.313   5.000 -20.809  1.00  1.32              
ATOM   1899  HB2 PRO L  12      18.097   4.767 -20.779  1.00  1.32              
ATOM   1900  CG  PRO L  12      17.357   6.731 -20.047  1.00  2.17              
ATOM   1901  HG1 PRO L  12      17.040   7.288 -20.953  1.00  1.32              
ATOM   1902  HG2 PRO L  12      18.392   7.016 -19.774  1.00  1.32              
ATOM   1903  C   PRO L  12      18.373   4.375 -18.112  1.00  2.00              
ATOM   1904  O   PRO L  12      19.177   5.286 -17.902  1.00  1.70              
ATOM   1905  N   VAL L  13      18.620   3.122 -17.713  1.00  1.85              
ATOM   1906  HN  VAL L  13      17.947   2.402 -17.933  1.00  0.22              
ATOM   1907  CA  VAL L  13      19.781   2.720 -16.934  1.00  2.27              
ATOM   1908  HA  VAL L  13      20.454   3.554 -16.816  1.00  1.32              
ATOM   1909  CB  VAL L  13      19.351   2.278 -15.537  1.00  2.27              
ATOM   1910  HB  VAL L  13      18.691   1.379 -15.599  1.00  1.32              
ATOM   1911  CG1 VAL L  13      20.580   1.976 -14.674  1.00  2.06              
ATOM   1912 HG11 VAL L  13      20.285   1.841 -13.617  1.00  1.32              
ATOM   1913 HG12 VAL L  13      21.089   1.045 -15.002  1.00  1.32              
ATOM   1914 HG13 VAL L  13      21.297   2.823 -14.710  1.00  1.32              
ATOM   1915  CG2 VAL L  13      18.557   3.413 -14.862  1.00  2.06              
ATOM   1916 HG21 VAL L  13      18.313   3.130 -13.817  1.00  1.32              
ATOM   1917 HG22 VAL L  13      19.149   4.352 -14.846  1.00  1.32              
ATOM   1918 HG23 VAL L  13      17.600   3.606 -15.389  1.00  1.32              
ATOM   1919  C   VAL L  13      20.544   1.637 -17.704  1.00  2.00              
ATOM   1920  O   VAL L  13      19.944   0.863 -18.442  1.00  1.70              
ATOM   1921  N   SER L  14      21.895   1.557 -17.625  1.00  1.85              
ATOM   1922  HN  SER L  14      22.447   2.163 -17.050  1.00  0.22              
ATOM   1923  CA  SER L  14      22.630   0.453 -18.253  1.00  2.27              
ATOM   1924  HA  SER L  14      22.053   0.039 -19.066  1.00  1.32              
ATOM   1925  CB  SER L  14      24.003   0.882 -18.836  1.00  2.17              
ATOM   1926  HB1 SER L  14      23.861   1.814 -19.420  1.00  1.32              
ATOM   1927  HB2 SER L  14      24.708   1.114 -18.009  1.00  1.32              
ATOM   1928  OG  SER L  14      24.552  -0.104 -19.715  1.00  1.77              
ATOM   1929  HG1 SER L  14      25.384   0.257 -20.070  1.00  0.22              
ATOM   1930  C   SER L  14      22.848  -0.651 -17.237  1.00  2.00              
ATOM   1931  O   SER L  14      22.721  -0.435 -16.031  1.00  1.70              
ATOM   1932  N   LEU L  15      23.179  -1.886 -17.668  1.00  1.85              
ATOM   1933  HN  LEU L  15      23.344  -2.052 -18.637  1.00  0.22              
ATOM   1934  CA  LEU L  15      23.395  -2.976 -16.730  1.00  2.27              
ATOM   1935  HA  LEU L  15      22.549  -2.994 -16.058  1.00  1.32              
ATOM   1936  CB  LEU L  15      23.530  -4.368 -17.401  1.00  2.17              
ATOM   1937  HB1 LEU L  15      24.133  -4.254 -18.327  1.00  1.32              
ATOM   1938  HB2 LEU L  15      24.089  -5.059 -16.729  1.00  1.32              
ATOM   1939  CG  LEU L  15      22.198  -5.071 -17.729  1.00  2.27              
ATOM   1940  HG  LEU L  15      21.599  -4.406 -18.390  1.00  1.32              
ATOM   1941  CD1 LEU L  15      21.370  -5.371 -16.470  1.00  2.06              
ATOM   1942 HD11 LEU L  15      20.458  -5.945 -16.734  1.00  1.32              
ATOM   1943 HD12 LEU L  15      21.964  -5.979 -15.754  1.00  1.32              
ATOM   1944 HD13 LEU L  15      21.046  -4.442 -15.955  1.00  1.32              
ATOM   1945  CD2 LEU L  15      22.476  -6.382 -18.477  1.00  2.06              
ATOM   1946 HD21 LEU L  15      21.523  -6.889 -18.739  1.00  1.32              
ATOM   1947 HD22 LEU L  15      23.040  -6.183 -19.413  1.00  1.32              
ATOM   1948 HD23 LEU L  15      23.079  -7.065 -17.841  1.00  1.32              
ATOM   1949  C   LEU L  15      24.608  -2.747 -15.847  1.00  2.00              
ATOM   1950  O   LEU L  15      25.765  -2.753 -16.270  1.00  1.70              
ATOM   1951  N   GLY L  16      24.343  -2.546 -14.553  1.00  1.85              
ATOM   1952  HN  GLY L  16      23.396  -2.645 -14.228  1.00  0.22              
ATOM   1953  CA  GLY L  16      25.349  -2.311 -13.550  1.00  2.17              
ATOM   1954  HA1 GLY L  16      26.323  -2.611 -13.911  1.00  1.32              
ATOM   1955  HA2 GLY L  16      25.024  -2.877 -12.695  1.00  1.32              
ATOM   1956  C   GLY L  16      25.468  -0.889 -13.096  1.00  2.00              
ATOM   1957  O   GLY L  16      26.288  -0.616 -12.222  1.00  1.70              
ATOM   1958  N   ASP L  17      24.692   0.048 -13.661  1.00  1.85              
ATOM   1959  HN  ASP L  17      24.045  -0.180 -14.391  1.00  0.22              
ATOM   1960  CA  ASP L  17      24.754   1.449 -13.291  1.00  2.27              
ATOM   1961  HA  ASP L  17      25.789   1.731 -13.142  1.00  1.32              
ATOM   1962  CB  ASP L  17      24.129   2.314 -14.414  1.00  2.17              
ATOM   1963  HB1 ASP L  17      23.194   1.829 -14.751  1.00  1.32              
ATOM   1964  HB2 ASP L  17      23.889   3.338 -14.061  1.00  1.32              
ATOM   1965  CG  ASP L  17      25.010   2.468 -15.626  1.00  2.00              
ATOM   1966  OD1 ASP L  17      26.194   2.047 -15.639  1.00  1.70              
ATOM   1967  OD2 ASP L  17      24.526   3.157 -16.567  1.00  1.70              
ATOM   1968  C   ASP L  17      24.023   1.777 -11.985  1.00  2.00              
ATOM   1969  O   ASP L  17      23.198   1.016 -11.476  1.00  1.70              
ATOM   1970  N   GLN L  18      24.323   2.968 -11.430  1.00  1.85              
ATOM   1971  HN  GLN L  18      25.062   3.511 -11.829  1.00  0.22              
ATOM   1972  CA  GLN L  18      23.625   3.594 -10.322  1.00  2.27              
ATOM   1973  HA  GLN L  18      23.368   2.833  -9.605  1.00  1.32              
ATOM   1974  CB  GLN L  18      24.570   4.649  -9.675  1.00  2.17              
ATOM   1975  HB1 GLN L  18      25.460   4.121  -9.267  1.00  1.32              
ATOM   1976  HB2 GLN L  18      24.939   5.302 -10.501  1.00  1.32              
ATOM   1977  CG  GLN L  18      23.985   5.594  -8.587  1.00  2.17              
ATOM   1978  HG1 GLN L  18      24.713   6.423  -8.440  1.00  1.32              
ATOM   1979  HG2 GLN L  18      23.035   6.055  -8.920  1.00  1.32              
ATOM   1980  CD  GLN L  18      23.817   4.953  -7.209  1.00  2.00              
ATOM   1981  OE1 GLN L  18      24.774   4.489  -6.583  1.00  1.70              
ATOM   1982  NE2 GLN L  18      22.582   4.984  -6.667  1.00  1.85              
ATOM   1983 HE21 GLN L  18      22.481   4.576  -5.766  1.00  0.22              
ATOM   1984 HE22 GLN L  18      21.794   5.231  -7.230  1.00  0.22              
ATOM   1985  C   GLN L  18      22.346   4.290 -10.794  1.00  2.00              
ATOM   1986  O   GLN L  18      22.390   5.145 -11.680  1.00  1.70              
ATOM   1987  N   ALA L  19      21.173   3.974 -10.206  1.00  1.85              
ATOM   1988  HN  ALA L  19      21.178   3.290  -9.474  1.00  0.22              
ATOM   1989  CA  ALA L  19      19.930   4.688 -10.463  1.00  2.27              
ATOM   1990  HA  ALA L  19      20.081   5.410 -11.255  1.00  1.32              
ATOM   1991  CB  ALA L  19      18.804   3.729 -10.900  1.00  2.06              
ATOM   1992  HB1 ALA L  19      19.166   3.106 -11.747  1.00  1.32              
ATOM   1993  HB2 ALA L  19      18.509   3.054 -10.071  1.00  1.32              
ATOM   1994  HB3 ALA L  19      17.903   4.284 -11.235  1.00  1.32              
ATOM   1995  C   ALA L  19      19.499   5.471  -9.230  1.00  2.00              
ATOM   1996  O   ALA L  19      19.841   5.105  -8.105  1.00  1.70              
ATOM   1997  N   SER L  20      18.759   6.583  -9.414  1.00  1.85              
ATOM   1998  HN  SER L  20      18.524   6.902 -10.329  1.00  0.22              
ATOM   1999  CA  SER L  20      18.286   7.412  -8.310  1.00  2.27              
ATOM   2000  HA  SER L  20      18.157   6.801  -7.430  1.00  1.32              
ATOM   2001  CB  SER L  20      19.275   8.563  -7.972  1.00  2.17              
ATOM   2002  HB1 SER L  20      20.274   8.115  -7.767  1.00  1.32              
ATOM   2003  HB2 SER L  20      19.372   9.235  -8.853  1.00  1.32              
ATOM   2004  OG  SER L  20      18.863   9.312  -6.824  1.00  1.77              
ATOM   2005  HG1 SER L  20      19.444  10.090  -6.754  1.00  0.22              
ATOM   2006  C   SER L  20      16.932   8.020  -8.649  1.00  2.00              
ATOM   2007  O   SER L  20      16.814   8.816  -9.578  1.00  1.70              
ATOM   2008  N   ILE L  21      15.874   7.654  -7.909  1.00  1.85              
ATOM   2009  HN  ILE L  21      16.014   7.013  -7.147  1.00  0.22              
ATOM   2010  CA  ILE L  21      14.528   8.189  -8.061  1.00  2.27              
ATOM   2011  HA  ILE L  21      14.460   8.818  -8.938  1.00  1.32              
ATOM   2012  CB  ILE L  21      13.453   7.098  -8.107  1.00  2.27              
ATOM   2013  HB  ILE L  21      13.452   6.555  -7.135  1.00  1.32              
ATOM   2014  CG2 ILE L  21      12.059   7.740  -8.306  1.00  2.06              
ATOM   2015 HG21 ILE L  21      11.284   6.954  -8.362  1.00  1.32              
ATOM   2016 HG22 ILE L  21      11.779   8.410  -7.467  1.00  1.32              
ATOM   2017 HG23 ILE L  21      12.032   8.326  -9.250  1.00  1.32              
ATOM   2018  CG1 ILE L  21      13.756   6.055  -9.202  1.00  2.17              
ATOM   2019 HG11 ILE L  21      13.647   6.552 -10.191  1.00  1.32              
ATOM   2020 HG12 ILE L  21      14.807   5.707  -9.103  1.00  1.32              
ATOM   2021  CD  ILE L  21      12.830   4.840  -9.142  1.00  2.06              
ATOM   2022  HD1 ILE L  21      13.087   4.114  -9.940  1.00  1.32              
ATOM   2023  HD2 ILE L  21      12.909   4.344  -8.152  1.00  1.32              
ATOM   2024  HD3 ILE L  21      11.773   5.143  -9.298  1.00  1.32              
ATOM   2025  C   ILE L  21      14.235   9.017  -6.835  1.00  2.00              
ATOM   2026  O   ILE L  21      14.423   8.532  -5.727  1.00  1.70              
ATOM   2027  N   SER L  22      13.723  10.253  -6.974  1.00  1.85              
ATOM   2028  HN  SER L  22      13.542  10.634  -7.882  1.00  0.22              
ATOM   2029  CA  SER L  22      13.284  11.040  -5.824  1.00  2.27              
ATOM   2030  HA  SER L  22      13.458  10.481  -4.918  1.00  1.32              
ATOM   2031  CB  SER L  22      14.041  12.376  -5.638  1.00  2.17              
ATOM   2032  HB1 SER L  22      13.659  12.930  -4.749  1.00  1.32              
ATOM   2033  HB2 SER L  22      15.096  12.102  -5.429  1.00  1.32              
ATOM   2034  OG  SER L  22      13.979  13.204  -6.804  1.00  1.77              
ATOM   2035  HG1 SER L  22      14.597  13.940  -6.654  1.00  0.22              
ATOM   2036  C   SER L  22      11.803  11.311  -5.835  1.00  2.00              
ATOM   2037  O   SER L  22      11.117  11.207  -6.852  1.00  1.70              
ATOM   2038  N   CYS L  23      11.258  11.644  -4.657  1.00  1.85              
ATOM   2039  HN  CYS L  23      11.823  11.641  -3.828  1.00  0.22              
ATOM   2040  CA  CYS L  23       9.844  11.813  -4.451  1.00  2.27              
ATOM   2041  HA  CYS L  23       9.332  11.978  -5.390  1.00  1.32              
ATOM   2042  CB  CYS L  23       9.267  10.602  -3.709  1.00  2.17              
ATOM   2043  HB1 CYS L  23       9.848  10.437  -2.772  1.00  1.32              
ATOM   2044  HB2 CYS L  23       8.210  10.788  -3.429  1.00  1.32              
ATOM   2045  SG  CYS L  23       9.391   9.153  -4.764  1.00  2.00              
ATOM   2046  HG1 CYS L  23       9.398   8.274  -3.769  1.00  0.45              
ATOM   2047  C   CYS L  23       9.585  12.982  -3.559  1.00  2.00              
ATOM   2048  O   CYS L  23       9.911  12.935  -2.372  1.00  1.70              
ATOM   2049  N   ARG L  24       8.925  14.017  -4.097  1.00  1.85              
ATOM   2050  HN  ARG L  24       8.648  14.010  -5.060  1.00  0.22              
ATOM   2051  CA  ARG L  24       8.418  15.107  -3.304  1.00  2.27              
ATOM   2052  HA  ARG L  24       8.957  15.165  -2.368  1.00  1.32              
ATOM   2053  CB  ARG L  24       8.547  16.457  -4.037  1.00  2.17              
ATOM   2054  HB1 ARG L  24       7.941  16.431  -4.968  1.00  1.32              
ATOM   2055  HB2 ARG L  24       8.134  17.259  -3.385  1.00  1.32              
ATOM   2056  CG  ARG L  24      10.000  16.808  -4.399  1.00  2.17              
ATOM   2057  HG1 ARG L  24      10.636  16.658  -3.496  1.00  1.32              
ATOM   2058  HG2 ARG L  24      10.359  16.104  -5.180  1.00  1.32              
ATOM   2059  CD  ARG L  24      10.190  18.250  -4.879  1.00  2.17              
ATOM   2060  HD1 ARG L  24       9.892  18.956  -4.069  1.00  1.32              
ATOM   2061  HD2 ARG L  24      11.248  18.462  -5.153  1.00  1.32              
ATOM   2062  NE  ARG L  24       9.289  18.483  -6.055  1.00  1.85              
ATOM   2063  HE  ARG L  24       8.420  18.958  -5.922  1.00  0.22              
ATOM   2064  CZ  ARG L  24       9.602  18.225  -7.325  1.00  2.00              
ATOM   2065  NH1 ARG L  24       8.803  18.656  -8.291  1.00  1.85              
ATOM   2066 HH11 ARG L  24       8.997  18.367  -9.228  1.00  0.22              
ATOM   2067 HH12 ARG L  24       7.946  19.121  -8.060  1.00  0.22              
ATOM   2068  NH2 ARG L  24      10.699  17.571  -7.667  1.00  1.85              
ATOM   2069 HH21 ARG L  24      10.981  17.628  -8.619  1.00  0.22              
ATOM   2070 HH22 ARG L  24      11.346  17.338  -6.951  1.00  0.22              
ATOM   2071  C   ARG L  24       6.951  14.879  -3.007  1.00  2.00              
ATOM   2072  O   ARG L  24       6.138  14.669  -3.908  1.00  1.70              
ATOM   2073  N   SER L  25       6.556  14.942  -1.734  1.00  1.85              
ATOM   2074  HN  SER L  25       7.212  15.096  -0.989  1.00  0.22              
ATOM   2075  CA  SER L  25       5.150  14.963  -1.370  1.00  2.27              
ATOM   2076  HA  SER L  25       4.560  14.474  -2.132  1.00  1.32              
ATOM   2077  CB  SER L  25       4.896  14.191  -0.056  1.00  2.17              
ATOM   2078  HB1 SER L  25       3.865  14.349   0.323  1.00  1.32              
ATOM   2079  HB2 SER L  25       5.016  13.112  -0.282  1.00  1.32              
ATOM   2080  OG  SER L  25       5.862  14.500   0.948  1.00  1.77              
ATOM   2081  HG1 SER L  25       5.514  15.277   1.424  1.00  0.22              
ATOM   2082  C   SER L  25       4.660  16.400  -1.285  1.00  2.00              
ATOM   2083  O   SER L  25       5.432  17.330  -1.070  1.00  1.70              
ATOM   2084  N   SER L  26       3.352  16.667  -1.480  1.00  1.85              
ATOM   2085  HN  SER L  26       2.692  15.961  -1.736  1.00  0.22              
ATOM   2086  CA  SER L  26       2.841  18.039  -1.402  1.00  2.27              
ATOM   2087  HA  SER L  26       3.562  18.705  -1.854  1.00  1.32              
ATOM   2088  CB  SER L  26       1.509  18.258  -2.163  1.00  2.17              
ATOM   2089  HB1 SER L  26       1.149  19.300  -2.002  1.00  1.32              
ATOM   2090  HB2 SER L  26       1.711  18.148  -3.252  1.00  1.32              
ATOM   2091  OG  SER L  26       0.499  17.323  -1.782  1.00  1.77              
ATOM   2092  HG1 SER L  26      -0.344  17.811  -1.812  1.00  0.22              
ATOM   2093  C   SER L  26       2.656  18.526   0.027  1.00  2.00              
ATOM   2094  O   SER L  26       2.566  19.725   0.291  1.00  1.70              
ATOM   2095  N   GLN L  27       2.624  17.594   0.991  1.00  1.85              
ATOM   2096  HN  GLN L  27       2.743  16.638   0.742  1.00  0.22              
ATOM   2097  CA  GLN L  27       2.623  17.866   2.410  1.00  2.27              
ATOM   2098  HA  GLN L  27       2.933  18.884   2.598  1.00  1.32              
ATOM   2099  CB  GLN L  27       1.227  17.592   3.036  1.00  2.17              
ATOM   2100  HB1 GLN L  27       0.990  16.510   2.937  1.00  1.32              
ATOM   2101  HB2 GLN L  27       1.255  17.834   4.121  1.00  1.32              
ATOM   2102  CG  GLN L  27       0.101  18.412   2.353  1.00  2.17              
ATOM   2103  HG1 GLN L  27       0.350  19.492   2.389  1.00  1.32              
ATOM   2104  HG2 GLN L  27       0.023  18.113   1.285  1.00  1.32              
ATOM   2105  CD  GLN L  27      -1.271  18.176   2.980  1.00  2.00              
ATOM   2106  OE1 GLN L  27      -1.971  17.208   2.676  1.00  1.70              
ATOM   2107  NE2 GLN L  27      -1.697  19.094   3.874  1.00  1.85              
ATOM   2108 HE21 GLN L  27      -2.598  18.966   4.292  1.00  0.22              
ATOM   2109 HE22 GLN L  27      -1.136  19.894   4.089  1.00  0.22              
ATOM   2110  C   GLN L  27       3.676  16.945   2.998  1.00  2.00              
ATOM   2111  O   GLN L  27       4.111  16.010   2.334  1.00  1.70              
ATOM   2112  N   SER L  28       4.138  17.151   4.245  1.00  1.85              
ATOM   2113  HN  SER L  28       3.812  17.929   4.790  1.00  0.22              
ATOM   2114  CA  SER L  28       5.119  16.250   4.854  1.00  2.27              
ATOM   2115  HA  SER L  28       5.895  16.043   4.128  1.00  1.32              
ATOM   2116  CB  SER L  28       5.786  16.900   6.098  1.00  2.17              
ATOM   2117  HB1 SER L  28       6.161  17.905   5.799  1.00  1.32              
ATOM   2118  HB2 SER L  28       5.023  17.046   6.897  1.00  1.32              
ATOM   2119  OG  SER L  28       6.888  16.137   6.596  1.00  1.77              
ATOM   2120  HG1 SER L  28       7.274  16.635   7.340  1.00  0.22              
ATOM   2121  C   SER L  28       4.498  14.913   5.245  1.00  2.00              
ATOM   2122  O   SER L  28       3.335  14.849   5.639  1.00  1.70              
ATOM   2123  N   ILE L  29       5.249  13.797   5.138  1.00  1.85              
ATOM   2124  HN  ILE L  29       6.203  13.865   4.831  1.00  0.22              
ATOM   2125  CA  ILE L  29       4.733  12.444   5.360  1.00  2.27              
ATOM   2126  HA  ILE L  29       3.684  12.425   5.098  1.00  1.32              
ATOM   2127  CB  ILE L  29       5.444  11.468   4.398  1.00  2.27              
ATOM   2128  HB  ILE L  29       6.544  11.606   4.501  1.00  1.32              
ATOM   2129  CG2 ILE L  29       5.102   9.983   4.654  1.00  2.06              
ATOM   2130 HG21 ILE L  29       5.604   9.314   3.928  1.00  1.32              
ATOM   2131 HG22 ILE L  29       5.430   9.656   5.658  1.00  1.32              
ATOM   2132 HG23 ILE L  29       4.006   9.819   4.563  1.00  1.32              
ATOM   2133  CG1 ILE L  29       5.033  11.857   2.952  1.00  2.17              
ATOM   2134 HG11 ILE L  29       3.924  11.822   2.893  1.00  1.32              
ATOM   2135 HG12 ILE L  29       5.330  12.913   2.768  1.00  1.32              
ATOM   2136  CD  ILE L  29       5.619  11.004   1.815  1.00  2.06              
ATOM   2137  HD1 ILE L  29       5.144  11.277   0.850  1.00  1.32              
ATOM   2138  HD2 ILE L  29       6.707  11.203   1.713  1.00  1.32              
ATOM   2139  HD3 ILE L  29       5.454   9.919   1.970  1.00  1.32              
ATOM   2140  C   ILE L  29       4.778  12.068   6.850  1.00  2.00              
ATOM   2141  O   ILE L  29       4.362  10.998   7.290  1.00  1.70              
ATOM   2142  N   VAL L  30       5.230  12.988   7.716  1.00  1.85              
ATOM   2143  HN  VAL L  30       5.483  13.889   7.373  1.00  0.22              
ATOM   2144  CA  VAL L  30       5.384  12.760   9.146  1.00  2.27              
ATOM   2145  HA  VAL L  30       5.925  11.830   9.243  1.00  1.32              
ATOM   2146  CB  VAL L  30       6.299  13.838   9.737  1.00  2.27              
ATOM   2147  HB  VAL L  30       7.211  13.879   9.092  1.00  1.32              
ATOM   2148  CG1 VAL L  30       5.639  15.230   9.710  1.00  2.06              
ATOM   2149 HG11 VAL L  30       6.370  16.005  10.024  1.00  1.32              
ATOM   2150 HG12 VAL L  30       5.266  15.484   8.698  1.00  1.32              
ATOM   2151 HG13 VAL L  30       4.783  15.268  10.417  1.00  1.32              
ATOM   2152  CG2 VAL L  30       6.753  13.482  11.163  1.00  2.06              
ATOM   2153 HG21 VAL L  30       7.536  14.192  11.506  1.00  1.32              
ATOM   2154 HG22 VAL L  30       5.900  13.559  11.872  1.00  1.32              
ATOM   2155 HG23 VAL L  30       7.167  12.452  11.209  1.00  1.32              
ATOM   2156  C   VAL L  30       4.087  12.562   9.962  1.00  2.00              
ATOM   2157  O   VAL L  30       3.179  13.394   9.994  1.00  1.70              
ATOM   2158  N   HIS L  31       3.997  11.412  10.670  1.00  1.85              
ATOM   2159  HN  HIS L  31       4.653  10.685  10.495  1.00  0.22              
ATOM   2160  CA  HIS L  31       3.105  11.162  11.802  1.00  2.27              
ATOM   2161  HA  HIS L  31       2.226  11.786  11.739  1.00  1.32              
ATOM   2162  CB  HIS L  31       2.739   9.657  11.850  1.00  2.17              
ATOM   2163  HB1 HIS L  31       3.645   9.051  11.684  1.00  1.32              
ATOM   2164  HB2 HIS L  31       2.340   9.361  12.828  1.00  1.32              
ATOM   2165  ND1 HIS L  31       1.224   7.939  10.787  1.00  1.85              
ATOM   2166  HD1 HIS L  31       1.474   7.172  11.383  1.00  0.22              
ATOM   2167  CG  HIS L  31       1.707   9.229  10.863  1.00  1.80              
ATOM   2168  CE1 HIS L  31       0.243   7.942   9.857  1.00  1.80              
ATOM   2169  HE1 HIS L  31      -0.329   7.055   9.581  1.00  0.90              
ATOM   2170  NE2 HIS L  31       0.060   9.141   9.344  1.00  1.85              
ATOM   2171  CD2 HIS L  31       0.987   9.954   9.970  1.00  1.80              
ATOM   2172  HD2 HIS L  31       1.052  11.006   9.721  1.00  1.47              
ATOM   2173  C   HIS L  31       3.882  11.528  13.068  1.00  2.00              
ATOM   2174  O   HIS L  31       5.106  11.577  13.018  1.00  1.70              
ATOM   2175  N   SER L  32       3.344  11.813  14.275  1.00  1.85              
ATOM   2176  HN  SER L  32       4.044  12.146  14.907  1.00  0.22              
ATOM   2177  CA  SER L  32       2.016  11.720  14.891  1.00  2.27              
ATOM   2178  HA  SER L  32       2.218  11.795  15.948  1.00  1.32              
ATOM   2179  CB  SER L  32       1.103  12.950  14.614  1.00  2.17              
ATOM   2180  HB1 SER L  32       0.168  12.867  15.213  1.00  1.32              
ATOM   2181  HB2 SER L  32       1.641  13.864  14.954  1.00  1.32              
ATOM   2182  OG  SER L  32       0.772  13.108  13.232  1.00  1.77              
ATOM   2183  HG1 SER L  32       0.183  13.882  13.157  1.00  0.22              
ATOM   2184  C   SER L  32       1.247  10.407  14.773  1.00  2.00              
ATOM   2185  O   SER L  32       0.166  10.356  14.196  1.00  1.70              
ATOM   2186  N   ASN L  34       1.703   9.242  15.298  1.00  1.85              
ATOM   2187  HN  ASN L  34       1.138   8.463  15.026  1.00  0.22              
ATOM   2188  CA  ASN L  34       2.724   8.882  16.280  1.00  2.27              
ATOM   2189  HA  ASN L  34       2.374   9.284  17.222  1.00  1.32              
ATOM   2190  CB  ASN L  34       2.751   7.320  16.443  1.00  2.17              
ATOM   2191  HB1 ASN L  34       3.338   7.062  17.347  1.00  1.32              
ATOM   2192  HB2 ASN L  34       1.714   6.956  16.609  1.00  1.32              
ATOM   2193  CG  ASN L  34       3.305   6.542  15.239  1.00  2.00              
ATOM   2194  OD1 ASN L  34       3.142   6.901  14.070  1.00  1.70              
ATOM   2195  ND2 ASN L  34       4.146   5.526  15.525  1.00  1.85              
ATOM   2196 HD21 ASN L  34       4.499   4.997  14.758  1.00  0.22              
ATOM   2197 HD22 ASN L  34       4.601   5.511  16.424  1.00  0.22              
ATOM   2198  C   ASN L  34       4.141   9.450  16.119  1.00  2.00              
ATOM   2199  O   ASN L  34       4.579  10.308  16.884  1.00  1.70              
ATOM   2200  N   GLY L  35       4.879   8.967  15.108  1.00  1.85              
ATOM   2201  HN  GLY L  35       4.436   8.267  14.550  1.00  0.22              
ATOM   2202  CA  GLY L  35       6.262   9.318  14.811  1.00  2.17              
ATOM   2203  HA1 GLY L  35       6.897   8.844  15.545  1.00  1.32              
ATOM   2204  HA2 GLY L  35       6.359  10.393  14.799  1.00  1.32              
ATOM   2205  C   GLY L  35       6.703   8.816  13.459  1.00  2.00              
ATOM   2206  O   GLY L  35       7.836   9.034  13.039  1.00  1.70              
ATOM   2207  N   ASN L  36       5.830   8.090  12.734  1.00  1.85              
ATOM   2208  HN  ASN L  36       4.889   7.960  13.029  1.00  0.22              
ATOM   2209  CA  ASN L  36       6.211   7.346  11.551  1.00  2.27              
ATOM   2210  HA  ASN L  36       7.271   7.136  11.605  1.00  1.32              
ATOM   2211  CB  ASN L  36       5.403   6.020  11.502  1.00  2.17              
ATOM   2212  HB1 ASN L  36       4.353   6.199  11.811  1.00  1.32              
ATOM   2213  HB2 ASN L  36       5.402   5.604  10.476  1.00  1.32              
ATOM   2214  CG  ASN L  36       6.053   4.983  12.404  1.00  2.00              
ATOM   2215  OD1 ASN L  36       7.244   5.076  12.699  1.00  1.70              
ATOM   2216  ND2 ASN L  36       5.318   3.927  12.802  1.00  1.85              
ATOM   2217 HD21 ASN L  36       5.807   3.211  13.294  1.00  0.22              
ATOM   2218 HD22 ASN L  36       4.421   3.743  12.396  1.00  0.22              
ATOM   2219  C   ASN L  36       6.025   8.063  10.215  1.00  2.00              
ATOM   2220  O   ASN L  36       4.941   8.482   9.834  1.00  1.70              
ATOM   2221  N   THR L  37       7.096   8.150   9.410  1.00  1.85              
ATOM   2222  HN  THR L  37       8.021   8.001   9.753  1.00  0.22              
ATOM   2223  CA  THR L  37       7.004   8.482   7.989  1.00  2.27              
ATOM   2224  HA  THR L  37       6.212   9.205   7.849  1.00  1.32              
ATOM   2225  CB  THR L  37       8.289   9.097   7.451  1.00  2.27              
ATOM   2226  HB  THR L  37       8.230   9.204   6.342  1.00  1.32              
ATOM   2227  OG1 THR L  37       9.437   8.328   7.804  1.00  1.77              
ATOM   2228  HG1 THR L  37      10.189   8.806   7.419  1.00  0.22              
ATOM   2229  CG2 THR L  37       8.465  10.484   8.084  1.00  2.06              
ATOM   2230 HG21 THR L  37       9.368  10.987   7.682  1.00  1.32              
ATOM   2231 HG22 THR L  37       7.589  11.127   7.857  1.00  1.32              
ATOM   2232 HG23 THR L  37       8.575  10.405   9.187  1.00  1.32              
ATOM   2233  C   THR L  37       6.666   7.278   7.113  1.00  2.00              
ATOM   2234  O   THR L  37       7.533   6.541   6.643  1.00  1.70              
ATOM   2235  N   TYR L  38       5.377   7.025   6.831  1.00  1.85              
ATOM   2236  HN  TYR L  38       4.623   7.580   7.191  1.00  0.22              
ATOM   2237  CA  TYR L  38       4.987   5.911   5.991  1.00  2.27              
ATOM   2238  HA  TYR L  38       5.673   5.090   6.131  1.00  1.32              
ATOM   2239  CB  TYR L  38       3.571   5.407   6.390  1.00  2.17              
ATOM   2240  HB1 TYR L  38       2.881   6.276   6.475  1.00  1.32              
ATOM   2241  HB2 TYR L  38       3.180   4.728   5.603  1.00  1.32              
ATOM   2242  CG  TYR L  38       3.533   4.628   7.705  1.00  1.99              
ATOM   2243  CD1 TYR L  38       4.678   4.097   8.340  1.00  1.99              
ATOM   2244  HD1 TYR L  38       5.660   4.249   7.932  1.00  1.36              
ATOM   2245  CE1 TYR L  38       4.574   3.324   9.503  1.00  1.99              
ATOM   2246  HE1 TYR L  38       5.456   2.908   9.975  1.00  1.36              
ATOM   2247  CZ  TYR L  38       3.327   3.096  10.081  1.00  1.99              
ATOM   2248  OH  TYR L  38       3.306   2.365  11.284  1.00  1.77              
ATOM   2249  HH  TYR L  38       2.392   2.149  11.550  1.00  0.22              
ATOM   2250  CD2 TYR L  38       2.283   4.356   8.293  1.00  1.99              
ATOM   2251  HD2 TYR L  38       1.392   4.738   7.824  1.00  1.36              
ATOM   2252  CE2 TYR L  38       2.175   3.601   9.475  1.00  1.99              
ATOM   2253  HE2 TYR L  38       1.206   3.421   9.913  1.00  1.36              
ATOM   2254  C   TYR L  38       5.128   6.202   4.497  1.00  2.00              
ATOM   2255  O   TYR L  38       4.218   6.681   3.824  1.00  1.70              
ATOM   2256  N   LEU L  39       6.319   5.879   3.957  1.00  1.85              
ATOM   2257  HN  LEU L  39       7.062   5.623   4.571  1.00  0.22              
ATOM   2258  CA  LEU L  39       6.608   5.801   2.538  1.00  2.27              
ATOM   2259  HA  LEU L  39       5.736   6.092   1.977  1.00  1.32              
ATOM   2260  CB  LEU L  39       7.798   6.740   2.206  1.00  2.17              
ATOM   2261  HB1 LEU L  39       7.506   7.747   2.575  1.00  1.32              
ATOM   2262  HB2 LEU L  39       8.666   6.425   2.817  1.00  1.32              
ATOM   2263  CG  LEU L  39       8.281   6.919   0.738  1.00  2.27              
ATOM   2264  HG  LEU L  39       9.147   7.622   0.807  1.00  1.32              
ATOM   2265  CD1 LEU L  39       7.248   7.569  -0.189  1.00  2.06              
ATOM   2266 HD11 LEU L  39       7.750   7.958  -1.101  1.00  1.32              
ATOM   2267 HD12 LEU L  39       6.507   6.815  -0.516  1.00  1.32              
ATOM   2268 HD13 LEU L  39       6.723   8.407   0.314  1.00  1.32              
ATOM   2269  CD2 LEU L  39       8.858   5.685   0.056  1.00  2.06              
ATOM   2270 HD21 LEU L  39       9.362   5.985  -0.887  1.00  1.32              
ATOM   2271 HD22 LEU L  39       9.593   5.165   0.706  1.00  1.32              
ATOM   2272 HD23 LEU L  39       8.059   4.980  -0.228  1.00  1.32              
ATOM   2273  C   LEU L  39       6.947   4.355   2.205  1.00  2.00              
ATOM   2274  O   LEU L  39       7.795   3.752   2.863  1.00  1.70              
ATOM   2275  N   GLU L  40       6.294   3.758   1.189  1.00  1.85              
ATOM   2276  HN  GLU L  40       5.579   4.268   0.709  1.00  0.22              
ATOM   2277  CA  GLU L  40       6.629   2.441   0.659  1.00  2.27              
ATOM   2278  HA  GLU L  40       7.441   2.014   1.232  1.00  1.32              
ATOM   2279  CB  GLU L  40       5.413   1.470   0.711  1.00  2.17              
ATOM   2280  HB1 GLU L  40       4.641   1.779  -0.026  1.00  1.32              
ATOM   2281  HB2 GLU L  40       5.737   0.445   0.434  1.00  1.32              
ATOM   2282  CG  GLU L  40       4.742   1.421   2.100  1.00  2.17              
ATOM   2283  HG1 GLU L  40       5.448   1.016   2.850  1.00  1.32              
ATOM   2284  HG2 GLU L  40       4.484   2.453   2.423  1.00  1.32              
ATOM   2285  CD  GLU L  40       3.442   0.623   2.172  1.00  2.00              
ATOM   2286  OE1 GLU L  40       3.088  -0.177   1.260  1.00  1.70              
ATOM   2287  OE2 GLU L  40       2.800   0.775   3.249  1.00  1.70              
ATOM   2288  C   GLU L  40       7.112   2.583  -0.786  1.00  2.00              
ATOM   2289  O   GLU L  40       6.603   3.411  -1.536  1.00  1.70              
ATOM   2290  N   TRP L  41       8.117   1.804  -1.230  1.00  1.85              
ATOM   2291  HN  TRP L  41       8.568   1.170  -0.594  1.00  0.22              
ATOM   2292  CA  TRP L  41       8.557   1.790  -2.622  1.00  2.27              
ATOM   2293  HA  TRP L  41       8.039   2.551  -3.189  1.00  1.32              
ATOM   2294  CB  TRP L  41      10.082   2.018  -2.792  1.00  2.17              
ATOM   2295  HB1 TRP L  41      10.631   1.236  -2.232  1.00  1.32              
ATOM   2296  HB2 TRP L  41      10.346   1.895  -3.866  1.00  1.32              
ATOM   2297  CG  TRP L  41      10.619   3.381  -2.389  1.00  1.99              
ATOM   2298  CD1 TRP L  41      11.181   3.800  -1.213  1.00  1.99              
ATOM   2299  HD1 TRP L  41      11.147   3.258  -0.281  1.00  1.36              
ATOM   2300  NE1 TRP L  41      11.710   5.064  -1.358  1.00  1.85              
ATOM   2301  HE1 TRP L  41      12.241   5.541  -0.685  1.00  0.22              
ATOM   2302  CE2 TRP L  41      11.457   5.497  -2.636  1.00  1.80              
ATOM   2303  CD2 TRP L  41      10.771   4.467  -3.316  1.00  1.80              
ATOM   2304  CE3 TRP L  41      10.404   4.604  -4.652  1.00  1.99              
ATOM   2305  HE3 TRP L  41       9.860   3.835  -5.173  1.00  1.36              
ATOM   2306  CZ3 TRP L  41      10.801   5.766  -5.326  1.00  1.99              
ATOM   2307  HZ3 TRP L  41      10.576   5.878  -6.377  1.00  1.36              
ATOM   2308  CZ2 TRP L  41      11.781   6.678  -3.283  1.00  1.99              
ATOM   2309  HZ2 TRP L  41      12.300   7.473  -2.775  1.00  1.36              
ATOM   2310  CH2 TRP L  41      11.501   6.779  -4.653  1.00  1.99              
ATOM   2311  HH2 TRP L  41      11.823   7.660  -5.193  1.00  1.36              
ATOM   2312  C   TRP L  41       8.233   0.453  -3.270  1.00  2.00              
ATOM   2313  O   TRP L  41       8.664  -0.604  -2.806  1.00  1.70              
ATOM   2314  N   TYR L  42       7.489   0.468  -4.385  1.00  1.85              
ATOM   2315  HN  TYR L  42       7.214   1.345  -4.795  1.00  0.22              
ATOM   2316  CA  TYR L  42       7.084  -0.725  -5.100  1.00  2.27              
ATOM   2317  HA  TYR L  42       7.315  -1.602  -4.514  1.00  1.32              
ATOM   2318  CB  TYR L  42       5.571  -0.697  -5.446  1.00  2.17              
ATOM   2319  HB1 TYR L  42       5.345   0.231  -6.011  1.00  1.32              
ATOM   2320  HB2 TYR L  42       5.299  -1.577  -6.067  1.00  1.32              
ATOM   2321  CG  TYR L  42       4.683  -0.752  -4.234  1.00  1.99              
ATOM   2322  CD1 TYR L  42       4.908  -1.682  -3.205  1.00  1.99              
ATOM   2323  HD1 TYR L  42       5.747  -2.345  -3.261  1.00  1.36              
ATOM   2324  CE1 TYR L  42       4.025  -1.792  -2.123  1.00  1.99              
ATOM   2325  HE1 TYR L  42       4.189  -2.528  -1.354  1.00  1.36              
ATOM   2326  CZ  TYR L  42       2.899  -0.978  -2.061  1.00  1.99              
ATOM   2327  OH  TYR L  42       1.976  -1.060  -0.992  1.00  1.77              
ATOM   2328  HH  TYR L  42       2.412  -0.665  -0.182  1.00  0.22              
ATOM   2329  CD2 TYR L  42       3.523   0.037  -4.180  1.00  1.99              
ATOM   2330  HD2 TYR L  42       3.294   0.715  -4.989  1.00  1.36              
ATOM   2331  CE2 TYR L  42       2.635  -0.099  -3.105  1.00  1.99              
ATOM   2332  HE2 TYR L  42       1.680   0.385  -3.097  1.00  1.36              
ATOM   2333  C   TYR L  42       7.827  -0.876  -6.415  1.00  2.00              
ATOM   2334  O   TYR L  42       8.136   0.098  -7.094  1.00  1.70              
ATOM   2335  N   LEU L  43       8.092  -2.128  -6.819  1.00  1.85              
ATOM   2336  HN  LEU L  43       7.849  -2.893  -6.215  1.00  0.22              
ATOM   2337  CA  LEU L  43       8.646  -2.503  -8.106  1.00  2.27              
ATOM   2338  HA  LEU L  43       8.899  -1.629  -8.691  1.00  1.32              
ATOM   2339  CB  LEU L  43       9.887  -3.409  -7.897  1.00  2.17              
ATOM   2340  HB1 LEU L  43      10.596  -2.793  -7.310  1.00  1.32              
ATOM   2341  HB2 LEU L  43       9.623  -4.289  -7.275  1.00  1.32              
ATOM   2342  CG  LEU L  43      10.652  -3.875  -9.157  1.00  2.27              
ATOM   2343  HG  LEU L  43      10.654  -3.030  -9.884  1.00  1.32              
ATOM   2344  CD1 LEU L  43      10.080  -5.099  -9.867  1.00  2.06              
ATOM   2345 HD11 LEU L  43      10.759  -5.386 -10.703  1.00  1.32              
ATOM   2346 HD12 LEU L  43       9.983  -5.950  -9.169  1.00  1.32              
ATOM   2347 HD13 LEU L  43       9.090  -4.889 -10.307  1.00  1.32              
ATOM   2348  CD2 LEU L  43      12.099  -4.222  -8.799  1.00  2.06              
ATOM   2349 HD21 LEU L  43      12.670  -4.471  -9.721  1.00  1.32              
ATOM   2350 HD22 LEU L  43      12.604  -3.367  -8.304  1.00  1.32              
ATOM   2351 HD23 LEU L  43      12.120  -5.090  -8.116  1.00  1.32              
ATOM   2352  C   LEU L  43       7.623  -3.315  -8.850  1.00  2.00              
ATOM   2353  O   LEU L  43       7.194  -4.351  -8.361  1.00  1.70              
ATOM   2354  N   GLN L  44       7.222  -2.915 -10.061  1.00  1.85              
ATOM   2355  HN  GLN L  44       7.486  -2.017 -10.432  1.00  0.22              
ATOM   2356  CA  GLN L  44       6.423  -3.756 -10.924  1.00  2.27              
ATOM   2357  HA  GLN L  44       6.074  -4.637 -10.406  1.00  1.32              
ATOM   2358  CB  GLN L  44       5.203  -2.971 -11.421  1.00  2.17              
ATOM   2359  HB1 GLN L  44       4.600  -2.666 -10.537  1.00  1.32              
ATOM   2360  HB2 GLN L  44       5.551  -2.036 -11.918  1.00  1.32              
ATOM   2361  CG  GLN L  44       4.333  -3.780 -12.396  1.00  2.17              
ATOM   2362  HG1 GLN L  44       4.895  -4.038 -13.318  1.00  1.32              
ATOM   2363  HG2 GLN L  44       3.983  -4.726 -11.933  1.00  1.32              
ATOM   2364  CD  GLN L  44       3.172  -2.914 -12.819  1.00  2.00              
ATOM   2365  OE1 GLN L  44       3.330  -1.929 -13.542  1.00  1.70              
ATOM   2366  NE2 GLN L  44       1.967  -3.267 -12.327  1.00  1.85              
ATOM   2367 HE21 GLN L  44       1.255  -2.571 -12.459  1.00  0.22              
ATOM   2368 HE22 GLN L  44       1.916  -4.061 -11.731  1.00  0.22              
ATOM   2369  C   GLN L  44       7.220  -4.243 -12.115  1.00  2.00              
ATOM   2370  O   GLN L  44       7.693  -3.452 -12.930  1.00  1.70              
ATOM   2371  N   LYS L  45       7.385  -5.572 -12.270  1.00  1.85              
ATOM   2372  HN  LYS L  45       7.002  -6.219 -11.609  1.00  0.22              
ATOM   2373  CA  LYS L  45       7.984  -6.117 -13.479  1.00  2.27              
ATOM   2374  HA  LYS L  45       8.798  -5.465 -13.767  1.00  1.32              
ATOM   2375  CB  LYS L  45       8.557  -7.541 -13.246  1.00  2.17              
ATOM   2376  HB1 LYS L  45       7.749  -8.198 -12.858  1.00  1.32              
ATOM   2377  HB2 LYS L  45       8.900  -7.959 -14.220  1.00  1.32              
ATOM   2378  CG  LYS L  45       9.754  -7.563 -12.279  1.00  2.17              
ATOM   2379  HG1 LYS L  45      10.521  -6.839 -12.646  1.00  1.32              
ATOM   2380  HG2 LYS L  45       9.405  -7.215 -11.284  1.00  1.32              
ATOM   2381  CD  LYS L  45      10.396  -8.955 -12.124  1.00  2.17              
ATOM   2382  HD1 LYS L  45       9.624  -9.648 -11.726  1.00  1.32              
ATOM   2383  HD2 LYS L  45      10.703  -9.314 -13.132  1.00  1.32              
ATOM   2384  CE  LYS L  45      11.606  -8.977 -11.183  1.00  2.17              
ATOM   2385  HE1 LYS L  45      12.410  -8.336 -11.577  1.00  1.32              
ATOM   2386  HE2 LYS L  45      11.312  -8.598 -10.180  1.00  1.32              
ATOM   2387  NZ  LYS L  45      12.152 -10.337 -11.022  1.00  1.85              
ATOM   2388  HZ1 LYS L  45      12.962 -10.357 -10.371  1.00  0.22              
ATOM   2389  HZ2 LYS L  45      11.430 -10.987 -10.630  1.00  0.22              
ATOM   2390  HZ3 LYS L  45      12.464 -10.742 -11.930  1.00  0.22              
ATOM   2391  C   LYS L  45       6.941  -6.157 -14.607  1.00  2.00              
ATOM   2392  O   LYS L  45       5.755  -6.253 -14.289  1.00  1.70              
ATOM   2393  N   PRO L  46       7.276  -6.100 -15.903  1.00  1.85              
ATOM   2394  CD  PRO L  46       8.630  -5.751 -16.326  1.00  2.17              
ATOM   2395  HD1 PRO L  46       8.798  -4.666 -16.137  1.00  1.32              
ATOM   2396  HD2 PRO L  46       9.409  -6.348 -15.807  1.00  1.32              
ATOM   2397  CA  PRO L  46       6.325  -5.714 -16.954  1.00  2.27              
ATOM   2398  HA  PRO L  46       5.991  -4.716 -16.718  1.00  1.32              
ATOM   2399  CB  PRO L  46       7.170  -5.754 -18.252  1.00  2.17              
ATOM   2400  HB1 PRO L  46       7.090  -4.781 -18.780  1.00  1.32              
ATOM   2401  HB2 PRO L  46       6.842  -6.561 -18.945  1.00  1.32              
ATOM   2402  CG  PRO L  46       8.622  -6.029 -17.822  1.00  2.17              
ATOM   2403  HG1 PRO L  46       9.360  -5.411 -18.371  1.00  1.32              
ATOM   2404  HG2 PRO L  46       8.856  -7.106 -17.985  1.00  1.32              
ATOM   2405  C   PRO L  46       5.047  -6.523 -17.114  1.00  2.00              
ATOM   2406  O   PRO L  46       4.057  -5.967 -17.593  1.00  1.70              
ATOM   2407  N   GLY L  47       5.034  -7.817 -16.743  1.00  1.85              
ATOM   2408  HN  GLY L  47       5.883  -8.236 -16.421  1.00  0.22              
ATOM   2409  CA  GLY L  47       3.835  -8.649 -16.820  1.00  2.17              
ATOM   2410  HA1 GLY L  47       4.105  -9.544 -17.357  1.00  1.32              
ATOM   2411  HA2 GLY L  47       3.028  -8.115 -17.300  1.00  1.32              
ATOM   2412  C   GLY L  47       3.307  -9.103 -15.490  1.00  2.00              
ATOM   2413  O   GLY L  47       2.494 -10.023 -15.438  1.00  1.70              
ATOM   2414  N   GLN L  48       3.749  -8.490 -14.379  1.00  1.85              
ATOM   2415  HN  GLN L  48       4.357  -7.696 -14.446  1.00  0.22              
ATOM   2416  CA  GLN L  48       3.386  -8.915 -13.037  1.00  2.27              
ATOM   2417  HA  GLN L  48       2.714  -9.762 -13.082  1.00  1.32              
ATOM   2418  CB  GLN L  48       4.645  -9.350 -12.244  1.00  2.17              
ATOM   2419  HB1 GLN L  48       5.379  -8.515 -12.244  1.00  1.32              
ATOM   2420  HB2 GLN L  48       4.371  -9.560 -11.184  1.00  1.32              
ATOM   2421  CG  GLN L  48       5.287 -10.628 -12.827  1.00  2.17              
ATOM   2422  HG1 GLN L  48       4.517 -11.429 -12.877  1.00  1.32              
ATOM   2423  HG2 GLN L  48       5.661 -10.442 -13.853  1.00  1.32              
ATOM   2424  CD  GLN L  48       6.411 -11.151 -11.941  1.00  2.00              
ATOM   2425  OE1 GLN L  48       6.204 -11.616 -10.819  1.00  1.70              
ATOM   2426  NE2 GLN L  48       7.654 -11.119 -12.461  1.00  1.85              
ATOM   2427 HE21 GLN L  48       8.372 -11.600 -11.959  1.00  0.22              
ATOM   2428 HE22 GLN L  48       7.788 -10.806 -13.398  1.00  0.22              
ATOM   2429  C   GLN L  48       2.640  -7.839 -12.261  1.00  2.00              
ATOM   2430  O   GLN L  48       2.462  -6.700 -12.694  1.00  1.70              
ATOM   2431  N   SER L  49       2.194  -8.175 -11.037  1.00  1.85              
ATOM   2432  HN  SER L  49       2.289  -9.101 -10.674  1.00  0.22              
ATOM   2433  CA  SER L  49       1.746  -7.203 -10.059  1.00  2.27              
ATOM   2434  HA  SER L  49       1.113  -6.489 -10.564  1.00  1.32              
ATOM   2435  CB  SER L  49       0.919  -7.892  -8.936  1.00  2.17              
ATOM   2436  HB1 SER L  49       0.616  -7.163  -8.154  1.00  1.32              
ATOM   2437  HB2 SER L  49      -0.008  -8.287  -9.408  1.00  1.32              
ATOM   2438  OG  SER L  49       1.615  -8.988  -8.334  1.00  1.77              
ATOM   2439  HG1 SER L  49       1.080  -9.290  -7.587  1.00  0.22              
ATOM   2440  C   SER L  49       2.948  -6.451  -9.486  1.00  2.00              
ATOM   2441  O   SER L  49       4.085  -6.897  -9.671  1.00  1.70              
ATOM   2442  N   PRO L  50       2.824  -5.297  -8.833  1.00  1.85              
ATOM   2443  CD  PRO L  50       1.589  -4.592  -8.558  1.00  2.17              
ATOM   2444  HD1 PRO L  50       0.837  -4.696  -9.365  1.00  1.32              
ATOM   2445  HD2 PRO L  50       1.199  -5.007  -7.606  1.00  1.32              
ATOM   2446  CA  PRO L  50       3.938  -4.703  -8.116  1.00  2.27              
ATOM   2447  HA  PRO L  50       4.783  -4.650  -8.778  1.00  1.32              
ATOM   2448  CB  PRO L  50       3.414  -3.316  -7.671  1.00  2.17              
ATOM   2449  HB1 PRO L  50       4.118  -2.513  -7.974  1.00  1.32              
ATOM   2450  HB2 PRO L  50       3.265  -3.271  -6.567  1.00  1.32              
ATOM   2451  CG  PRO L  50       2.051  -3.155  -8.358  1.00  2.17              
ATOM   2452  HG1 PRO L  50       2.176  -2.659  -9.344  1.00  1.32              
ATOM   2453  HG2 PRO L  50       1.344  -2.573  -7.734  1.00  1.32              
ATOM   2454  C   PRO L  50       4.342  -5.545  -6.922  1.00  2.00              
ATOM   2455  O   PRO L  50       3.567  -6.363  -6.444  1.00  1.70              
ATOM   2456  N   LYS L  51       5.562  -5.372  -6.425  1.00  1.85              
ATOM   2457  HN  LYS L  51       6.228  -4.817  -6.929  1.00  0.22              
ATOM   2458  CA  LYS L  51       5.997  -6.008  -5.213  1.00  2.27              
ATOM   2459  HA  LYS L  51       5.139  -6.236  -4.592  1.00  1.32              
ATOM   2460  CB  LYS L  51       6.792  -7.302  -5.497  1.00  2.17              
ATOM   2461  HB1 LYS L  51       7.003  -7.824  -4.539  1.00  1.32              
ATOM   2462  HB2 LYS L  51       6.138  -7.974  -6.099  1.00  1.32              
ATOM   2463  CG  LYS L  51       8.111  -7.082  -6.253  1.00  2.17              
ATOM   2464  HG1 LYS L  51       7.899  -6.558  -7.212  1.00  1.32              
ATOM   2465  HG2 LYS L  51       8.765  -6.428  -5.636  1.00  1.32              
ATOM   2466  CD  LYS L  51       8.813  -8.416  -6.535  1.00  2.17              
ATOM   2467  HD1 LYS L  51       8.967  -8.958  -5.574  1.00  1.32              
ATOM   2468  HD2 LYS L  51       8.132  -9.045  -7.153  1.00  1.32              
ATOM   2469  CE  LYS L  51      10.149  -8.285  -7.265  1.00  2.17              
ATOM   2470  HE1 LYS L  51      10.598  -9.289  -7.428  1.00  1.32              
ATOM   2471  HE2 LYS L  51      10.016  -7.786  -8.246  1.00  1.32              
ATOM   2472  NZ  LYS L  51      11.080  -7.491  -6.451  1.00  1.85              
ATOM   2473  HZ1 LYS L  51      12.031  -7.468  -6.903  1.00  0.22              
ATOM   2474  HZ2 LYS L  51      10.733  -6.529  -6.306  1.00  0.22              
ATOM   2475  HZ3 LYS L  51      11.176  -7.946  -5.513  1.00  0.22              
ATOM   2476  C   LYS L  51       6.837  -5.028  -4.440  1.00  2.00              
ATOM   2477  O   LYS L  51       7.383  -4.062  -4.975  1.00  1.70              
ATOM   2478  N   LEU L  52       6.965  -5.239  -3.132  1.00  1.85              
ATOM   2479  HN  LEU L  52       6.581  -6.061  -2.714  1.00  0.22              
ATOM   2480  CA  LEU L  52       7.574  -4.285  -2.241  1.00  2.27              
ATOM   2481  HA  LEU L  52       7.349  -3.286  -2.575  1.00  1.32              
ATOM   2482  CB  LEU L  52       6.898  -4.484  -0.874  1.00  2.17              
ATOM   2483  HB1 LEU L  52       5.798  -4.443  -1.061  1.00  1.32              
ATOM   2484  HB2 LEU L  52       7.122  -5.505  -0.502  1.00  1.32              
ATOM   2485  CG  LEU L  52       7.177  -3.499   0.269  1.00  2.27              
ATOM   2486  HG  LEU L  52       6.408  -3.793   1.023  1.00  1.32              
ATOM   2487  CD1 LEU L  52       6.976  -2.020  -0.055  1.00  2.06              
ATOM   2488 HD11 LEU L  52       7.242  -1.394   0.823  1.00  1.32              
ATOM   2489 HD12 LEU L  52       7.618  -1.702  -0.900  1.00  1.32              
ATOM   2490 HD13 LEU L  52       5.920  -1.811  -0.312  1.00  1.32              
ATOM   2491  CD2 LEU L  52       8.541  -3.725   0.899  1.00  2.06              
ATOM   2492 HD21 LEU L  52       8.602  -3.296   1.917  1.00  1.32              
ATOM   2493 HD22 LEU L  52       8.725  -4.817   0.959  1.00  1.32              
ATOM   2494 HD23 LEU L  52       9.339  -3.260   0.293  1.00  1.32              
ATOM   2495  C   LEU L  52       9.087  -4.389  -2.246  1.00  2.00              
ATOM   2496  O   LEU L  52       9.671  -5.471  -2.218  1.00  1.70              
ATOM   2497  N   LEU L  53       9.755  -3.227  -2.351  1.00  1.85              
ATOM   2498  HN  LEU L  53       9.246  -2.371  -2.464  1.00  0.22              
ATOM   2499  CA  LEU L  53      11.191  -3.111  -2.247  1.00  2.27              
ATOM   2500  HA  LEU L  53      11.661  -4.078  -2.345  1.00  1.32              
ATOM   2501  CB  LEU L  53      11.752  -2.111  -3.290  1.00  2.17              
ATOM   2502  HB1 LEU L  53      11.269  -1.115  -3.182  1.00  1.32              
ATOM   2503  HB2 LEU L  53      12.843  -1.977  -3.110  1.00  1.32              
ATOM   2504  CG  LEU L  53      11.574  -2.539  -4.750  1.00  2.27              
ATOM   2505  HG  LEU L  53      10.490  -2.468  -5.012  1.00  1.32              
ATOM   2506  CD1 LEU L  53      12.017  -3.990  -4.972  1.00  2.06              
ATOM   2507 HD11 LEU L  53      12.106  -4.207  -6.054  1.00  1.32              
ATOM   2508 HD12 LEU L  53      13.006  -4.160  -4.499  1.00  1.32              
ATOM   2509 HD13 LEU L  53      11.286  -4.695  -4.523  1.00  1.32              
ATOM   2510  CD2 LEU L  53      12.339  -1.547  -5.644  1.00  2.06              
ATOM   2511 HD21 LEU L  53      12.321  -1.855  -6.709  1.00  1.32              
ATOM   2512 HD22 LEU L  53      11.887  -0.535  -5.573  1.00  1.32              
ATOM   2513 HD23 LEU L  53      13.401  -1.466  -5.337  1.00  1.32              
ATOM   2514  C   LEU L  53      11.537  -2.590  -0.875  1.00  2.00              
ATOM   2515  O   LEU L  53      12.098  -3.268  -0.015  1.00  1.70              
ATOM   2516  N   ILE L  54      11.178  -1.328  -0.647  1.00  1.85              
ATOM   2517  HN  ILE L  54      10.635  -0.831  -1.317  1.00  0.22              
ATOM   2518  CA  ILE L  54      11.518  -0.614   0.552  1.00  2.27              
ATOM   2519  HA  ILE L  54      12.142  -1.218   1.190  1.00  1.32              
ATOM   2520  CB  ILE L  54      12.257   0.664   0.210  1.00  2.27              
ATOM   2521  HB  ILE L  54      11.640   1.246  -0.503  1.00  1.32              
ATOM   2522  CG2 ILE L  54      12.480   1.537   1.460  1.00  2.06              
ATOM   2523 HG21 ILE L  54      12.969   2.497   1.191  1.00  1.32              
ATOM   2524 HG22 ILE L  54      11.535   1.795   1.979  1.00  1.32              
ATOM   2525 HG23 ILE L  54      13.139   0.998   2.165  1.00  1.32              
ATOM   2526  CG1 ILE L  54      13.588   0.315  -0.495  1.00  2.17              
ATOM   2527 HG11 ILE L  54      14.183  -0.363   0.157  1.00  1.32              
ATOM   2528 HG12 ILE L  54      13.379  -0.226  -1.444  1.00  1.32              
ATOM   2529  CD  ILE L  54      14.420   1.549  -0.823  1.00  2.06              
ATOM   2530  HD1 ILE L  54      15.290   1.285  -1.460  1.00  1.32              
ATOM   2531  HD2 ILE L  54      13.809   2.313  -1.351  1.00  1.32              
ATOM   2532  HD3 ILE L  54      14.803   2.006   0.112  1.00  1.32              
ATOM   2533  C   ILE L  54      10.238  -0.328   1.286  1.00  2.00              
ATOM   2534  O   ILE L  54       9.290   0.209   0.712  1.00  1.70              
ATOM   2535  N   TYR L  55      10.179  -0.688   2.574  1.00  1.85              
ATOM   2536  HN  TYR L  55      11.004  -1.059   3.013  1.00  0.22              
ATOM   2537  CA  TYR L  55       9.110  -0.289   3.455  1.00  2.27              
ATOM   2538  HA  TYR L  55       8.289   0.107   2.872  1.00  1.32              
ATOM   2539  CB  TYR L  55       8.565  -1.468   4.318  1.00  2.17              
ATOM   2540  HB1 TYR L  55       7.681  -1.141   4.904  1.00  1.32              
ATOM   2541  HB2 TYR L  55       8.244  -2.277   3.639  1.00  1.32              
ATOM   2542  CG  TYR L  55       9.565  -2.066   5.268  1.00  1.99              
ATOM   2543  CD1 TYR L  55       9.786  -1.451   6.506  1.00  1.99              
ATOM   2544  HD1 TYR L  55       9.198  -0.594   6.776  1.00  1.36              
ATOM   2545  CE1 TYR L  55      10.807  -1.889   7.350  1.00  1.99              
ATOM   2546  HE1 TYR L  55      11.073  -1.320   8.224  1.00  1.36              
ATOM   2547  CZ  TYR L  55      11.528  -3.032   7.026  1.00  1.99              
ATOM   2548  OH  TYR L  55      12.539  -3.461   7.900  1.00  1.77              
ATOM   2549  HH  TYR L  55      13.079  -4.111   7.425  1.00  0.22              
ATOM   2550  CD2 TYR L  55      10.307  -3.209   4.938  1.00  1.99              
ATOM   2551  HD2 TYR L  55      10.148  -3.682   3.983  1.00  1.36              
ATOM   2552  CE2 TYR L  55      11.267  -3.707   5.833  1.00  1.99              
ATOM   2553  HE2 TYR L  55      11.837  -4.587   5.598  1.00  1.36              
ATOM   2554  C   TYR L  55       9.623   0.838   4.326  1.00  2.00              
ATOM   2555  O   TYR L  55      10.820   0.941   4.588  1.00  1.70              
ATOM   2556  N   LYS L  56       8.720   1.703   4.826  1.00  1.85              
ATOM   2557  HN  LYS L  56       7.776   1.677   4.510  1.00  0.22              
ATOM   2558  CA  LYS L  56       9.036   2.715   5.818  1.00  2.27              
ATOM   2559  HA  LYS L  56       8.187   3.382   5.837  1.00  1.32              
ATOM   2560  CB  LYS L  56       9.181   2.046   7.210  1.00  2.17              
ATOM   2561  HB1 LYS L  56       8.260   1.452   7.404  1.00  1.32              
ATOM   2562  HB2 LYS L  56      10.037   1.334   7.149  1.00  1.32              
ATOM   2563  CG  LYS L  56       9.447   2.957   8.412  1.00  2.17              
ATOM   2564  HG1 LYS L  56       9.491   2.320   9.321  1.00  1.32              
ATOM   2565  HG2 LYS L  56      10.447   3.429   8.302  1.00  1.32              
ATOM   2566  CD  LYS L  56       8.375   4.020   8.624  1.00  2.17              
ATOM   2567  HD1 LYS L  56       8.223   4.587   7.684  1.00  1.32              
ATOM   2568  HD2 LYS L  56       7.426   3.489   8.858  1.00  1.32              
ATOM   2569  CE  LYS L  56       8.687   4.993   9.758  1.00  2.17              
ATOM   2570  HE1 LYS L  56       7.838   5.691   9.891  1.00  1.32              
ATOM   2571  HE2 LYS L  56       8.833   4.438  10.710  1.00  1.32              
ATOM   2572  NZ  LYS L  56       9.900   5.781   9.484  1.00  1.85              
ATOM   2573  HZ1 LYS L  56      10.170   6.317  10.333  1.00  0.22              
ATOM   2574  HZ2 LYS L  56      10.702   5.144   9.270  1.00  0.22              
ATOM   2575  HZ3 LYS L  56       9.796   6.471   8.709  1.00  0.22              
ATOM   2576  C   LYS L  56      10.245   3.586   5.466  1.00  2.00              
ATOM   2577  O   LYS L  56      11.296   3.525   6.105  1.00  1.70              
ATOM   2578  N   VAL L  57      10.094   4.404   4.404  1.00  1.85              
ATOM   2579  HN  VAL L  57       9.254   4.300   3.865  1.00  0.22              
ATOM   2580  CA  VAL L  57      11.072   5.348   3.875  1.00  2.27              
ATOM   2581  HA  VAL L  57      10.616   5.699   2.963  1.00  1.32              
ATOM   2582  CB  VAL L  57      11.239   6.642   4.703  1.00  2.27              
ATOM   2583  HB  VAL L  57      10.226   7.107   4.784  1.00  1.32              
ATOM   2584  CG1 VAL L  57      11.753   6.437   6.143  1.00  2.06              
ATOM   2585 HG11 VAL L  57      11.894   7.417   6.643  1.00  1.32              
ATOM   2586 HG12 VAL L  57      11.019   5.861   6.741  1.00  1.32              
ATOM   2587 HG13 VAL L  57      12.726   5.903   6.152  1.00  1.32              
ATOM   2588  CG2 VAL L  57      12.149   7.635   3.958  1.00  2.06              
ATOM   2589 HG21 VAL L  57      12.195   8.595   4.514  1.00  1.32              
ATOM   2590 HG22 VAL L  57      13.185   7.248   3.869  1.00  1.32              
ATOM   2591 HG23 VAL L  57      11.761   7.840   2.938  1.00  1.32              
ATOM   2592  C   VAL L  57      12.359   4.730   3.337  1.00  2.00              
ATOM   2593  O   VAL L  57      12.627   4.790   2.139  1.00  1.70              
ATOM   2594  N   SER L  65      13.177   4.123   4.206  1.00  1.85              
ATOM   2595  HN  SER L  65      12.859   4.028   5.154  1.00  0.22              
ATOM   2596  CA  SER L  65      14.544   3.727   3.925  1.00  2.27              
ATOM   2597  HA  SER L  65      14.805   4.032   2.927  1.00  1.32              
ATOM   2598  CB  SER L  65      15.495   4.451   4.907  1.00  2.17              
ATOM   2599  HB1 SER L  65      16.549   4.120   4.770  1.00  1.32              
ATOM   2600  HB2 SER L  65      15.448   5.541   4.681  1.00  1.32              
ATOM   2601  OG  SER L  65      15.078   4.263   6.264  1.00  1.77              
ATOM   2602  HG1 SER L  65      15.690   4.772   6.825  1.00  0.22              
ATOM   2603  C   SER L  65      14.857   2.240   3.995  1.00  2.00              
ATOM   2604  O   SER L  65      15.931   1.830   3.556  1.00  1.70              
ATOM   2605  N   ASN L  66      13.978   1.379   4.545  1.00  1.85              
ATOM   2606  HN  ASN L  66      13.035   1.660   4.729  1.00  0.22              
ATOM   2607  CA  ASN L  66      14.339   0.020   4.947  1.00  2.27              
ATOM   2608  HA  ASN L  66      15.411  -0.045   5.086  1.00  1.32              
ATOM   2609  CB  ASN L  66      13.628  -0.339   6.272  1.00  2.17              
ATOM   2610  HB1 ASN L  66      12.552  -0.072   6.212  1.00  1.32              
ATOM   2611  HB2 ASN L  66      13.705  -1.431   6.471  1.00  1.32              
ATOM   2612  CG  ASN L  66      14.251   0.351   7.472  1.00  2.00              
ATOM   2613  OD1 ASN L  66      14.850  -0.303   8.329  1.00  1.70              
ATOM   2614  ND2 ASN L  66      14.141   1.688   7.572  1.00  1.85              
ATOM   2615 HD21 ASN L  66      14.586   2.127   8.351  1.00  0.22              
ATOM   2616 HD22 ASN L  66      13.892   2.226   6.768  1.00  0.22              
ATOM   2617  C   ASN L  66      13.966  -1.071   3.938  1.00  2.00              
ATOM   2618  O   ASN L  66      12.866  -1.107   3.399  1.00  1.70              
ATOM   2619  N   ARG L  67      14.863  -2.042   3.673  1.00  1.85              
ATOM   2620  HN  ARG L  67      15.742  -2.074   4.158  1.00  0.22              
ATOM   2621  CA  ARG L  67      14.597  -3.128   2.732  1.00  2.27              
ATOM   2622  HA  ARG L  67      14.055  -2.736   1.880  1.00  1.32              
ATOM   2623  CB  ARG L  67      15.911  -3.780   2.250  1.00  2.17              
ATOM   2624  HB1 ARG L  67      16.435  -4.207   3.137  1.00  1.32              
ATOM   2625  HB2 ARG L  67      15.686  -4.626   1.559  1.00  1.32              
ATOM   2626  CG  ARG L  67      16.883  -2.833   1.538  1.00  2.17              
ATOM   2627  HG1 ARG L  67      16.439  -2.508   0.570  1.00  1.32              
ATOM   2628  HG2 ARG L  67      17.047  -1.922   2.153  1.00  1.32              
ATOM   2629  CD  ARG L  67      18.232  -3.508   1.294  1.00  2.17              
ATOM   2630  HD1 ARG L  67      18.692  -3.866   2.242  1.00  1.32              
ATOM   2631  HD2 ARG L  67      18.109  -4.385   0.615  1.00  1.32              
ATOM   2632  NE  ARG L  67      19.097  -2.496   0.622  1.00  1.85              
ATOM   2633  HE  ARG L  67      18.709  -2.040  -0.183  1.00  0.22              
ATOM   2634  CZ  ARG L  67      19.988  -1.710   1.232  1.00  2.00              
ATOM   2635  NH1 ARG L  67      20.723  -0.906   0.478  1.00  1.85              
ATOM   2636 HH11 ARG L  67      21.527  -0.516   0.922  1.00  0.22              
ATOM   2637 HH12 ARG L  67      20.873  -1.237  -0.449  1.00  0.22              
ATOM   2638  NH2 ARG L  67      20.192  -1.703   2.535  1.00  1.85              
ATOM   2639 HH21 ARG L  67      20.921  -1.131   2.920  1.00  0.22              
ATOM   2640 HH22 ARG L  67      19.771  -2.409   3.095  1.00  0.22              
ATOM   2641  C   ARG L  67      13.786  -4.276   3.328  1.00  2.00              
ATOM   2642  O   ARG L  67      13.991  -4.674   4.474  1.00  1.70              
ATOM   2643  N   PHE L  68      12.866  -4.876   2.544  1.00  1.85              
ATOM   2644  HN  PHE L  68      12.691  -4.530   1.620  1.00  0.22              
ATOM   2645  CA  PHE L  68      12.074  -6.021   2.976  1.00  2.27              
ATOM   2646  HA  PHE L  68      11.850  -5.903   4.025  1.00  1.32              
ATOM   2647  CB  PHE L  68      10.725  -5.992   2.203  1.00  2.17              
ATOM   2648  HB1 PHE L  68      10.282  -4.990   2.359  1.00  1.32              
ATOM   2649  HB2 PHE L  68      10.905  -6.110   1.116  1.00  1.32              
ATOM   2650  CG  PHE L  68       9.679  -6.991   2.631  1.00  1.99              
ATOM   2651  CD1 PHE L  68       9.084  -6.933   3.902  1.00  1.99              
ATOM   2652  HD1 PHE L  68       9.338  -6.131   4.579  1.00  1.36              
ATOM   2653  CE1 PHE L  68       8.177  -7.923   4.307  1.00  1.99              
ATOM   2654  HE1 PHE L  68       7.724  -7.877   5.288  1.00  1.36              
ATOM   2655  CZ  PHE L  68       7.854  -8.976   3.441  1.00  1.99              
ATOM   2656  HZ  PHE L  68       7.156  -9.742   3.751  1.00  1.36              
ATOM   2657  CD2 PHE L  68       9.331  -8.041   1.764  1.00  1.99              
ATOM   2658  HD2 PHE L  68       9.795  -8.103   0.790  1.00  1.36              
ATOM   2659  CE2 PHE L  68       8.430  -9.033   2.167  1.00  1.99              
ATOM   2660  HE2 PHE L  68       8.183  -9.843   1.495  1.00  1.36              
ATOM   2661  C   PHE L  68      12.785  -7.375   2.856  1.00  2.00              
ATOM   2662  O   PHE L  68      13.893  -7.508   2.340  1.00  1.70              
ATOM   2663  N   SER L  69      12.120  -8.437   3.354  1.00  1.85              
ATOM   2664  HN  SER L  69      11.211  -8.276   3.733  1.00  0.22              
ATOM   2665  CA  SER L  69      12.523  -9.833   3.291  1.00  2.27              
ATOM   2666  HA  SER L  69      13.459  -9.933   3.820  1.00  1.32              
ATOM   2667  CB  SER L  69      11.460 -10.743   3.960  1.00  2.17              
ATOM   2668  HB1 SER L  69      11.201 -10.312   4.954  1.00  1.32              
ATOM   2669  HB2 SER L  69      10.530 -10.752   3.346  1.00  1.32              
ATOM   2670  OG  SER L  69      11.940 -12.075   4.154  1.00  1.77              
ATOM   2671  HG1 SER L  69      11.166 -12.617   4.388  1.00  0.22              
ATOM   2672  C   SER L  69      12.721 -10.326   1.869  1.00  2.00              
ATOM   2673  O   SER L  69      11.781 -10.463   1.086  1.00  1.70              
ATOM   2674  N   GLY L  70      13.987 -10.567   1.485  1.00  1.85              
ATOM   2675  HN  GLY L  70      14.731 -10.432   2.141  1.00  0.22              
ATOM   2676  CA  GLY L  70      14.346 -11.011   0.140  1.00  2.17              
ATOM   2677  HA1 GLY L  70      13.558 -11.636  -0.255  1.00  1.32              
ATOM   2678  HA2 GLY L  70      15.284 -11.538   0.216  1.00  1.32              
ATOM   2679  C   GLY L  70      14.560  -9.888  -0.843  1.00  2.00              
ATOM   2680  O   GLY L  70      14.775 -10.124  -2.033  1.00  1.70              
ATOM   2681  N   VAL L  71      14.520  -8.623  -0.383  1.00  1.85              
ATOM   2682  HN  VAL L  71      14.336  -8.436   0.584  1.00  0.22              
ATOM   2683  CA  VAL L  71      14.828  -7.471  -1.216  1.00  2.27              
ATOM   2684  HA  VAL L  71      14.504  -7.694  -2.217  1.00  1.32              
ATOM   2685  CB  VAL L  71      14.076  -6.209  -0.816  1.00  2.27              
ATOM   2686  HB  VAL L  71      14.279  -5.976   0.255  1.00  1.32              
ATOM   2687  CG1 VAL L  71      14.499  -5.005  -1.688  1.00  2.06              
ATOM   2688 HG11 VAL L  71      13.920  -4.105  -1.403  1.00  1.32              
ATOM   2689 HG12 VAL L  71      15.575  -4.758  -1.559  1.00  1.32              
ATOM   2690 HG13 VAL L  71      14.308  -5.218  -2.759  1.00  1.32              
ATOM   2691  CG2 VAL L  71      12.575  -6.488  -1.000  1.00  2.06              
ATOM   2692 HG21 VAL L  71      11.973  -5.601  -0.718  1.00  1.32              
ATOM   2693 HG22 VAL L  71      12.355  -6.727  -2.060  1.00  1.32              
ATOM   2694 HG23 VAL L  71      12.243  -7.339  -0.368  1.00  1.32              
ATOM   2695  C   VAL L  71      16.330  -7.207  -1.170  1.00  2.00              
ATOM   2696  O   VAL L  71      16.873  -7.008  -0.080  1.00  1.70              
ATOM   2697  N   PRO L  72      17.061  -7.216  -2.277  1.00  1.85              
ATOM   2698  CD  PRO L  72      16.547  -7.548  -3.602  1.00  2.17              
ATOM   2699  HD1 PRO L  72      16.285  -8.631  -3.625  1.00  1.32              
ATOM   2700  HD2 PRO L  72      15.663  -6.930  -3.865  1.00  1.32              
ATOM   2701  CA  PRO L  72      18.516  -7.236  -2.232  1.00  2.27              
ATOM   2702  HA  PRO L  72      18.833  -7.978  -1.511  1.00  1.32              
ATOM   2703  CB  PRO L  72      18.920  -7.627  -3.666  1.00  2.17              
ATOM   2704  HB1 PRO L  72      19.070  -8.729  -3.703  1.00  1.32              
ATOM   2705  HB2 PRO L  72      19.847  -7.133  -4.020  1.00  1.32              
ATOM   2706  CG  PRO L  72      17.710  -7.259  -4.525  1.00  2.17              
ATOM   2707  HG1 PRO L  72      17.652  -7.850  -5.461  1.00  1.32              
ATOM   2708  HG2 PRO L  72      17.734  -6.173  -4.773  1.00  1.32              
ATOM   2709  C   PRO L  72      19.148  -5.921  -1.812  1.00  2.00              
ATOM   2710  O   PRO L  72      18.579  -4.839  -1.982  1.00  1.70              
ATOM   2711  N   ASP L  74      20.372  -6.026  -1.269  1.00  1.85              
ATOM   2712  HN  ASP L  74      20.736  -6.943  -1.083  1.00  0.22              
ATOM   2713  CA  ASP L  74      21.183  -5.005  -0.640  1.00  2.27              
ATOM   2714  HA  ASP L  74      20.622  -4.620   0.198  1.00  1.32              
ATOM   2715  CB  ASP L  74      22.469  -5.680  -0.106  1.00  2.17              
ATOM   2716  HB1 ASP L  74      23.036  -6.171  -0.922  1.00  1.32              
ATOM   2717  HB2 ASP L  74      23.120  -4.932   0.391  1.00  1.32              
ATOM   2718  CG  ASP L  74      22.097  -6.719   0.920  1.00  2.00              
ATOM   2719  OD1 ASP L  74      21.572  -7.796   0.539  1.00  1.70              
ATOM   2720  OD2 ASP L  74      22.353  -6.487   2.129  1.00  1.70              
ATOM   2721  C   ASP L  74      21.555  -3.797  -1.498  1.00  2.00              
ATOM   2722  O   ASP L  74      22.144  -2.823  -1.033  1.00  1.70              
ATOM   2723  N   ARG L  75      21.197  -3.785  -2.786  1.00  1.85              
ATOM   2724  HN  ARG L  75      20.702  -4.568  -3.153  1.00  0.22              
ATOM   2725  CA  ARG L  75      21.475  -2.677  -3.672  1.00  2.27              
ATOM   2726  HA  ARG L  75      22.429  -2.249  -3.392  1.00  1.32              
ATOM   2727  CB  ARG L  75      21.639  -3.183  -5.126  1.00  2.17              
ATOM   2728  HB1 ARG L  75      21.914  -2.320  -5.773  1.00  1.32              
ATOM   2729  HB2 ARG L  75      22.506  -3.883  -5.138  1.00  1.32              
ATOM   2730  CG  ARG L  75      20.425  -3.911  -5.733  1.00  2.17              
ATOM   2731  HG1 ARG L  75      20.163  -4.808  -5.132  1.00  1.32              
ATOM   2732  HG2 ARG L  75      19.551  -3.227  -5.719  1.00  1.32              
ATOM   2733  CD  ARG L  75      20.676  -4.349  -7.182  1.00  2.17              
ATOM   2734  HD1 ARG L  75      20.950  -3.451  -7.774  1.00  1.32              
ATOM   2735  HD2 ARG L  75      21.494  -5.105  -7.261  1.00  1.32              
ATOM   2736  NE  ARG L  75      19.404  -4.877  -7.750  1.00  1.85              
ATOM   2737  HE  ARG L  75      18.893  -4.326  -8.444  1.00  0.22              
ATOM   2738  CZ  ARG L  75      18.979  -6.130  -7.575  1.00  2.00              
ATOM   2739  NH1 ARG L  75      17.812  -6.503  -8.081  1.00  1.85              
ATOM   2740 HH11 ARG L  75      17.667  -7.476  -8.173  1.00  0.22              
ATOM   2741 HH12 ARG L  75      17.665  -5.980  -8.948  1.00  0.22              
ATOM   2742  NH2 ARG L  75      19.756  -7.059  -7.045  1.00  1.85              
ATOM   2743 HH21 ARG L  75      19.347  -7.954  -6.923  1.00  0.22              
ATOM   2744 HH22 ARG L  75      20.578  -7.205  -7.632  1.00  0.22              
ATOM   2745  C   ARG L  75      20.473  -1.523  -3.577  1.00  2.00              
ATOM   2746  O   ARG L  75      20.791  -0.411  -3.991  1.00  1.70              
ATOM   2747  N   PHE L  76      19.254  -1.735  -3.029  1.00  1.85              
ATOM   2748  HN  PHE L  76      19.005  -2.656  -2.725  1.00  0.22              
ATOM   2749  CA  PHE L  76      18.195  -0.720  -2.995  1.00  2.27              
ATOM   2750  HA  PHE L  76      18.374   0.028  -3.753  1.00  1.32              
ATOM   2751  CB  PHE L  76      16.802  -1.376  -3.220  1.00  2.17              
ATOM   2752  HB1 PHE L  76      16.637  -2.165  -2.452  1.00  1.32              
ATOM   2753  HB2 PHE L  76      15.997  -0.615  -3.129  1.00  1.32              
ATOM   2754  CG  PHE L  76      16.627  -2.018  -4.567  1.00  1.99              
ATOM   2755  CD1 PHE L  76      17.427  -1.714  -5.680  1.00  1.99              
ATOM   2756  HD1 PHE L  76      18.238  -1.007  -5.616  1.00  1.36              
ATOM   2757  CE1 PHE L  76      17.202  -2.340  -6.908  1.00  1.99              
ATOM   2758  HE1 PHE L  76      17.834  -2.120  -7.751  1.00  1.36              
ATOM   2759  CZ  PHE L  76      16.172  -3.266  -7.051  1.00  1.99              
ATOM   2760  HZ  PHE L  76      16.012  -3.742  -8.009  1.00  1.36              
ATOM   2761  CD2 PHE L  76      15.582  -2.942  -4.726  1.00  1.99              
ATOM   2762  HD2 PHE L  76      14.943  -3.162  -3.886  1.00  1.36              
ATOM   2763  CE2 PHE L  76      15.353  -3.561  -5.962  1.00  1.99              
ATOM   2764  HE2 PHE L  76      14.545  -4.261  -6.090  1.00  1.36              
ATOM   2765  C   PHE L  76      18.081   0.027  -1.673  1.00  2.00              
ATOM   2766  O   PHE L  76      17.679  -0.564  -0.678  1.00  1.70              
ATOM   2767  N   SER L  77      18.389   1.336  -1.607  1.00  1.85              
ATOM   2768  HN  SER L  77      18.705   1.830  -2.425  1.00  0.22              
ATOM   2769  CA  SER L  77      18.237   2.129  -0.382  1.00  2.27              
ATOM   2770  HA  SER L  77      17.763   1.530   0.383  1.00  1.32              
ATOM   2771  CB  SER L  77      19.590   2.614   0.196  1.00  2.17              
ATOM   2772  HB1 SER L  77      19.431   3.251   1.092  1.00  1.32              
ATOM   2773  HB2 SER L  77      20.162   1.717   0.520  1.00  1.32              
ATOM   2774  OG  SER L  77      20.376   3.331  -0.759  1.00  1.77              
ATOM   2775  HG1 SER L  77      21.306   3.338  -0.439  1.00  0.22              
ATOM   2776  C   SER L  77      17.312   3.311  -0.599  1.00  2.00              
ATOM   2777  O   SER L  77      17.124   3.750  -1.725  1.00  1.70              
ATOM   2778  N   GLY L  78      16.659   3.832   0.471  1.00  1.85              
ATOM   2779  HN  GLY L  78      16.807   3.453   1.381  1.00  0.22              
ATOM   2780  CA  GLY L  78      15.574   4.815   0.321  1.00  2.17              
ATOM   2781  HA1 GLY L  78      14.665   4.340   0.658  1.00  1.32              
ATOM   2782  HA2 GLY L  78      15.479   5.122  -0.707  1.00  1.32              
ATOM   2783  C   GLY L  78      15.733   6.059   1.162  1.00  2.00              
ATOM   2784  O   GLY L  78      14.763   6.725   1.507  1.00  1.70              
ATOM   2785  N   SER L  79      16.973   6.386   1.565  1.00  1.85              
ATOM   2786  HN  SER L  79      17.751   5.916   1.161  1.00  0.22              
ATOM   2787  CA  SER L  79      17.271   7.343   2.631  1.00  2.27              
ATOM   2788  HA  SER L  79      16.739   6.989   3.501  1.00  1.32              
ATOM   2789  CB  SER L  79      18.778   7.337   3.025  1.00  2.17              
ATOM   2790  HB1 SER L  79      18.980   8.091   3.819  1.00  1.32              
ATOM   2791  HB2 SER L  79      19.012   6.339   3.460  1.00  1.32              
ATOM   2792  OG  SER L  79      19.646   7.555   1.906  1.00  1.77              
ATOM   2793  HG1 SER L  79      19.671   8.521   1.766  1.00  0.22              
ATOM   2794  C   SER L  79      16.796   8.783   2.435  1.00  2.00              
ATOM   2795  O   SER L  79      17.319   9.546   1.624  1.00  1.70              
ATOM   2796  N   GLY L  80      15.780   9.197   3.222  1.00  1.85              
ATOM   2797  HN  GLY L  80      15.386   8.584   3.907  1.00  0.22              
ATOM   2798  CA  GLY L  80      15.148  10.500   3.074  1.00  2.17              
ATOM   2799  HA1 GLY L  80      14.372  10.377   2.338  1.00  1.32              
ATOM   2800  HA2 GLY L  80      15.878  11.238   2.785  1.00  1.32              
ATOM   2801  C   GLY L  80      14.502  10.987   4.342  1.00  2.00              
ATOM   2802  O   GLY L  80      14.318  10.230   5.296  1.00  1.70              
ATOM   2803  N   SER L  83      14.127  12.278   4.392  1.00  1.85              
ATOM   2804  HN  SER L  83      14.259  12.884   3.606  1.00  0.22              
ATOM   2805  CA  SER L  83      13.536  12.884   5.579  1.00  2.27              
ATOM   2806  HA  SER L  83      13.118  12.092   6.183  1.00  1.32              
ATOM   2807  CB  SER L  83      14.564  13.604   6.496  1.00  2.17              
ATOM   2808  HB1 SER L  83      14.057  13.981   7.413  1.00  1.32              
ATOM   2809  HB2 SER L  83      15.323  12.853   6.812  1.00  1.32              
ATOM   2810  OG  SER L  83      15.233  14.681   5.837  1.00  1.77              
ATOM   2811  HG1 SER L  83      15.917  15.019   6.445  1.00  0.22              
ATOM   2812  C   SER L  83      12.360  13.804   5.269  1.00  2.00              
ATOM   2813  O   SER L  83      12.395  14.679   4.403  1.00  1.70              
ATOM   2814  N   GLY L  84      11.239  13.602   5.997  1.00  1.85              
ATOM   2815  HN  GLY L  84      11.254  12.898   6.708  1.00  0.22              
ATOM   2816  CA  GLY L  84      10.017  14.404   5.901  1.00  2.17              
ATOM   2817  HA1 GLY L  84      10.292  15.437   6.054  1.00  1.32              
ATOM   2818  HA2 GLY L  84       9.343  14.054   6.669  1.00  1.32              
ATOM   2819  C   GLY L  84       9.227  14.359   4.609  1.00  2.00              
ATOM   2820  O   GLY L  84       8.129  13.810   4.553  1.00  1.70              
ATOM   2821  N   THR L  85       9.755  15.029   3.573  1.00  1.85              
ATOM   2822  HN  THR L  85      10.707  15.321   3.674  1.00  0.22              
ATOM   2823  CA  THR L  85       8.998  15.486   2.404  1.00  2.27              
ATOM   2824  HA  THR L  85       8.067  14.939   2.351  1.00  1.32              
ATOM   2825  CB  THR L  85       8.654  16.973   2.557  1.00  2.27              
ATOM   2826  HB  THR L  85       8.180  17.099   3.560  1.00  1.32              
ATOM   2827  OG1 THR L  85       7.724  17.437   1.590  1.00  1.77              
ATOM   2828  HG1 THR L  85       7.617  18.389   1.741  1.00  0.22              
ATOM   2829  CG2 THR L  85       9.897  17.872   2.494  1.00  2.06              
ATOM   2830 HG21 THR L  85       9.613  18.936   2.643  1.00  1.32              
ATOM   2831 HG22 THR L  85      10.626  17.596   3.283  1.00  1.32              
ATOM   2832 HG23 THR L  85      10.401  17.789   1.511  1.00  1.32              
ATOM   2833  C   THR L  85       9.710  15.208   1.080  1.00  2.00              
ATOM   2834  O   THR L  85       9.117  15.277   0.002  1.00  1.70              
ATOM   2835  N   ASP L  86      11.015  14.863   1.129  1.00  1.85              
ATOM   2836  HN  ASP L  86      11.489  14.784   1.999  1.00  0.22              
ATOM   2837  CA  ASP L  86      11.815  14.492  -0.026  1.00  2.27              
ATOM   2838  HA  ASP L  86      11.184  14.384  -0.899  1.00  1.32              
ATOM   2839  CB  ASP L  86      12.868  15.606  -0.289  1.00  2.17              
ATOM   2840  HB1 ASP L  86      12.349  16.576  -0.420  1.00  1.32              
ATOM   2841  HB2 ASP L  86      13.561  15.687   0.574  1.00  1.32              
ATOM   2842  CG  ASP L  86      13.671  15.340  -1.544  1.00  2.00              
ATOM   2843  OD1 ASP L  86      13.085  15.269  -2.653  1.00  1.70              
ATOM   2844  OD2 ASP L  86      14.916  15.239  -1.423  1.00  1.70              
ATOM   2845  C   ASP L  86      12.459  13.127   0.264  1.00  2.00              
ATOM   2846  O   ASP L  86      13.296  12.998   1.158  1.00  1.70              
ATOM   2847  N   PHE L  87      12.046  12.058  -0.441  1.00  1.85              
ATOM   2848  HN  PHE L  87      11.390  12.207  -1.182  1.00  0.22              
ATOM   2849  CA  PHE L  87      12.458  10.684  -0.183  1.00  2.27              
ATOM   2850  HA  PHE L  87      13.236  10.657   0.564  1.00  1.32              
ATOM   2851  CB  PHE L  87      11.233   9.827   0.255  1.00  2.17              
ATOM   2852  HB1 PHE L  87      10.441   9.907  -0.520  1.00  1.32              
ATOM   2853  HB2 PHE L  87      11.532   8.761   0.356  1.00  1.32              
ATOM   2854  CG  PHE L  87      10.630  10.225   1.590  1.00  1.99              
ATOM   2855  CD1 PHE L  87      11.393  10.739   2.650  1.00  1.99              
ATOM   2856  HD1 PHE L  87      12.427  10.973   2.507  1.00  1.36              
ATOM   2857  CE1 PHE L  87      10.839  10.934   3.919  1.00  1.99              
ATOM   2858  HE1 PHE L  87      11.456  11.273   4.729  1.00  1.36              
ATOM   2859  CZ  PHE L  87       9.498  10.643   4.152  1.00  1.99              
ATOM   2860  HZ  PHE L  87       9.067  10.825   5.124  1.00  1.36              
ATOM   2861  CD2 PHE L  87       9.270   9.977   1.837  1.00  1.99              
ATOM   2862  HD2 PHE L  87       8.645   9.636   1.030  1.00  1.36              
ATOM   2863  CE2 PHE L  87       8.714  10.152   3.111  1.00  1.99              
ATOM   2864  HE2 PHE L  87       7.683   9.903   3.296  1.00  1.36              
ATOM   2865  C   PHE L  87      13.072  10.100  -1.448  1.00  2.00              
ATOM   2866  O   PHE L  87      12.662  10.473  -2.543  1.00  1.70              
ATOM   2867  N   THR L  88      14.083   9.196  -1.377  1.00  1.85              
ATOM   2868  HN  THR L  88      14.425   8.831  -0.512  1.00  0.22              
ATOM   2869  CA  THR L  88      14.860   8.876  -2.587  1.00  2.27              
ATOM   2870  HA  THR L  88      14.191   8.943  -3.429  1.00  1.32              
ATOM   2871  CB  THR L  88      15.951   9.920  -2.847  1.00  2.27              
ATOM   2872  HB  THR L  88      15.436  10.900  -2.993  1.00  1.32              
ATOM   2873  OG1 THR L  88      16.728   9.655  -4.005  1.00  1.77              
ATOM   2874  HG1 THR L  88      17.259  10.445  -4.171  1.00  0.22              
ATOM   2875  CG2 THR L  88      16.916  10.049  -1.665  1.00  2.06              
ATOM   2876 HG21 THR L  88      17.659  10.841  -1.881  1.00  1.32              
ATOM   2877 HG22 THR L  88      16.376  10.329  -0.738  1.00  1.32              
ATOM   2878 HG23 THR L  88      17.458   9.097  -1.487  1.00  1.32              
ATOM   2879  C   THR L  88      15.400   7.445  -2.669  1.00  2.00              
ATOM   2880  O   THR L  88      16.183   6.996  -1.838  1.00  1.70              
ATOM   2881  N   LEU L  89      14.971   6.694  -3.714  1.00  1.85              
ATOM   2882  HN  LEU L  89      14.478   7.184  -4.436  1.00  0.22              
ATOM   2883  CA  LEU L  89      15.312   5.308  -4.020  1.00  2.27              
ATOM   2884  HA  LEU L  89      15.461   4.772  -3.095  1.00  1.32              
ATOM   2885  CB  LEU L  89      14.192   4.603  -4.852  1.00  2.17              
ATOM   2886  HB1 LEU L  89      13.278   4.644  -4.225  1.00  1.32              
ATOM   2887  HB2 LEU L  89      13.996   5.219  -5.752  1.00  1.32              
ATOM   2888  CG  LEU L  89      14.330   3.118  -5.313  1.00  2.27              
ATOM   2889  HG  LEU L  89      13.363   2.890  -5.833  1.00  1.32              
ATOM   2890  CD1 LEU L  89      14.426   2.138  -4.145  1.00  2.06              
ATOM   2891 HD11 LEU L  89      14.451   1.091  -4.518  1.00  1.32              
ATOM   2892 HD12 LEU L  89      15.348   2.322  -3.553  1.00  1.32              
ATOM   2893 HD13 LEU L  89      13.542   2.253  -3.483  1.00  1.32              
ATOM   2894  CD2 LEU L  89      15.437   2.814  -6.337  1.00  2.06              
ATOM   2895 HD21 LEU L  89      15.354   1.773  -6.693  1.00  1.32              
ATOM   2896 HD22 LEU L  89      15.380   3.508  -7.204  1.00  1.32              
ATOM   2897 HD23 LEU L  89      16.439   2.906  -5.873  1.00  1.32              
ATOM   2898  C   LEU L  89      16.590   5.278  -4.817  1.00  2.00              
ATOM   2899  O   LEU L  89      16.645   5.720  -5.964  1.00  1.70              
ATOM   2900  N   LYS L  90      17.652   4.722  -4.230  1.00  1.85              
ATOM   2901  HN  LYS L  90      17.561   4.381  -3.288  1.00  0.22              
ATOM   2902  CA  LYS L  90      18.933   4.566  -4.867  1.00  2.27              
ATOM   2903  HA  LYS L  90      18.950   5.095  -5.808  1.00  1.32              
ATOM   2904  CB  LYS L  90      20.043   5.128  -3.962  1.00  2.17              
ATOM   2905  HB1 LYS L  90      19.977   4.622  -2.973  1.00  1.32              
ATOM   2906  HB2 LYS L  90      21.038   4.904  -4.400  1.00  1.32              
ATOM   2907  CG  LYS L  90      19.922   6.649  -3.786  1.00  2.17              
ATOM   2908  HG1 LYS L  90      19.999   7.124  -4.792  1.00  1.32              
ATOM   2909  HG2 LYS L  90      18.919   6.913  -3.379  1.00  1.32              
ATOM   2910  CD  LYS L  90      21.014   7.217  -2.871  1.00  2.17              
ATOM   2911  HD1 LYS L  90      21.998   6.820  -3.209  1.00  1.32              
ATOM   2912  HD2 LYS L  90      21.032   8.322  -3.003  1.00  1.32              
ATOM   2913  CE  LYS L  90      20.794   6.900  -1.388  1.00  2.17              
ATOM   2914  HE1 LYS L  90      19.866   7.389  -1.019  1.00  1.32              
ATOM   2915  HE2 LYS L  90      20.716   5.807  -1.217  1.00  1.32              
ATOM   2916  NZ  LYS L  90      21.933   7.409  -0.606  1.00  1.85              
ATOM   2917  HZ1 LYS L  90      21.786   7.268   0.416  1.00  0.22              
ATOM   2918  HZ2 LYS L  90      22.822   6.942  -0.879  1.00  0.22              
ATOM   2919  HZ3 LYS L  90      22.060   8.432  -0.781  1.00  0.22              
ATOM   2920  C   LYS L  90      19.213   3.106  -5.150  1.00  2.00              
ATOM   2921  O   LYS L  90      19.156   2.257  -4.262  1.00  1.70              
ATOM   2922  N   ILE L  91      19.543   2.780  -6.409  1.00  1.85              
ATOM   2923  HN  ILE L  91      19.572   3.490  -7.115  1.00  0.22              
ATOM   2924  CA  ILE L  91      20.024   1.465  -6.786  1.00  2.27              
ATOM   2925  HA  ILE L  91      19.857   0.759  -5.986  1.00  1.32              
ATOM   2926  CB  ILE L  91      19.417   0.914  -8.074  1.00  2.27              
ATOM   2927  HB  ILE L  91      19.755   1.524  -8.946  1.00  1.32              
ATOM   2928  CG2 ILE L  91      19.969  -0.522  -8.258  1.00  2.06              
ATOM   2929 HG21 ILE L  91      19.416  -1.092  -9.030  1.00  1.32              
ATOM   2930 HG22 ILE L  91      21.025  -0.489  -8.593  1.00  1.32              
ATOM   2931 HG23 ILE L  91      19.914  -1.097  -7.311  1.00  1.32              
ATOM   2932  CG1 ILE L  91      17.871   1.000  -8.061  1.00  2.17              
ATOM   2933 HG11 ILE L  91      17.483   0.456  -7.176  1.00  1.32              
ATOM   2934 HG12 ILE L  91      17.557   2.064  -7.953  1.00  1.32              
ATOM   2935  CD  ILE L  91      17.227   0.443  -9.334  1.00  2.06              
ATOM   2936  HD1 ILE L  91      16.129   0.579  -9.307  1.00  1.32              
ATOM   2937  HD2 ILE L  91      17.614   0.966 -10.234  1.00  1.32              
ATOM   2938  HD3 ILE L  91      17.431  -0.642  -9.458  1.00  1.32              
ATOM   2939  C   ILE L  91      21.504   1.587  -7.024  1.00  2.00              
ATOM   2940  O   ILE L  91      21.916   2.357  -7.883  1.00  1.70              
ATOM   2941  N   SER L  92      22.355   0.841  -6.299  1.00  1.85              
ATOM   2942  HN  SER L  92      22.029   0.266  -5.546  1.00  0.22              
ATOM   2943  CA  SER L  92      23.799   0.903  -6.518  1.00  2.27              
ATOM   2944  HA  SER L  92      24.082   1.937  -6.661  1.00  1.32              
ATOM   2945  CB  SER L  92      24.605   0.377  -5.301  1.00  2.17              
ATOM   2946  HB1 SER L  92      25.698   0.451  -5.504  1.00  1.32              
ATOM   2947  HB2 SER L  92      24.378   1.027  -4.428  1.00  1.32              
ATOM   2948  OG  SER L  92      24.254  -0.968  -4.965  1.00  1.77              
ATOM   2949  HG1 SER L  92      24.880  -1.254  -4.274  1.00  0.22              
ATOM   2950  C   SER L  92      24.275   0.165  -7.762  1.00  2.00              
ATOM   2951  O   SER L  92      25.260   0.549  -8.387  1.00  1.70              
ATOM   2952  N   ARG L  93      23.600  -0.932  -8.140  1.00  1.85              
ATOM   2953  HN  ARG L  93      22.819  -1.216  -7.598  1.00  0.22              
ATOM   2954  CA  ARG L  93      24.024  -1.802  -9.219  1.00  2.27              
ATOM   2955  HA  ARG L  93      24.614  -1.247  -9.938  1.00  1.32              
ATOM   2956  CB  ARG L  93      24.853  -2.951  -8.561  1.00  2.17              
ATOM   2957  HB1 ARG L  93      25.686  -2.481  -7.992  1.00  1.32              
ATOM   2958  HB2 ARG L  93      24.203  -3.459  -7.812  1.00  1.32              
ATOM   2959  CG  ARG L  93      25.446  -4.038  -9.482  1.00  2.17              
ATOM   2960  HG1 ARG L  93      25.875  -4.854  -8.858  1.00  1.32              
ATOM   2961  HG2 ARG L  93      24.619  -4.498 -10.070  1.00  1.32              
ATOM   2962  CD  ARG L  93      26.518  -3.538 -10.449  1.00  2.17              
ATOM   2963  HD1 ARG L  93      26.760  -4.328 -11.199  1.00  1.32              
ATOM   2964  HD2 ARG L  93      26.136  -2.636 -10.964  1.00  1.32              
ATOM   2965  NE  ARG L  93      27.749  -3.187  -9.672  1.00  1.85              
ATOM   2966  HE  ARG L  93      27.925  -3.676  -8.810  1.00  0.22              
ATOM   2967  CZ  ARG L  93      28.797  -2.575 -10.241  1.00  2.00              
ATOM   2968  NH1 ARG L  93      29.936  -2.468  -9.572  1.00  1.85              
ATOM   2969 HH11 ARG L  93      30.682  -1.927  -9.968  1.00  0.22              
ATOM   2970 HH12 ARG L  93      29.937  -2.651  -8.586  1.00  0.22              
ATOM   2971  NH2 ARG L  93      28.733  -2.058 -11.462  1.00  1.85              
ATOM   2972 HH21 ARG L  93      29.534  -1.553 -11.792  1.00  0.22              
ATOM   2973 HH22 ARG L  93      27.837  -1.813 -11.821  1.00  0.22              
ATOM   2974  C   ARG L  93      22.813  -2.374  -9.957  1.00  2.00              
ATOM   2975  O   ARG L  93      22.329  -3.436  -9.594  1.00  1.70              
ATOM   2976  N   VAL L  94      22.264  -1.714 -11.003  1.00  1.85              
ATOM   2977  HN  VAL L  94      22.602  -0.814 -11.291  1.00  0.22              
ATOM   2978  CA  VAL L  94      21.066  -2.219 -11.693  1.00  2.27              
ATOM   2979  HA  VAL L  94      20.324  -2.448 -10.938  1.00  1.32              
ATOM   2980  CB  VAL L  94      20.445  -1.177 -12.628  1.00  2.27              
ATOM   2981  HB  VAL L  94      21.219  -0.783 -13.325  1.00  1.32              
ATOM   2982  CG1 VAL L  94      19.270  -1.749 -13.449  1.00  2.06              
ATOM   2983 HG11 VAL L  94      18.775  -0.947 -14.036  1.00  1.32              
ATOM   2984 HG12 VAL L  94      19.596  -2.537 -14.161  1.00  1.32              
ATOM   2985 HG13 VAL L  94      18.514  -2.175 -12.766  1.00  1.32              
ATOM   2986  CG2 VAL L  94      19.894  -0.044 -11.751  1.00  2.06              
ATOM   2987 HG21 VAL L  94      19.293   0.663 -12.357  1.00  1.32              
ATOM   2988 HG22 VAL L  94      19.210  -0.477 -10.995  1.00  1.32              
ATOM   2989 HG23 VAL L  94      20.706   0.512 -11.238  1.00  1.32              
ATOM   2990  C   VAL L  94      21.289  -3.521 -12.458  1.00  2.00              
ATOM   2991  O   VAL L  94      22.132  -3.613 -13.349  1.00  1.70              
ATOM   2992  N   GLU L  95      20.528  -4.577 -12.120  1.00  1.85              
ATOM   2993  HN  GLU L  95      19.862  -4.505 -11.376  1.00  0.22              
ATOM   2994  CA  GLU L  95      20.587  -5.874 -12.759  1.00  2.27              
ATOM   2995  HA  GLU L  95      21.467  -5.936 -13.383  1.00  1.32              
ATOM   2996  CB  GLU L  95      20.690  -6.967 -11.668  1.00  2.17              
ATOM   2997  HB1 GLU L  95      19.785  -6.929 -11.020  1.00  1.32              
ATOM   2998  HB2 GLU L  95      20.744  -7.974 -12.133  1.00  1.32              
ATOM   2999  CG  GLU L  95      21.954  -6.743 -10.795  1.00  2.17              
ATOM   3000  HG1 GLU L  95      22.841  -6.695 -11.465  1.00  1.32              
ATOM   3001  HG2 GLU L  95      21.866  -5.786 -10.240  1.00  1.32              
ATOM   3002  CD  GLU L  95      22.227  -7.823  -9.774  1.00  2.00              
ATOM   3003  OE1 GLU L  95      21.548  -7.902  -8.722  1.00  1.70              
ATOM   3004  OE2 GLU L  95      23.183  -8.608 -10.006  1.00  1.70              
ATOM   3005  C   GLU L  95      19.387  -6.055 -13.680  1.00  2.00              
ATOM   3006  O   GLU L  95      18.570  -5.157 -13.848  1.00  1.70              
ATOM   3007  N   ALA L  96      19.244  -7.215 -14.357  1.00  1.85              
ATOM   3008  HN  ALA L  96      19.911  -7.951 -14.262  1.00  0.22              
ATOM   3009  CA  ALA L  96      18.160  -7.418 -15.308  1.00  2.27              
ATOM   3010  HA  ALA L  96      18.049  -6.518 -15.898  1.00  1.32              
ATOM   3011  CB  ALA L  96      18.508  -8.568 -16.274  1.00  2.06              
ATOM   3012  HB1 ALA L  96      19.457  -8.342 -16.805  1.00  1.32              
ATOM   3013  HB2 ALA L  96      18.629  -9.524 -15.723  1.00  1.32              
ATOM   3014  HB3 ALA L  96      17.707  -8.696 -17.036  1.00  1.32              
ATOM   3015  C   ALA L  96      16.798  -7.666 -14.656  1.00  2.00              
ATOM   3016  O   ALA L  96      15.754  -7.522 -15.293  1.00  1.70              
ATOM   3017  N   GLU L  97      16.773  -8.013 -13.355  1.00  1.85              
ATOM   3018  HN  GLU L  97      17.634  -8.119 -12.866  1.00  0.22              
ATOM   3019  CA  GLU L  97      15.557  -8.144 -12.573  1.00  2.27              
ATOM   3020  HA  GLU L  97      14.852  -8.757 -13.118  1.00  1.32              
ATOM   3021  CB  GLU L  97      15.867  -8.793 -11.207  1.00  2.17              
ATOM   3022  HB1 GLU L  97      16.685  -8.226 -10.703  1.00  1.32              
ATOM   3023  HB2 GLU L  97      14.966  -8.719 -10.558  1.00  1.32              
ATOM   3024  CG  GLU L  97      16.277 -10.278 -11.288  1.00  2.17              
ATOM   3025  HG1 GLU L  97      15.585 -10.836 -11.947  1.00  1.32              
ATOM   3026  HG2 GLU L  97      17.307 -10.378 -11.690  1.00  1.32              
ATOM   3027  CD  GLU L  97      16.245 -10.920  -9.916  1.00  2.00              
ATOM   3028  OE1 GLU L  97      16.947 -10.421  -9.002  1.00  1.70              
ATOM   3029  OE2 GLU L  97      15.496 -11.913  -9.732  1.00  1.70              
ATOM   3030  C   GLU L  97      14.876  -6.808 -12.299  1.00  2.00              
ATOM   3031  O   GLU L  97      13.661  -6.667 -12.389  1.00  1.70              
ATOM   3032  N   ASP L  98      15.668  -5.793 -11.946  1.00  1.85              
ATOM   3033  HN  ASP L  98      16.650  -5.956 -11.792  1.00  0.22              
ATOM   3034  CA  ASP L  98      15.323  -4.428 -11.606  1.00  2.27              
ATOM   3035  HA  ASP L  98      14.797  -4.418 -10.663  1.00  1.32              
ATOM   3036  CB  ASP L  98      16.645  -3.626 -11.492  1.00  2.17              
ATOM   3037  HB1 ASP L  98      17.152  -3.644 -12.478  1.00  1.32              
ATOM   3038  HB2 ASP L  98      16.441  -2.570 -11.213  1.00  1.32              
ATOM   3039  CG  ASP L  98      17.611  -4.209 -10.486  1.00  2.00              
ATOM   3040  OD1 ASP L  98      17.797  -5.450 -10.441  1.00  1.70              
ATOM   3041  OD2 ASP L  98      18.216  -3.432  -9.710  1.00  1.70              
ATOM   3042  C   ASP L  98      14.443  -3.728 -12.630  1.00  2.00              
ATOM   3043  O   ASP L  98      13.654  -2.844 -12.317  1.00  1.70              
ATOM   3044  N   LEU L  99      14.562  -4.112 -13.907  1.00  1.85              
ATOM   3045  HN  LEU L  99      15.198  -4.844 -14.125  1.00  0.22              
ATOM   3046  CA  LEU L  99      13.853  -3.475 -14.994  1.00  2.27              
ATOM   3047  HA  LEU L  99      14.073  -2.419 -14.939  1.00  1.32              
ATOM   3048  CB  LEU L  99      14.361  -4.016 -16.358  1.00  2.17              
ATOM   3049  HB1 LEU L  99      14.484  -5.118 -16.263  1.00  1.32              
ATOM   3050  HB2 LEU L  99      13.586  -3.834 -17.137  1.00  1.32              
ATOM   3051  CG  LEU L  99      15.689  -3.405 -16.880  1.00  2.27              
ATOM   3052  HG  LEU L  99      15.945  -3.955 -17.819  1.00  1.32              
ATOM   3053  CD1 LEU L  99      16.891  -3.522 -15.937  1.00  2.06              
ATOM   3054 HD11 LEU L  99      17.808  -3.123 -16.421  1.00  1.32              
ATOM   3055 HD12 LEU L  99      16.725  -2.931 -15.010  1.00  1.32              
ATOM   3056 HD13 LEU L  99      17.064  -4.579 -15.654  1.00  1.32              
ATOM   3057  CD2 LEU L  99      15.509  -1.936 -17.248  1.00  2.06              
ATOM   3058 HD21 LEU L  99      16.433  -1.534 -17.714  1.00  1.32              
ATOM   3059 HD22 LEU L  99      14.662  -1.832 -17.957  1.00  1.32              
ATOM   3060 HD23 LEU L  99      15.289  -1.328 -16.345  1.00  1.32              
ATOM   3061  C   LEU L  99      12.327  -3.584 -14.855  1.00  2.00              
ATOM   3062  O   LEU L  99      11.720  -4.657 -14.826  1.00  1.70              
ATOM   3063  N   GLY L 100      11.657  -2.428 -14.718  1.00  1.85              
ATOM   3064  HN  GLY L 100      12.135  -1.552 -14.769  1.00  0.22              
ATOM   3065  CA  GLY L 100      10.264  -2.397 -14.321  1.00  2.17              
ATOM   3066  HA1 GLY L 100      10.175  -2.948 -13.394  1.00  1.32              
ATOM   3067  HA2 GLY L 100       9.667  -2.798 -15.123  1.00  1.32              
ATOM   3068  C   GLY L 100       9.795  -1.000 -14.040  1.00  2.00              
ATOM   3069  O   GLY L 100      10.533  -0.029 -14.165  1.00  1.70              
ATOM   3070  N   ILE L 101       8.528  -0.852 -13.626  1.00  1.85              
ATOM   3071  HN  ILE L 101       7.966  -1.670 -13.477  1.00  0.22              
ATOM   3072  CA  ILE L 101       7.990   0.423 -13.179  1.00  2.27              
ATOM   3073  HA  ILE L 101       8.569   1.227 -13.605  1.00  1.32              
ATOM   3074  CB  ILE L 101       6.536   0.664 -13.563  1.00  2.27              
ATOM   3075  HB  ILE L 101       5.893  -0.126 -13.109  1.00  1.32              
ATOM   3076  CG2 ILE L 101       6.103   2.048 -13.027  1.00  2.06              
ATOM   3077 HG21 ILE L 101       5.095   2.315 -13.401  1.00  1.32              
ATOM   3078 HG22 ILE L 101       6.054   2.064 -11.918  1.00  1.32              
ATOM   3079 HG23 ILE L 101       6.813   2.834 -13.363  1.00  1.32              
ATOM   3080  CG1 ILE L 101       6.369   0.590 -15.096  1.00  2.17              
ATOM   3081 HG11 ILE L 101       6.919   1.440 -15.554  1.00  1.32              
ATOM   3082 HG12 ILE L 101       6.830  -0.351 -15.472  1.00  1.32              
ATOM   3083  CD  ILE L 101       4.906   0.618 -15.545  1.00  2.06              
ATOM   3084  HD1 ILE L 101       4.828   0.484 -16.644  1.00  1.32              
ATOM   3085  HD2 ILE L 101       4.340  -0.206 -15.058  1.00  1.32              
ATOM   3086  HD3 ILE L 101       4.419   1.579 -15.276  1.00  1.32              
ATOM   3087  C   ILE L 101       8.138   0.513 -11.681  1.00  2.00              
ATOM   3088  O   ILE L 101       7.658  -0.340 -10.935  1.00  1.70              
ATOM   3089  N   TYR L 102       8.834   1.548 -11.190  1.00  1.85              
ATOM   3090  HN  TYR L 102       9.207   2.244 -11.812  1.00  0.22              
ATOM   3091  CA  TYR L 102       8.984   1.776  -9.774  1.00  2.27              
ATOM   3092  HA  TYR L 102       8.734   0.878  -9.229  1.00  1.32              
ATOM   3093  CB  TYR L 102      10.417   2.223  -9.359  1.00  2.17              
ATOM   3094  HB1 TYR L 102      10.777   3.020 -10.041  1.00  1.32              
ATOM   3095  HB2 TYR L 102      10.383   2.621  -8.319  1.00  1.32              
ATOM   3096  CG  TYR L 102      11.452   1.111  -9.347  1.00  1.99              
ATOM   3097  CD1 TYR L 102      11.346  -0.089 -10.079  1.00  1.99              
ATOM   3098  HD1 TYR L 102      10.500  -0.314 -10.702  1.00  1.36              
ATOM   3099  CE1 TYR L 102      12.365  -1.045 -10.038  1.00  1.99              
ATOM   3100  HE1 TYR L 102      12.287  -1.942 -10.628  1.00  1.36              
ATOM   3101  CZ  TYR L 102      13.488  -0.853  -9.241  1.00  1.99              
ATOM   3102  OH  TYR L 102      14.488  -1.843  -9.208  1.00  1.77              
ATOM   3103  HH  TYR L 102      15.257  -1.493  -8.750  1.00  0.22              
ATOM   3104  CD2 TYR L 102      12.603   1.293  -8.555  1.00  1.99              
ATOM   3105  HD2 TYR L 102      12.711   2.192  -7.970  1.00  1.36              
ATOM   3106  CE2 TYR L 102      13.606   0.315  -8.493  1.00  1.99              
ATOM   3107  HE2 TYR L 102      14.475   0.454  -7.878  1.00  1.36              
ATOM   3108  C   TYR L 102       7.980   2.835  -9.365  1.00  2.00              
ATOM   3109  O   TYR L 102       7.891   3.907  -9.964  1.00  1.70              
ATOM   3110  N   TYR L 103       7.193   2.551  -8.317  1.00  1.85              
ATOM   3111  HN  TYR L 103       7.308   1.674  -7.842  1.00  0.22              
ATOM   3112  CA  TYR L 103       6.219   3.475  -7.768  1.00  2.27              
ATOM   3113  HA  TYR L 103       6.230   4.411  -8.312  1.00  1.32              
ATOM   3114  CB  TYR L 103       4.777   2.895  -7.744  1.00  2.17              
ATOM   3115  HB1 TYR L 103       4.762   1.929  -7.197  1.00  1.32              
ATOM   3116  HB2 TYR L 103       4.084   3.597  -7.229  1.00  1.32              
ATOM   3117  CG  TYR L 103       4.223   2.679  -9.124  1.00  1.99              
ATOM   3118  CD1 TYR L 103       3.986   3.771  -9.976  1.00  1.99              
ATOM   3119  HD1 TYR L 103       4.238   4.773  -9.660  1.00  1.36              
ATOM   3120  CE1 TYR L 103       3.393   3.578 -11.233  1.00  1.99              
ATOM   3121  HE1 TYR L 103       3.210   4.423 -11.884  1.00  1.36              
ATOM   3122  CZ  TYR L 103       3.041   2.291 -11.648  1.00  1.99              
ATOM   3123  OH  TYR L 103       2.469   2.095 -12.920  1.00  1.77              
ATOM   3124  HH  TYR L 103       2.218   1.164 -12.973  1.00  0.22              
ATOM   3125  CD2 TYR L 103       3.864   1.388  -9.554  1.00  1.99              
ATOM   3126  HD2 TYR L 103       4.012   0.542  -8.899  1.00  1.36              
ATOM   3127  CE2 TYR L 103       3.283   1.193 -10.816  1.00  1.99              
ATOM   3128  HE2 TYR L 103       3.004   0.199 -11.138  1.00  1.36              
ATOM   3129  C   TYR L 103       6.588   3.789  -6.332  1.00  2.00              
ATOM   3130  O   TYR L 103       6.983   2.917  -5.560  1.00  1.70              
ATOM   3131  N   CYS L 104       6.454   5.053  -5.917  1.00  1.85              
ATOM   3132  HN  CYS L 104       6.244   5.799  -6.553  1.00  0.22              
ATOM   3133  CA  CYS L 104       6.455   5.393  -4.509  1.00  2.27              
ATOM   3134  HA  CYS L 104       7.010   4.663  -3.933  1.00  1.32              
ATOM   3135  CB  CYS L 104       7.074   6.784  -4.277  1.00  2.17              
ATOM   3136  HB1 CYS L 104       7.072   7.018  -3.190  1.00  1.32              
ATOM   3137  HB2 CYS L 104       8.140   6.705  -4.589  1.00  1.32              
ATOM   3138  SG  CYS L 104       6.241   8.116  -5.227  1.00  2.00              
ATOM   3139  HG1 CYS L 104       7.096   9.075  -4.892  1.00  0.45              
ATOM   3140  C   CYS L 104       5.038   5.422  -3.991  1.00  2.00              
ATOM   3141  O   CYS L 104       4.113   5.699  -4.749  1.00  1.70              
ATOM   3142  N   PHE L 105       4.841   5.148  -2.699  1.00  1.85              
ATOM   3143  HN  PHE L 105       5.582   4.752  -2.147  1.00  0.22              
ATOM   3144  CA  PHE L 105       3.574   5.262  -2.019  1.00  2.27              
ATOM   3145  HA  PHE L 105       2.804   5.633  -2.681  1.00  1.32              
ATOM   3146  CB  PHE L 105       3.205   3.874  -1.456  1.00  2.17              
ATOM   3147  HB1 PHE L 105       3.150   3.138  -2.282  1.00  1.32              
ATOM   3148  HB2 PHE L 105       4.013   3.539  -0.775  1.00  1.32              
ATOM   3149  CG  PHE L 105       1.900   3.836  -0.704  1.00  1.99              
ATOM   3150  CD1 PHE L 105       0.682   4.229  -1.282  1.00  1.99              
ATOM   3151  HD1 PHE L 105       0.661   4.651  -2.273  1.00  1.36              
ATOM   3152  CE1 PHE L 105      -0.523   4.052  -0.593  1.00  1.99              
ATOM   3153  HE1 PHE L 105      -1.458   4.327  -1.060  1.00  1.36              
ATOM   3154  CZ  PHE L 105      -0.506   3.546   0.712  1.00  1.99              
ATOM   3155  HZ  PHE L 105      -1.429   3.413   1.256  1.00  1.36              
ATOM   3156  CD2 PHE L 105       1.902   3.399   0.626  1.00  1.99              
ATOM   3157  HD2 PHE L 105       2.836   3.161   1.104  1.00  1.36              
ATOM   3158  CE2 PHE L 105       0.711   3.263   1.337  1.00  1.99              
ATOM   3159  HE2 PHE L 105       0.743   2.915   2.360  1.00  1.36              
ATOM   3160  C   PHE L 105       3.699   6.203  -0.844  1.00  2.00              
ATOM   3161  O   PHE L 105       4.464   5.947   0.081  1.00  1.70              
ATOM   3162  N   GLN L 106       2.891   7.270  -0.810  1.00  1.85              
ATOM   3163  HN  GLN L 106       2.240   7.417  -1.564  1.00  0.22              
ATOM   3164  CA  GLN L 106       2.635   7.984   0.420  1.00  2.27              
ATOM   3165  HA  GLN L 106       3.524   7.999   1.038  1.00  1.32              
ATOM   3166  CB  GLN L 106       2.153   9.424   0.151  1.00  2.17              
ATOM   3167  HB1 GLN L 106       2.948   9.882  -0.465  1.00  1.32              
ATOM   3168  HB2 GLN L 106       1.234   9.424  -0.475  1.00  1.32              
ATOM   3169  CG  GLN L 106       2.024  10.319   1.409  1.00  2.17              
ATOM   3170  HG1 GLN L 106       2.822  10.041   2.131  1.00  1.32              
ATOM   3171  HG2 GLN L 106       2.189  11.379   1.127  1.00  1.32              
ATOM   3172  CD  GLN L 106       0.706  10.276   2.183  1.00  2.00              
ATOM   3173  OE1 GLN L 106       0.703  10.595   3.372  1.00  1.70              
ATOM   3174  NE2 GLN L 106      -0.426   9.937   1.539  1.00  1.85              
ATOM   3175 HE21 GLN L 106      -1.243   9.761   2.094  1.00  0.22              
ATOM   3176 HE22 GLN L 106      -0.394   9.770   0.556  1.00  0.22              
ATOM   3177  C   GLN L 106       1.546   7.254   1.151  1.00  2.00              
ATOM   3178  O   GLN L 106       0.438   7.120   0.636  1.00  1.70              
ATOM   3179  N   GLY L 107       1.832   6.750   2.361  1.00  1.85              
ATOM   3180  HN  GLY L 107       2.765   6.804   2.728  1.00  0.22              
ATOM   3181  CA  GLY L 107       0.866   5.996   3.141  1.00  2.17              
ATOM   3182  HA1 GLY L 107       1.418   5.249   3.692  1.00  1.32              
ATOM   3183  HA2 GLY L 107       0.115   5.571   2.491  1.00  1.32              
ATOM   3184  C   GLY L 107       0.128   6.809   4.147  1.00  2.00              
ATOM   3185  O   GLY L 107      -1.062   6.590   4.362  1.00  1.70              
ATOM   3186  N   SER L 108       0.845   7.698   4.851  1.00  1.85              
ATOM   3187  HN  SER L 108       1.816   7.803   4.652  1.00  0.22              
ATOM   3188  CA  SER L 108       0.414   8.456   6.025  1.00  2.27              
ATOM   3189  HA  SER L 108       0.423   7.757   6.850  1.00  1.32              
ATOM   3190  CB  SER L 108       1.461   9.547   6.384  1.00  2.17              
ATOM   3191  HB1 SER L 108       1.567  10.274   5.552  1.00  1.32              
ATOM   3192  HB2 SER L 108       1.140  10.113   7.284  1.00  1.32              
ATOM   3193  OG  SER L 108       2.736   8.943   6.643  1.00  1.77              
ATOM   3194  HG1 SER L 108       3.293   9.659   7.010  1.00  0.22              
ATOM   3195  C   SER L 108      -1.011   9.023   6.018  1.00  2.00              
ATOM   3196  O   SER L 108      -1.883   8.513   6.722  1.00  1.70              
ATOM   3197  N   LEU L 109      -1.321  10.069   5.224  1.00  1.85              
ATOM   3198  HN  LEU L 109      -0.615  10.432   4.609  1.00  0.22              
ATOM   3199  CA  LEU L 109      -2.686  10.589   5.114  1.00  2.27              
ATOM   3200  HA  LEU L 109      -3.186  10.447   6.063  1.00  1.32              
ATOM   3201  CB  LEU L 109      -2.766  12.097   4.741  1.00  2.17              
ATOM   3202  HB1 LEU L 109      -2.105  12.279   3.870  1.00  1.32              
ATOM   3203  HB2 LEU L 109      -3.803  12.361   4.432  1.00  1.32              
ATOM   3204  CG  LEU L 109      -2.387  13.062   5.887  1.00  2.27              
ATOM   3205  HG  LEU L 109      -1.355  12.809   6.229  1.00  1.32              
ATOM   3206  CD1 LEU L 109      -3.342  12.954   7.088  1.00  2.06              
ATOM   3207 HD11 LEU L 109      -3.054  13.684   7.874  1.00  1.32              
ATOM   3208 HD12 LEU L 109      -4.384  13.176   6.772  1.00  1.32              
ATOM   3209 HD13 LEU L 109      -3.326  11.942   7.540  1.00  1.32              
ATOM   3210  CD2 LEU L 109      -2.404  14.514   5.390  1.00  2.06              
ATOM   3211 HD21 LEU L 109      -2.077  15.204   6.196  1.00  1.32              
ATOM   3212 HD22 LEU L 109      -1.730  14.648   4.520  1.00  1.32              
ATOM   3213 HD23 LEU L 109      -3.434  14.794   5.079  1.00  1.32              
ATOM   3214  C   LEU L 109      -3.532   9.836   4.100  1.00  2.00              
ATOM   3215  O   LEU L 109      -3.091   9.514   2.997  1.00  1.70              
ATOM   3216  N   VAL L 114      -4.810   9.584   4.465  1.00  1.85              
ATOM   3217  HN  VAL L 114      -5.114   9.846   5.380  1.00  0.22              
ATOM   3218  CA  VAL L 114      -5.831   8.966   3.627  1.00  2.27              
ATOM   3219  HA  VAL L 114      -5.335   8.272   2.976  1.00  1.32              
ATOM   3220  CB  VAL L 114      -6.836   8.193   4.492  1.00  2.27              
ATOM   3221  HB  VAL L 114      -7.286   8.899   5.230  1.00  1.32              
ATOM   3222  CG1 VAL L 114      -7.980   7.544   3.681  1.00  2.06              
ATOM   3223 HG11 VAL L 114      -8.669   7.008   4.369  1.00  1.32              
ATOM   3224 HG12 VAL L 114      -8.577   8.301   3.132  1.00  1.32              
ATOM   3225 HG13 VAL L 114      -7.578   6.802   2.960  1.00  1.32              
ATOM   3226  CG2 VAL L 114      -6.081   7.089   5.257  1.00  2.06              
ATOM   3227 HG21 VAL L 114      -6.790   6.501   5.877  1.00  1.32              
ATOM   3228 HG22 VAL L 114      -5.581   6.395   4.549  1.00  1.32              
ATOM   3229 HG23 VAL L 114      -5.310   7.513   5.934  1.00  1.32              
ATOM   3230  C   VAL L 114      -6.547  10.031   2.784  1.00  2.00              
ATOM   3231  O   VAL L 114      -6.793  11.118   3.314  1.00  1.70              
ATOM   3232  N   PRO L 115      -6.912   9.848   1.510  1.00  1.85              
ATOM   3233  CD  PRO L 115      -7.457  10.974   0.749  1.00  2.17              
ATOM   3234  HD1 PRO L 115      -8.474  11.211   1.131  1.00  1.32              
ATOM   3235  HD2 PRO L 115      -6.804  11.872   0.832  1.00  1.32              
ATOM   3236  CA  PRO L 115      -6.700   8.668   0.671  1.00  2.27              
ATOM   3237  HA  PRO L 115      -7.052   7.785   1.170  1.00  1.32              
ATOM   3238  CB  PRO L 115      -7.547   8.973  -0.579  1.00  2.17              
ATOM   3239  HB1 PRO L 115      -8.595   8.649  -0.399  1.00  1.32              
ATOM   3240  HB2 PRO L 115      -7.165   8.472  -1.492  1.00  1.32              
ATOM   3241  CG  PRO L 115      -7.527  10.501  -0.704  1.00  2.17              
ATOM   3242  HG1 PRO L 115      -8.405  10.914  -1.237  1.00  1.32              
ATOM   3243  HG2 PRO L 115      -6.606  10.833  -1.233  1.00  1.32              
ATOM   3244  C   PRO L 115      -5.224   8.496   0.329  1.00  2.00              
ATOM   3245  O   PRO L 115      -4.673   9.456  -0.202  1.00  1.70              
ATOM   3246  N   PRO L 116      -4.518   7.406   0.603  1.00  1.85              
ATOM   3247  CD  PRO L 116      -5.052   6.138   1.105  1.00  2.17              
ATOM   3248  HD1 PRO L 116      -5.377   6.258   2.161  1.00  1.32              
ATOM   3249  HD2 PRO L 116      -5.896   5.794   0.483  1.00  1.32              
ATOM   3250  CA  PRO L 116      -3.081   7.346   0.376  1.00  2.27              
ATOM   3251  HA  PRO L 116      -2.605   8.251   0.721  1.00  1.32              
ATOM   3252  CB  PRO L 116      -2.704   6.139   1.238  1.00  2.17              
ATOM   3253  HB1 PRO L 116      -2.682   6.465   2.305  1.00  1.32              
ATOM   3254  HB2 PRO L 116      -1.710   5.744   0.983  1.00  1.32              
ATOM   3255  CG  PRO L 116      -3.869   5.180   1.021  1.00  2.17              
ATOM   3256  HG1 PRO L 116      -3.909   4.364   1.765  1.00  1.32              
ATOM   3257  HG2 PRO L 116      -3.821   4.741  -0.001  1.00  1.32              
ATOM   3258  C   PRO L 116      -2.764   7.205  -1.115  1.00  2.00              
ATOM   3259  O   PRO L 116      -3.623   6.801  -1.902  1.00  1.70              
ATOM   3260  N   THR L 117      -1.553   7.604  -1.551  1.00  1.85              
ATOM   3261  HN  THR L 117      -0.805   7.762  -0.903  1.00  0.22              
ATOM   3262  CA  THR L 117      -1.320   7.994  -2.948  1.00  2.27              
ATOM   3263  HA  THR L 117      -2.076   7.541  -3.575  1.00  1.32              
ATOM   3264  CB  THR L 117      -1.362   9.504  -3.206  1.00  2.27              
ATOM   3265  HB  THR L 117      -1.040   9.740  -4.251  1.00  1.32              
ATOM   3266  OG1 THR L 117      -0.566  10.223  -2.275  1.00  1.77              
ATOM   3267  HG1 THR L 117      -0.801  11.152  -2.430  1.00  0.22              
ATOM   3268  CG2 THR L 117      -2.795  10.007  -3.024  1.00  2.06              
ATOM   3269 HG21 THR L 117      -2.894  11.060  -3.355  1.00  1.32              
ATOM   3270 HG22 THR L 117      -3.496   9.388  -3.615  1.00  1.32              
ATOM   3271 HG23 THR L 117      -3.098   9.949  -1.960  1.00  1.32              
ATOM   3272  C   THR L 117      -0.007   7.508  -3.499  1.00  2.00              
ATOM   3273  O   THR L 117       0.999   7.399  -2.803  1.00  1.70              
ATOM   3274  N   PHE L 118       0.017   7.210  -4.810  1.00  1.85              
ATOM   3275  HN  PHE L 118      -0.797   7.316  -5.378  1.00  0.22              
ATOM   3276  CA  PHE L 118       1.219   6.798  -5.501  1.00  2.27              
ATOM   3277  HA  PHE L 118       1.977   6.543  -4.778  1.00  1.32              
ATOM   3278  CB  PHE L 118       0.979   5.594  -6.450  1.00  2.17              
ATOM   3279  HB1 PHE L 118       0.231   5.854  -7.229  1.00  1.32              
ATOM   3280  HB2 PHE L 118       1.921   5.293  -6.957  1.00  1.32              
ATOM   3281  CG  PHE L 118       0.499   4.396  -5.697  1.00  1.99              
ATOM   3282  CD1 PHE L 118       1.324   3.798  -4.743  1.00  1.99              
ATOM   3283  HD1 PHE L 118       2.288   4.214  -4.511  1.00  1.36              
ATOM   3284  CE1 PHE L 118       0.894   2.670  -4.050  1.00  1.99              
ATOM   3285  HE1 PHE L 118       1.504   2.314  -3.242  1.00  1.36              
ATOM   3286  CZ  PHE L 118      -0.339   2.077  -4.336  1.00  1.99              
ATOM   3287  HZ  PHE L 118      -0.649   1.190  -3.803  1.00  1.36              
ATOM   3288  CD2 PHE L 118      -0.766   3.839  -5.939  1.00  1.99              
ATOM   3289  HD2 PHE L 118      -1.414   4.306  -6.656  1.00  1.36              
ATOM   3290  CE2 PHE L 118      -1.175   2.667  -5.289  1.00  1.99              
ATOM   3291  HE2 PHE L 118      -2.137   2.234  -5.510  1.00  1.36              
ATOM   3292  C   PHE L 118       1.784   7.923  -6.340  1.00  2.00              
ATOM   3293  O   PHE L 118       1.126   8.923  -6.632  1.00  1.70              
ATOM   3294  N   GLY L 119       3.049   7.764  -6.771  1.00  1.85              
ATOM   3295  HN  GLY L 119       3.571   6.973  -6.451  1.00  0.22              
ATOM   3296  CA  GLY L 119       3.648   8.623  -7.787  1.00  2.17              
ATOM   3297  HA1 GLY L 119       4.716   8.476  -7.749  1.00  1.32              
ATOM   3298  HA2 GLY L 119       3.349   9.644  -7.612  1.00  1.32              
ATOM   3299  C   GLY L 119       3.200   8.245  -9.170  1.00  2.00              
ATOM   3300  O   GLY L 119       2.549   7.223  -9.373  1.00  1.70              
ATOM   3301  N   ALA L 120       3.554   9.057 -10.184  1.00  1.85              
ATOM   3302  HN  ALA L 120       4.034   9.912 -10.009  1.00  0.22              
ATOM   3303  CA  ALA L 120       3.189   8.788 -11.566  1.00  2.27              
ATOM   3304  HA  ALA L 120       2.128   8.578 -11.602  1.00  1.32              
ATOM   3305  CB  ALA L 120       3.496  10.020 -12.442  1.00  2.06              
ATOM   3306  HB1 ALA L 120       2.948  10.905 -12.053  1.00  1.32              
ATOM   3307  HB2 ALA L 120       4.584  10.250 -12.443  1.00  1.32              
ATOM   3308  HB3 ALA L 120       3.167   9.849 -13.490  1.00  1.32              
ATOM   3309  C   ALA L 120       3.899   7.576 -12.152  1.00  2.00              
ATOM   3310  O   ALA L 120       3.392   6.919 -13.061  1.00  1.70              
ATOM   3311  N   GLY L 121       5.098   7.255 -11.629  1.00  1.85              
ATOM   3312  HN  GLY L 121       5.464   7.806 -10.887  1.00  0.22              
ATOM   3313  CA  GLY L 121       5.860   6.089 -12.036  1.00  2.17              
ATOM   3314  HA1 GLY L 121       5.290   5.487 -12.731  1.00  1.32              
ATOM   3315  HA2 GLY L 121       6.118   5.549 -11.138  1.00  1.32              
ATOM   3316  C   GLY L 121       7.128   6.456 -12.735  1.00  2.00              
ATOM   3317  O   GLY L 121       7.144   7.235 -13.685  1.00  1.70              
ATOM   3318  N   THR L 122       8.228   5.849 -12.286  1.00  1.85              
ATOM   3319  HN  THR L 122       8.176   5.250 -11.486  1.00  0.22              
ATOM   3320  CA  THR L 122       9.498   5.845 -12.995  1.00  2.27              
ATOM   3321  HA  THR L 122       9.551   6.647 -13.713  1.00  1.32              
ATOM   3322  CB  THR L 122      10.706   5.871 -12.073  1.00  2.27              
ATOM   3323  HB  THR L 122      10.664   4.997 -11.377  1.00  1.32              
ATOM   3324  OG1 THR L 122      10.723   7.050 -11.283  1.00  1.77              
ATOM   3325  HG1 THR L 122      10.884   7.786 -11.905  1.00  0.22              
ATOM   3326  CG2 THR L 122      12.034   5.828 -12.832  1.00  2.06              
ATOM   3327 HG21 THR L 122      12.865   5.745 -12.107  1.00  1.32              
ATOM   3328 HG22 THR L 122      12.106   4.954 -13.513  1.00  1.32              
ATOM   3329 HG23 THR L 122      12.180   6.748 -13.437  1.00  1.32              
ATOM   3330  C   THR L 122       9.551   4.526 -13.703  1.00  2.00              
ATOM   3331  O   THR L 122       9.459   3.494 -13.046  1.00  1.70              
ATOM   3332  N   LYS L 123       9.688   4.473 -15.034  1.00  1.85              
ATOM   3333  HN  LYS L 123       9.799   5.307 -15.580  1.00  0.22              
ATOM   3334  CA  LYS L 123       9.868   3.199 -15.696  1.00  2.27              
ATOM   3335  HA  LYS L 123       9.549   2.386 -15.061  1.00  1.32              
ATOM   3336  CB  LYS L 123       9.027   3.089 -16.983  1.00  2.17              
ATOM   3337  HB1 LYS L 123       7.982   3.369 -16.726  1.00  1.32              
ATOM   3338  HB2 LYS L 123       9.400   3.831 -17.721  1.00  1.32              
ATOM   3339  CG  LYS L 123       9.073   1.682 -17.609  1.00  2.17              
ATOM   3340  HG1 LYS L 123      10.141   1.415 -17.799  1.00  1.32              
ATOM   3341  HG2 LYS L 123       8.672   0.930 -16.895  1.00  1.32              
ATOM   3342  CD  LYS L 123       8.339   1.590 -18.956  1.00  2.17              
ATOM   3343  HD1 LYS L 123       8.818   2.330 -19.637  1.00  1.32              
ATOM   3344  HD2 LYS L 123       8.509   0.576 -19.385  1.00  1.32              
ATOM   3345  CE  LYS L 123       6.833   1.853 -18.875  1.00  2.17              
ATOM   3346  HE1 LYS L 123       6.319   1.033 -18.326  1.00  1.32              
ATOM   3347  HE2 LYS L 123       6.621   2.818 -18.367  1.00  1.32              
ATOM   3348  NZ  LYS L 123       6.276   1.936 -20.231  1.00  1.85              
ATOM   3349  HZ1 LYS L 123       5.271   2.285 -20.216  1.00  0.22              
ATOM   3350  HZ2 LYS L 123       6.852   2.590 -20.819  1.00  0.22              
ATOM   3351  HZ3 LYS L 123       6.279   1.013 -20.692  1.00  0.22              
ATOM   3352  C   LYS L 123      11.331   2.964 -15.988  1.00  2.00              
ATOM   3353  O   LYS L 123      11.882   3.480 -16.954  1.00  1.70              
ATOM   3354  N   LEU L 124      11.991   2.118 -15.169  1.00  1.85              
ATOM   3355  HN  LEU L 124      11.508   1.624 -14.445  1.00  0.22              
ATOM   3356  CA  LEU L 124      13.357   1.707 -15.409  1.00  2.27              
ATOM   3357  HA  LEU L 124      13.943   2.600 -15.578  1.00  1.32              
ATOM   3358  CB  LEU L 124      13.972   0.897 -14.240  1.00  2.17              
ATOM   3359  HB1 LEU L 124      13.254   0.102 -13.940  1.00  1.32              
ATOM   3360  HB2 LEU L 124      14.908   0.394 -14.580  1.00  1.32              
ATOM   3361  CG  LEU L 124      14.341   1.720 -12.992  1.00  2.27              
ATOM   3362  HG  LEU L 124      13.415   2.194 -12.586  1.00  1.32              
ATOM   3363  CD1 LEU L 124      15.371   2.811 -13.298  1.00  2.06              
ATOM   3364 HD11 LEU L 124      15.698   3.319 -12.367  1.00  1.32              
ATOM   3365 HD12 LEU L 124      16.257   2.351 -13.783  1.00  1.32              
ATOM   3366 HD13 LEU L 124      14.949   3.572 -13.985  1.00  1.32              
ATOM   3367  CD2 LEU L 124      14.929   0.783 -11.936  1.00  2.06              
ATOM   3368 HD21 LEU L 124      15.131   1.342 -11.001  1.00  1.32              
ATOM   3369 HD22 LEU L 124      14.222  -0.045 -11.720  1.00  1.32              
ATOM   3370 HD23 LEU L 124      15.880   0.333 -12.295  1.00  1.32              
ATOM   3371  C   LEU L 124      13.433   0.884 -16.685  1.00  2.00              
ATOM   3372  O   LEU L 124      12.877  -0.209 -16.815  1.00  1.70              
ATOM   3373  N   GLU L 125      14.085   1.468 -17.690  1.00  1.85              
ATOM   3374  HN  GLU L 125      14.410   2.411 -17.578  1.00  0.22              
ATOM   3375  CA  GLU L 125      14.285   0.865 -18.986  1.00  2.27              
ATOM   3376  HA  GLU L 125      13.938  -0.154 -18.962  1.00  1.32              
ATOM   3377  CB  GLU L 125      13.445   1.569 -20.084  1.00  2.17              
ATOM   3378  HB1 GLU L 125      13.592   1.044 -21.053  1.00  1.32              
ATOM   3379  HB2 GLU L 125      12.378   1.445 -19.789  1.00  1.32              
ATOM   3380  CG  GLU L 125      13.693   3.083 -20.262  1.00  2.17              
ATOM   3381  HG1 GLU L 125      13.610   3.610 -19.286  1.00  1.32              
ATOM   3382  HG2 GLU L 125      14.704   3.259 -20.679  1.00  1.32              
ATOM   3383  CD  GLU L 125      12.676   3.714 -21.196  1.00  2.00              
ATOM   3384  OE1 GLU L 125      12.469   3.216 -22.336  1.00  1.70              
ATOM   3385  OE2 GLU L 125      12.027   4.726 -20.824  1.00  1.70              
ATOM   3386  C   GLU L 125      15.775   0.769 -19.266  1.00  2.00              
ATOM   3387  O   GLU L 125      16.598   1.466 -18.675  1.00  1.70              
ATOM   3388  N   LEU L 126      16.189  -0.176 -20.126  1.00  1.85              
ATOM   3389  HN  LEU L 126      15.521  -0.739 -20.620  1.00  0.22              
ATOM   3390  CA  LEU L 126      17.595  -0.393 -20.422  1.00  2.27              
ATOM   3391  HA  LEU L 126      18.165  -0.207 -19.525  1.00  1.32              
ATOM   3392  CB  LEU L 126      17.791  -1.883 -20.840  1.00  2.17              
ATOM   3393  HB1 LEU L 126      17.242  -2.487 -20.081  1.00  1.32              
ATOM   3394  HB2 LEU L 126      17.281  -2.046 -21.813  1.00  1.32              
ATOM   3395  CG  LEU L 126      19.217  -2.493 -20.915  1.00  2.27              
ATOM   3396  HG  LEU L 126      19.060  -3.586 -21.100  1.00  1.32              
ATOM   3397  CD1 LEU L 126      20.005  -2.383 -19.605  1.00  2.06              
ATOM   3398 HD11 LEU L 126      20.986  -2.891 -19.708  1.00  1.32              
ATOM   3399 HD12 LEU L 126      20.204  -1.323 -19.358  1.00  1.32              
ATOM   3400 HD13 LEU L 126      19.448  -2.843 -18.762  1.00  1.32              
ATOM   3401  CD2 LEU L 126      20.065  -1.992 -22.087  1.00  2.06              
ATOM   3402 HD21 LEU L 126      20.954  -2.640 -22.231  1.00  1.32              
ATOM   3403 HD22 LEU L 126      19.475  -1.986 -23.028  1.00  1.32              
ATOM   3404 HD23 LEU L 126      20.424  -0.959 -21.913  1.00  1.32              
ATOM   3405  C   LEU L 126      18.016   0.632 -21.478  1.00  2.00              
ATOM   3406  O   LEU L 126      17.222   0.989 -22.345  1.00  1.70              
ATOM   3407  N   LYS L 127      19.234   1.189 -21.378  1.00  1.85              
ATOM   3408  HN  LYS L 127      19.796   0.971 -20.587  1.00  0.22              
ATOM   3409  CA  LYS L 127      19.781   2.152 -22.321  1.00  2.27              
ATOM   3410  HA  LYS L 127      19.074   2.962 -22.428  1.00  1.32              
ATOM   3411  CB  LYS L 127      21.108   2.725 -21.751  1.00  2.17              
ATOM   3412  HB1 LYS L 127      21.739   1.882 -21.396  1.00  1.32              
ATOM   3413  HB2 LYS L 127      21.669   3.239 -22.565  1.00  1.32              
ATOM   3414  CG  LYS L 127      20.912   3.762 -20.635  1.00  2.17              
ATOM   3415  HG1 LYS L 127      20.258   4.579 -21.013  1.00  1.32              
ATOM   3416  HG2 LYS L 127      20.388   3.272 -19.791  1.00  1.32              
ATOM   3417  CD  LYS L 127      22.254   4.347 -20.174  1.00  2.17              
ATOM   3418  HD1 LYS L 127      22.944   3.500 -19.970  1.00  1.32              
ATOM   3419  HD2 LYS L 127      22.707   4.931 -21.005  1.00  1.32              
ATOM   3420  CE  LYS L 127      22.214   5.198 -18.903  1.00  2.17              
ATOM   3421  HE1 LYS L 127      21.755   4.636 -18.063  1.00  1.32              
ATOM   3422  HE2 LYS L 127      23.246   5.481 -18.611  1.00  1.32              
ATOM   3423  NZ  LYS L 127      21.454   6.441 -19.107  1.00  1.85              
ATOM   3424  HZ1 LYS L 127      21.443   6.989 -18.214  1.00  0.22              
ATOM   3425  HZ2 LYS L 127      21.893   7.021 -19.851  1.00  0.22              
ATOM   3426  HZ3 LYS L 127      20.468   6.243 -19.362  1.00  0.22              
ATOM   3427  C   LYS L 127      20.039   1.609 -23.761  1.00  2.00              
ATOM   3428  OT1 LYS L 127      19.556   0.510 -24.129  1.00  1.70              
ATOM   3429  OT2 LYS L 127      20.769   2.291 -24.535  1.00  1.70              
TER
ATOM   3430  N   GLY A  -1      -8.112   1.518  18.783  1.00  1.85              
ATOM   3431  HT1 GLY A  -1      -8.431   2.050  19.611  1.00  0.22              
ATOM   3432  HT2 GLY A  -1      -7.729   2.201  18.093  1.00  0.22              
ATOM   3433  HT3 GLY A  -1      -7.320   0.917  19.075  1.00  0.22              
ATOM   3434  CA  GLY A  -1      -9.210   0.694  18.189  1.00  2.17              
ATOM   3435  HA1 GLY A  -1     -10.015   1.360  17.923  1.00  1.32              
ATOM   3436  HA2 GLY A  -1      -9.493  -0.045  18.923  1.00  1.32              
ATOM   3437  C   GLY A  -1      -8.789  -0.058  16.964  1.00  2.00              
ATOM   3438  O   GLY A  -1      -8.197  -1.131  17.048  1.00  1.70              
ATOM   3439  N   GLY A   0      -9.061   0.472  15.762  1.00  1.85              
ATOM   3440  HN  GLY A   0      -9.602   1.314  15.656  1.00  0.22              
ATOM   3441  CA  GLY A   0      -8.631  -0.237  14.565  1.00  2.17              
ATOM   3442  HA1 GLY A   0      -9.209  -1.145  14.485  1.00  1.32              
ATOM   3443  HA2 GLY A   0      -7.567  -0.413  14.627  1.00  1.32              
ATOM   3444  C   GLY A   0      -8.845   0.510  13.297  1.00  2.00              
ATOM   3445  O   GLY A   0      -9.169  -0.082  12.274  1.00  1.70              
ATOM   3446  N   ASP A   1      -8.630   1.832  13.301  1.00  1.85              
ATOM   3447  HN  ASP A   1      -8.353   2.314  14.136  1.00  0.22              
ATOM   3448  CA  ASP A   1      -8.606   2.572  12.057  1.00  2.27              
ATOM   3449  HA  ASP A   1      -9.180   2.026  11.318  1.00  1.32              
ATOM   3450  CB  ASP A   1      -9.240   3.972  12.235  1.00  2.17              
ATOM   3451  HB1 ASP A   1     -10.204   3.882  12.781  1.00  1.32              
ATOM   3452  HB2 ASP A   1      -8.571   4.648  12.807  1.00  1.32              
ATOM   3453  CG  ASP A   1      -9.549   4.590  10.894  1.00  2.00              
ATOM   3454  OD1 ASP A   1     -10.080   3.889   9.998  1.00  1.70              
ATOM   3455  OD2 ASP A   1      -9.367   5.825  10.757  1.00  1.70              
ATOM   3456  C   ASP A   1      -7.172   2.656  11.538  1.00  2.00              
ATOM   3457  O   ASP A   1      -6.219   2.726  12.311  1.00  1.70              
ATOM   3458  N   TYR A   2      -7.010   2.646  10.205  1.00  1.85              
ATOM   3459  HN  TYR A   2      -7.838   2.707   9.656  1.00  0.22              
ATOM   3460  CA  TYR A   2      -5.730   2.691   9.518  1.00  2.27              
ATOM   3461  HA  TYR A   2      -5.983   2.623   8.472  1.00  1.32              
ATOM   3462  CB  TYR A   2      -5.060   4.084   9.741  1.00  2.17              
ATOM   3463  HB1 TYR A   2      -5.811   4.877   9.527  1.00  1.32              
ATOM   3464  HB2 TYR A   2      -4.749   4.196  10.801  1.00  1.32              
ATOM   3465  CG  TYR A   2      -3.884   4.347   8.845  1.00  1.99              
ATOM   3466  CD1 TYR A   2      -4.021   4.294   7.448  1.00  1.99              
ATOM   3467  HD1 TYR A   2      -4.990   4.099   7.014  1.00  1.36              
ATOM   3468  CE1 TYR A   2      -2.918   4.514   6.616  1.00  1.99              
ATOM   3469  HE1 TYR A   2      -3.026   4.447   5.542  1.00  1.36              
ATOM   3470  CZ  TYR A   2      -1.678   4.803   7.191  1.00  1.99              
ATOM   3471  OH  TYR A   2      -0.585   4.994   6.350  1.00  1.77              
ATOM   3472  HH  TYR A   2      -0.917   5.560   5.620  1.00  0.22              
ATOM   3473  CD2 TYR A   2      -2.636   4.677   9.400  1.00  1.99              
ATOM   3474  HD2 TYR A   2      -2.535   4.760  10.473  1.00  1.36              
ATOM   3475  CE2 TYR A   2      -1.526   4.892   8.575  1.00  1.99              
ATOM   3476  HE2 TYR A   2      -0.560   5.107   9.008  1.00  1.36              
ATOM   3477  C   TYR A   2      -4.839   1.455   9.745  1.00  2.00              
ATOM   3478  O   TYR A   2      -5.111   0.382   9.202  1.00  1.70              
ATOM   3479  N   LYS A   3      -3.745   1.563  10.520  1.00  1.85              
ATOM   3480  HN  LYS A   3      -3.554   2.411  11.008  1.00  0.22              
ATOM   3481  CA  LYS A   3      -2.806   0.485  10.763  1.00  2.27              
ATOM   3482  HA  LYS A   3      -3.361  -0.418  10.997  1.00  1.32              
ATOM   3483  CB  LYS A   3      -1.891   0.188   9.546  1.00  2.17              
ATOM   3484  HB1 LYS A   3      -1.281  -0.722   9.738  1.00  1.32              
ATOM   3485  HB2 LYS A   3      -2.560  -0.044   8.688  1.00  1.32              
ATOM   3486  CG  LYS A   3      -1.000   1.377   9.148  1.00  2.17              
ATOM   3487  HG1 LYS A   3      -1.621   2.297   9.167  1.00  1.32              
ATOM   3488  HG2 LYS A   3      -0.191   1.499   9.904  1.00  1.32              
ATOM   3489  CD  LYS A   3      -0.396   1.268   7.741  1.00  2.17              
ATOM   3490  HD1 LYS A   3      -1.219   1.208   6.995  1.00  1.32              
ATOM   3491  HD2 LYS A   3       0.177   2.200   7.532  1.00  1.32              
ATOM   3492  CE  LYS A   3       0.512   0.055   7.602  1.00  2.17              
ATOM   3493  HE1 LYS A   3       1.362   0.122   8.319  1.00  1.32              
ATOM   3494  HE2 LYS A   3      -0.062  -0.877   7.803  1.00  1.32              
ATOM   3495  NZ  LYS A   3       1.071  -0.080   6.245  1.00  1.85              
ATOM   3496  HZ1 LYS A   3       1.652  -0.951   6.265  1.00  0.22              
ATOM   3497  HZ2 LYS A   3       0.321  -0.203   5.519  1.00  0.22              
ATOM   3498  HZ3 LYS A   3       1.667   0.739   5.988  1.00  0.22              
ATOM   3499  C   LYS A   3      -2.018   0.821  12.019  1.00  2.00              
ATOM   3500  O   LYS A   3      -2.347   1.769  12.728  1.00  1.70              
ATOM   3501  N   ASP A   4      -0.998   0.009  12.336  1.00  1.85              
ATOM   3502  HN  ASP A   4      -0.657  -0.681  11.690  1.00  0.22              
ATOM   3503  CA  ASP A   4      -0.342  -0.080  13.616  1.00  2.27              
ATOM   3504  HA  ASP A   4      -1.054   0.225  14.373  1.00  1.32              
ATOM   3505  CB  ASP A   4      -0.006  -1.584  13.890  1.00  2.17              
ATOM   3506  HB1 ASP A   4       0.487  -1.715  14.871  1.00  1.32              
ATOM   3507  HB2 ASP A   4      -0.961  -2.148  13.931  1.00  1.32              
ATOM   3508  CG  ASP A   4       0.826  -2.256  12.813  1.00  2.00              
ATOM   3509  OD1 ASP A   4       0.477  -2.123  11.610  1.00  1.70              
ATOM   3510  OD2 ASP A   4       1.799  -2.965  13.178  1.00  1.70              
ATOM   3511  C   ASP A   4       0.826   0.896  13.794  1.00  2.00              
ATOM   3512  O   ASP A   4       1.283   1.569  12.860  1.00  1.70              
ATOM   3513  N   ASP A   5       1.267   1.033  15.058  1.00  1.85              
ATOM   3514  HN  ASP A   5       0.853   0.479  15.777  1.00  0.22              
ATOM   3515  CA  ASP A   5       2.162   2.074  15.519  1.00  2.27              
ATOM   3516  HA  ASP A   5       2.316   2.796  14.729  1.00  1.32              
ATOM   3517  CB  ASP A   5       1.568   2.798  16.762  1.00  2.17              
ATOM   3518  HB1 ASP A   5       1.335   2.058  17.555  1.00  1.32              
ATOM   3519  HB2 ASP A   5       2.273   3.545  17.181  1.00  1.32              
ATOM   3520  CG  ASP A   5       0.306   3.550  16.424  1.00  2.00              
ATOM   3521  OD1 ASP A   5      -0.750   2.912  16.193  1.00  1.70              
ATOM   3522  OD2 ASP A   5       0.329   4.809  16.422  1.00  1.70              
ATOM   3523  C   ASP A   5       3.536   1.521  15.887  1.00  2.00              
ATOM   3524  O   ASP A   5       3.860   0.354  15.654  1.00  1.70              
ATOM   3525  N   ASP A   6       4.367   2.394  16.501  1.00  1.85              
ATOM   3526  HN  ASP A   6       3.997   3.297  16.688  1.00  0.22              
ATOM   3527  CA  ASP A   6       5.646   2.105  17.128  1.00  2.27              
ATOM   3528  HA  ASP A   6       6.009   3.058  17.486  1.00  1.32              
ATOM   3529  CB  ASP A   6       5.494   1.190  18.368  1.00  2.17              
ATOM   3530  HB1 ASP A   6       4.981   0.246  18.099  1.00  1.32              
ATOM   3531  HB2 ASP A   6       6.488   0.954  18.796  1.00  1.32              
ATOM   3532  CG  ASP A   6       4.703   1.887  19.446  1.00  2.00              
ATOM   3533  OD1 ASP A   6       5.228   2.887  19.997  1.00  1.70              
ATOM   3534  OD2 ASP A   6       3.578   1.444  19.775  1.00  1.70              
ATOM   3535  C   ASP A   6       6.789   1.612  16.243  1.00  2.00              
ATOM   3536  O   ASP A   6       7.801   2.292  16.078  1.00  1.70              
ATOM   3537  N   ASP A   7       6.708   0.385  15.710  1.00  1.85              
ATOM   3538  HN  ASP A   7       5.828  -0.087  15.762  1.00  0.22              
ATOM   3539  CA  ASP A   7       7.861  -0.330  15.203  1.00  2.27              
ATOM   3540  HA  ASP A   7       8.667  -0.158  15.900  1.00  1.32              
ATOM   3541  CB  ASP A   7       7.548  -1.850  15.195  1.00  2.17              
ATOM   3542  HB1 ASP A   7       7.032  -2.108  16.144  1.00  1.32              
ATOM   3543  HB2 ASP A   7       6.865  -2.102  14.364  1.00  1.32              
ATOM   3544  CG  ASP A   7       8.779  -2.728  15.119  1.00  2.00              
ATOM   3545  OD1 ASP A   7       9.902  -2.219  15.361  1.00  1.70              
ATOM   3546  OD2 ASP A   7       8.628  -3.942  14.843  1.00  1.70              
ATOM   3547  C   ASP A   7       8.342   0.168  13.840  1.00  2.00              
ATOM   3548  O   ASP A   7       7.542   0.488  12.959  1.00  1.70              
ATOM   3549  N   LYS A   8       9.676   0.177  13.641  1.00  1.85              
ATOM   3550  HN  LYS A   8      10.231  -0.240  14.365  1.00  0.22              
ATOM   3551  CA  LYS A   8      10.412   0.638  12.469  1.00  2.27              
ATOM   3552  HA  LYS A   8      11.411   0.244  12.576  1.00  1.32              
ATOM   3553  CB  LYS A   8       9.890   0.110  11.096  1.00  2.17              
ATOM   3554  HB1 LYS A   8       8.809   0.321  10.996  1.00  1.32              
ATOM   3555  HB2 LYS A   8      10.394   0.691  10.288  1.00  1.32              
ATOM   3556  CG  LYS A   8      10.201  -1.361  10.755  1.00  2.17              
ATOM   3557  HG1 LYS A   8       9.725  -1.604   9.779  1.00  1.32              
ATOM   3558  HG2 LYS A   8      11.306  -1.429  10.605  1.00  1.32              
ATOM   3559  CD  LYS A   8       9.810  -2.460  11.751  1.00  2.17              
ATOM   3560  HD1 LYS A   8      10.508  -3.313  11.570  1.00  1.32              
ATOM   3561  HD2 LYS A   8       9.995  -2.157  12.798  1.00  1.32              
ATOM   3562  CE  LYS A   8       8.405  -3.053  11.592  1.00  2.17              
ATOM   3563  HE1 LYS A   8       8.336  -3.592  10.622  1.00  1.32              
ATOM   3564  HE2 LYS A   8       8.235  -3.775  12.416  1.00  1.32              
ATOM   3565  NZ  LYS A   8       7.323  -2.052  11.625  1.00  1.85              
ATOM   3566  HZ1 LYS A   8       6.411  -2.489  11.889  1.00  0.22              
ATOM   3567  HZ2 LYS A   8       7.524  -1.289  12.306  1.00  0.22              
ATOM   3568  HZ3 LYS A   8       7.217  -1.610  10.691  1.00  0.22              
ATOM   3569  C   LYS A   8      10.607   2.152  12.467  1.00  2.00              
ATOM   3570  O   LYS A   8      10.500   2.832  11.448  1.00  1.70              
ATOM   3571  N   GLY A   9      10.961   2.739  13.616  1.00  1.85              
ATOM   3572  HN  GLY A   9      11.055   2.205  14.458  1.00  0.22              
ATOM   3573  CA  GLY A   9      11.196   4.171  13.691  1.00  2.17              
ATOM   3574  HA1 GLY A   9      10.234   4.662  13.663  1.00  1.32              
ATOM   3575  HA2 GLY A   9      11.870   4.467  12.900  1.00  1.32              
ATOM   3576  C   GLY A   9      11.831   4.537  14.995  1.00  2.00              
ATOM   3577  O   GLY A   9      11.173   4.531  16.032  1.00  1.70              
ATOM   3578  N   GLY A  10      13.136   4.851  14.986  1.00  1.85              
ATOM   3579  HN  GLY A  10      13.636   4.892  14.116  1.00  0.22              
ATOM   3580  CA  GLY A  10      13.877   5.181  16.197  1.00  2.17              
ATOM   3581  HA1 GLY A  10      14.899   4.877  16.038  1.00  1.32              
ATOM   3582  HA2 GLY A  10      13.431   4.677  17.042  1.00  1.32              
ATOM   3583  C   GLY A  10      13.922   6.672  16.536  1.00  2.00              
ATOM   3584  OT1 GLY A  10      13.500   7.534  15.724  1.00  1.70              
ATOM   3585  OT2 GLY A  10      14.449   6.988  17.634  1.00  1.70              
TER
END
